# Supplementary material for: Circulatory Endothelin 1-Regulating RNAs Panel: Promising Biomarkers for Non-Invasive NAFLD/NASH Diagnosis and Stratification: Clinical and Molecular Pilot Study
Source: Genes (Basel). 2021 Nov 18;12(11):1813. doi: 10.3390/genes12111813 (PMC8619934; doi:10.3390/genes12111813)
Supplement: Supplementary file 1 [file genes-12-01813-s001.zip]

Archive with 4 entries (4 files):
- genes-1408340-supplementary.pdf
- GO TABLE.xlsx
- Supplementary Table S1.xlsx
- Supplementary Table S2.xlsx
