# Supplementary material for: Circulatory Endothelin 1-Regulating RNAs Panel: Promising Biomarkers for Non-Invasive NAFLD/NASH Diagnosis and Stratification: Clinical and Molecular Pilot Study
Source: Genes (Basel). 2021 Nov 18;12(11):1813. doi: 10.3390/genes12111813 (PMC8619934; doi:10.3390/genes12111813)
Supplement: Supplementary file 1 [file genes-12-01813-s001.zip › GO TABLE.xlsx]

## Sheet: chart_A92B64A6B5AB1634837722351
Category	Term	Count	%	PValue	Genes	List Total	Pop Hits	Pop Total	Fold Enrichment	Bonferroni	Benjamini	FDR
GOTERM_BP_DIRECT	GO:0051091~positive regulation of sequence-specific DNA binding transcription factor activity	3	75	0.000116	EDN1, EP300, TNF	4	105	16792	119.943	0.0345674	0.0302198	0.0302198
GOTERM_BP_DIRECT	GO:0045944~positive regulation of transcription from RNA polymerase II promoter	4	100	0.000199	EDN1, EP300, TNF, MAPK3	4	981	16792	17.1172	0.058655	0.0302198	0.0302198
GOTERM_BP_DIRECT	GO:0000122~negative regulation of transcription from RNA polymerase II promoter	3	75	0.00535109	EDN1, EP300, TNF	4	720	16792	17.4917	0.804286	0.324726	0.324726
GOTERM_BP_DIRECT	GO:0043507~positive regulation of JUN kinase activity	2	50	0.00552846	EDN1, TNF	4	31	16792	270.839	0.814614	0.324726	0.324726
GOTERM_BP_DIRECT	GO:0031663~lipopolysaccharide-mediated signaling pathway	2	50	0.00570646	TNF, MAPK3	4	32	16792	262.375	0.824433	0.324726	0.324726
GOTERM_BP_DIRECT	GO:0045429~positive regulation of nitric oxide biosynthetic process	2	50	0.00766303	EDN1, TNF	4	43	16792	195.256	0.903531	0.324726	0.324726
GOTERM_BP_DIRECT	GO:0019233~sensory perception of pain	2	50	0.00926195	EDN1, MAPK3	4	52	16792	161.462	0.940913	0.324726	0.324726
GOTERM_BP_DIRECT	GO:0043406~positive regulation of MAP kinase activity	2	50	0.0105044	EDN1, TNF	4	59	16792	142.305	0.959652	0.324726	0.324726
GOTERM_BP_DIRECT	GO:0051216~cartilage development	2	50	0.0105044	EDN1, MAPK3	4	59	16792	142.305	0.959652	0.324726	0.324726
GOTERM_BP_DIRECT	GO:0048661~positive regulation of smooth muscle cell proliferation	2	50	0.0106818	EDN1, TNF	4	60	16792	139.933	0.961793	0.324726	0.324726
GOTERM_BP_DIRECT	GO:1900034~regulation of cellular response to heat	2	50	0.0133403	EP300, MAPK3	4	75	16792	111.947	0.983139	0.368677	0.368677
GOTERM_BP_DIRECT	GO:0000187~activation of MAPK activity	2	50	0.0189958	TNF, MAPK3	4	107	16792	78.4673	0.997063	0.481227	0.481227
GOTERM_BP_DIRECT	GO:0001934~positive regulation of protein phosphorylation	2	50	0.0225195	TNF, MAPK3	4	127	16792	66.1102	0.999016	0.526611	0.526611
GOTERM_BP_DIRECT	GO:0070374~positive regulation of ERK1 and ERK2 cascade	2	50	0.030942	TNF, MAPK3	4	175	16792	47.9771	0.999929	0.655445	0.655445
GOTERM_BP_DIRECT	GO:0007507~heart development	2	50	0.032341	EDN1, EP300	4	183	16792	45.8798	0.999954	0.655445	0.655445
GOTERM_BP_DIRECT	GO:0000165~MAPK cascade	2	50	0.0460842	TNF, MAPK3	4	262	16792	32.0458	0.999999	0.875599	0.875599
GOTERM_BP_DIRECT	GO:0016032~viral process	2	50	0.0524758	EP300, MAPK3	4	299	16792	28.0803	1	0.938391	0.938391
GOTERM_BP_DIRECT	GO:0045893~positive regulation of transcription, DNA-templated	2	50	0.0892203	TNF, MAPK3	4	515	16792	16.3029	1	1	1
GOTERM_BP_DIRECT	GO:0006915~apoptotic process	2	50	0.0979219	EP300, MAPK3	4	567	16792	14.8078	1	1	1

## Sheet: Sheet1
Category	Term	Count	%	PValue	Genes	List Total	Pop Hits	Pop Total	Fold Enrichment	Bonferroni	Benjamini	FDR
GOTERM_MF_DIRECT	GO:0005125~cytokine activity	2	50	0.0309546	EDN1, TNF	4	176	16881	47.9574	0.715708	1	1
