# Supplementary material for: Circulatory Endothelin 1-Regulating RNAs Panel: Promising Biomarkers for Non-Invasive NAFLD/NASH Diagnosis and Stratification: Clinical and Molecular Pilot Study
Source: Genes (Basel). 2021 Nov 18;12(11):1813. doi: 10.3390/genes12111813 (PMC8619934; doi:10.3390/genes12111813)
Supplement: Supplementary file 1 [file genes-12-01813-s001.zip › Supplementary Table S1.xlsx]

## Sheet: NASH and healthy control
ID	adj.P.Val	P.Value	logFC	Symbol
ILMN_1703123	5.78e-23	2.97e-27	-1.81647	AXUD1
ILMN_1718977	5.78e-23	3.93e-27	-1.48326	GADD45B
ILMN_2086077	9.52e-21	1.37e-24	-2.8555	JUNB
ILMN_1751607	9.52e-21	1.62e-24	-4.68805	FOSB
ILMN_1781001	2e-18	4.08e-22	-3.21118	SOCS3
ILMN_1669523	3.75e-18	8.94e-22	-2.88625	FOS
ILMN_2110908	1.26e-17	3.53e-21	-2.21179	MYC
ILMN_1659936	1.26e-17	3.85e-21	-1.74361	PPP1R15A
ILMN_1806023	2.21e-17	8.28e-21	-1.18862	JUN
ILMN_1782050	4.31e-16	1.76e-19	-1.41995	CEBPD
ILMN_1651498	5.5e-16	2.44e-19	-2.73452	GADD45G
ILMN_1815023	7.9e-16	3.76e-19	-2.03019	PIM1
ILMN_2131861	8.6e-16	4.39e-19	-2.12038	SOCS2
ILMN_1725175	1.15e-15	6.28e-19	-1.97526	FOSL2
ILMN_1794875	2.29e-15	1.33e-18	-1.66497	AGPAT9
ILMN_1743445	4.81e-15	3.05e-18	-2.2317	FAM107A
ILMN_1687978	4.81e-15	3.11e-18	-1.84998	PHLDA1
ILMN_1695590	5.26e-15	3.58e-18	-0.943602	ADRB2
ILMN_2188264	5.95e-15	4.25e-18	-1.82268	CYR61
ILMN_1673566	7.43e-15	5.64e-18	-2.43198	ADAMTS1
ILMN_1796210	7.43e-15	5.82e-18	-1.48641	PPRC1
ILMN_1699354	7.8e-15	6.37e-18	-1.8815	EPHA2
ILMN_2374865	1.43e-14	1.22e-17	-1.59348	ATF3
ILMN_1741159	2.35e-14	2.08e-17	-1.57418	MAP3K8
ILMN_2053415	2.84e-14	2.7e-17	-0.957327	LDLR
ILMN_1721626	1.26e-13	1.25e-16	-1.21026	ARID5B
ILMN_1707312	2e-13	2.04e-16	-1.0736	NFIL3
ILMN_1751656	2.25e-13	2.38e-16	-1.28001	KLF11
ILMN_1720048	2.41e-13	2.62e-16	-1.68954	CCL2
ILMN_2121408	2.46e-13	2.76e-16	-1.8296	HBEGF
ILMN_1684401	2.69e-13	3.11e-16	2.34104	FMO1
ILMN_1762803	3.1e-13	3.69e-16	1.0258	RFXDC2
ILMN_1735014	4.16e-13	5.09e-16	-1.76283	KLF6
ILMN_2391150	4.91e-13	6.19e-16	-1.53878	FILIP1L
ILMN_2358919	5.76e-13	7.65e-16	1.70892	TP53I3
ILMN_1806040	6.05e-13	8.23e-16	1.56164	TYMS
ILMN_1679268	6.05e-13	8.44e-16	-1.11896	PELI1
ILMN_1800317	6.93e-13	1e-15	1.57628	WNT5A
ILMN_1789955	6.93e-13	1.01e-15	-2.10224	PNRC1
ILMN_1719695	9.51e-13	1.42e-15	-0.940842	NFKBIZ
ILMN_1710514	9.92e-13	1.52e-15	-1.38938	BCL3
ILMN_1809590	1.29e-12	2.02e-15	1.95251	GINS2
ILMN_1805192	1.38e-12	2.21e-15	-1.0348	ITPRIP
ILMN_1736048	1.47e-12	2.41e-15	-1.05937	ELL
ILMN_1656011	1.53e-12	2.59e-15	-1.34828	RGS1
ILMN_1803811	1.53e-12	2.6e-15	-0.627863	TRIB1
ILMN_2071641	3.06e-12	5.32e-15	-1.7159	KCNK1
ILMN_1741881	3.06e-12	5.42e-15	-0.71808	C9orf72
ILMN_1734744	4.75e-12	8.58e-15	-1.36053	CDH19
ILMN_1802205	5.49e-12	1.02e-14	-0.704148	RHOB
ILMN_3239861	5.49e-12	1.03e-14	2.33839	C10orf140
ILMN_1723522	6.15e-12	1.19e-14	-2.63663	APOLD1
ILMN_1794017	6.15e-12	1.19e-14	-1.17438	SERTAD1
ILMN_2197365	7.22e-12	1.43e-14	-1.73136	RGS2
ILMN_1686116	7.6e-12	1.53e-14	-1.8071	THBS1
ILMN_1717639	8.05e-12	1.64e-14	-2.40271	SIK1
ILMN_1739054	1.06e-11	2.22e-14	1.23384	CCDC121
ILMN_1701111	1.06e-11	2.24e-14	-0.818385	RP5-1022P6.2
ILMN_2409220	1.29e-11	2.76e-14	1.13551	HMMR
ILMN_1691881	1.39e-11	3.02e-14	-1.87021	IL4R
ILMN_1658494	1.92e-11	4.31e-14	-1.59803	C13orf15
ILMN_1813796	2.01e-11	4.58e-14	1.49294	TMEM169
ILMN_1685574	2.14e-11	4.96e-14	-0.839094	TSC22D2
ILMN_1796074	2.55e-11	5.99e-14	1.81955	C18orf56
ILMN_2362545	2.91e-11	6.93e-14	1.31777	ZWINT
ILMN_1736969	3.2e-11	7.74e-14	-2.89708	SLITRK3
ILMN_1708934	3.23e-11	7.91e-14	-0.913961	ADM
ILMN_1682717	3.3e-11	8.21e-14	-1.83125	IER3
ILMN_1665982	3.35e-11	8.44e-14	0.618279	AKTIP
ILMN_1682636	4.12e-11	1.05e-13	-0.912187	CXCL2
ILMN_1691264	4.46e-11	1.15e-13	1.89626	NAT8B
ILMN_1737314	4.48e-11	1.17e-13	-1.08679	BCL6
ILMN_2308849	4.51e-11	1.2e-13	-0.739338	MYADM
ILMN_1699856	5.25e-11	1.41e-13	-1.64773	RALGDS
ILMN_1797596	5.53e-11	1.51e-13	-1.20216	SPRY4
ILMN_1702487	5.53e-11	1.53e-13	-0.724117	SGK
ILMN_1672295	6.05e-11	1.69e-13	-2.3467	ZC3H12A
ILMN_1767541	7.54e-11	2.13e-13	-0.992792	ARAP2
ILMN_1690523	9.32e-11	2.66e-13	1.06832	LRRC20
ILMN_2338963	1.05e-10	3.07e-13	0.782614	SLC29A1
ILMN_1803398	1.05e-10	3.07e-13	-0.826567	SRF
ILMN_1659943	1.07e-10	3.17e-13	-1.75594	BACH2
ILMN_2410145	1.1e-10	3.3e-13	-2.53694	NR4A1
ILMN_1738816	1.12e-10	3.39e-13	-1.1275	FOXO1
ILMN_1747911	1.12e-10	3.46e-13	1.06376	CDC2
ILMN_1763638	1.12e-10	3.46e-13	1.06891	BCAR3
ILMN_1788961	1.13e-10	3.53e-13	-0.590685	PPP2R2A
ILMN_1697691	1.4e-10	4.44e-13	1.21587	FLJ42280
ILMN_1773002	1.48e-10	4.73e-13	2.51934	LOC730417
ILMN_1700606	1.5e-10	4.84e-13	1.83223	RNF43
ILMN_2054297	1.64e-10	5.37e-13	-2.17149	PTGS2
ILMN_1753111	1.66e-10	5.47e-13	-1.24638	NAMPT
ILMN_1720158	1.71e-10	5.7e-13	-1.08615	ETS2
ILMN_1692133	1.86e-10	6.26e-13	0.7312	ZNF226
ILMN_1756862	1.97e-10	6.71e-13	1.68991	APOL3
ILMN_2184373	2.08e-10	7.14e-13	-2.8971	IL8
ILMN_1693334	2.08e-10	7.27e-13	-1.28362	P4HA1
ILMN_1651799	2.08e-10	7.28e-13	-0.37311	SLC38A2
ILMN_1670019	2.2e-10	7.81e-13	2.14838	PEG10
ILMN_2244547	2.4e-10	8.6e-13	-1.36735	ETNK1
ILMN_1764714	2.92e-10	1.07e-12	1.67013	LOC55908
ILMN_1672148	3.49e-10	1.29e-12	3.31457	AKR1B10
ILMN_1815184	3.77e-10	1.41e-12	1.32703	ASPM
ILMN_1674411	3.78e-10	1.43e-12	1.44377	CKAP2
ILMN_3251207	3.99e-10	1.54e-12	0.739269	TMEM19
ILMN_2408543	4.19e-10	1.63e-12	-1.28847	PLAUR
ILMN_3239856	4.43e-10	1.73e-12	-0.853704	NCRNA00120
ILMN_1767556	4.43e-10	1.75e-12	-1.79501	C10orf10
ILMN_1695959	5.16e-10	2.05e-12	-1.31655	C21orf63
ILMN_1762899	5.21e-10	2.09e-12	-1.68275	EGR1
ILMN_1712505	5.4e-10	2.19e-12	0.686758	KDELC1
ILMN_2223056	5.41e-10	2.21e-12	1.35518	TBX10
ILMN_1707727	5.67e-10	2.34e-12	-0.818201	ANGPTL4
ILMN_1801216	6.65e-10	2.78e-12	-2.04067	S100P
ILMN_1801090	7.75e-10	3.32e-12	1.90382	KRT222
ILMN_1721360	7.84e-10	3.39e-12	1.05688	FBXO27
ILMN_1699651	9.19e-10	4.07e-12	-3.16338	IL6
ILMN_1771841	9.53e-10	4.25e-12	-2.41091	FOSL1
ILMN_2186061	1.08e-09	4.9e-12	-1.12649	PFKFB3
ILMN_2388669	1.39e-09	6.42e-12	1.39247	GRIA3
ILMN_1711199	1.54e-09	7.25e-12	-0.926103	ZNF331
ILMN_1748751	1.59e-09	7.51e-12	-2.03795	NLF2
ILMN_1702842	1.61e-09	7.67e-12	-1.80887	VNN3
ILMN_1784287	1.68e-09	8.08e-12	-0.823017	TGFBR3
ILMN_1790689	1.74e-09	8.4e-12	-1.36728	CRISPLD2
ILMN_1795228	1.86e-09	9.04e-12	-0.31953	ZFAND5
ILMN_1696375	1.94e-09	9.51e-12	0.811203	TTC31
ILMN_1735548	1.96e-09	9.68e-12	-1.31957	HIVEP1
ILMN_1749575	2.06e-09	1.02e-11	3.05957	CYP7A1
ILMN_1701455	2.18e-09	1.09e-11	0.683905	FBXO6
ILMN_1694034	2.38e-09	1.2e-11	1.85644	LGALS4
ILMN_1720829	2.45e-09	1.25e-11	-1.71559	ZFP36
ILMN_1738207	2.58e-09	1.32e-11	-1.58134	CISH
ILMN_3247139	2.9e-09	1.5e-11	-1.60743	C17orf96
ILMN_1671693	2.96e-09	1.54e-11	0.727458	C18orf10
ILMN_3240446	2.96e-09	1.55e-11	-0.69768	ZNF286C
ILMN_1797965	3.04e-09	1.61e-11	1.02912	PDP2
ILMN_1790197	3.12e-09	1.66e-11	0.732322	FLJ20674
ILMN_2203463	3.83e-09	2.06e-11	0.709419	SPATS2
ILMN_1775708	3.83e-09	2.08e-11	-1.50443	SLC2A3
ILMN_2254994	3.85e-09	2.1e-11	0.938743	NNT
ILMN_2358540	3.97e-09	2.17e-11	-0.591814	RBMS1
ILMN_2050790	5.2e-09	2.87e-11	1.49226	C11orf52
ILMN_1695731	5.43e-09	3.03e-11	0.74887	TUBG1
ILMN_3238269	5.44e-09	3.06e-11	0.505113	NDUFA6
ILMN_2394193	5.62e-09	3.17e-11	-0.567332	C14orf138
ILMN_1663042	5.75e-09	3.27e-11	-1.39462	SDC4
ILMN_3272603	5.98e-09	3.42e-11	-0.826421	FAM60A
ILMN_1664543	6.51e-09	3.76e-11	1.21864	IFIT3
ILMN_2135709	6.51e-09	3.78e-11	1.56442	C8orf47
ILMN_3261811	6.51e-09	3.79e-11	0.953003	C14orf167
ILMN_2404688	6.55e-09	3.85e-11	0.821922	NUPR1
ILMN_2059797	6.55e-09	3.86e-11	1.19037	NOL3
ILMN_1801616	6.59e-09	3.91e-11	-1.71511	EMP1
ILMN_1770338	6.62e-09	3.94e-11	-0.73709	TM4SF1
ILMN_1786021	6.63e-09	3.97e-11	0.833393	PRKAB2
ILMN_3256801	7.33e-09	4.49e-11	1.4163	C1orf203
ILMN_3239288	7.9e-09	4.87e-11	1.15499	ISM1
ILMN_1698404	7.98e-09	5e-11	-0.7564	ERN1
ILMN_2149204	7.98e-09	5e-11	1.98476	RTP3
ILMN_1760280	8.05e-09	5.1e-11	-0.775325	NXT1
ILMN_1732923	8.27e-09	5.27e-11	-1.38059	SIPA1L2
ILMN_2129505	8.43e-09	5.39e-11	0.557683	CYBASC3
ILMN_2313672	8.59e-09	5.53e-11	-3.11818	IL1RL1
ILMN_1740466	8.78e-09	5.68e-11	-0.526811	FAM46A
ILMN_1652727	8.84e-09	5.75e-11	1.02781	GLT8D1
ILMN_1798256	8.85e-09	5.78e-11	-1.05291	UPP1
ILMN_1680139	8.86e-09	5.82e-11	-1.89373	MAFF
ILMN_2387385	8.91e-09	5.89e-11	-2.25296	IGFBP1
ILMN_1685005	9.1e-09	6.04e-11	-1.11341	TNFRSF1A
ILMN_1660904	9.41e-09	6.28e-11	-1.83122	TRIM15
ILMN_1750062	9.67e-09	6.48e-11	-0.837723	PPARGC1A
ILMN_2280911	1.02e-08	6.86e-11	0.574912	VPS41
ILMN_1810560	1.08e-08	7.28e-11	0.993256	P8
ILMN_1656501	1.13e-08	7.69e-11	-0.699305	DUSP5
ILMN_1807529	1.15e-08	7.87e-11	-1.63219	PADI4
ILMN_1804571	1.15e-08	7.88e-11	0.749139	ZKSCAN4
ILMN_1759787	1.15e-08	7.94e-11	-1.75481	THBD
ILMN_1692861	1.16e-08	8.04e-11	0.696075	UGT2A3
ILMN_1792978	1.16e-08	8.08e-11	-1.854	HAS2
ILMN_1731412	1.21e-08	8.55e-11	0.751892	UBTD2
ILMN_1715133	1.21e-08	8.61e-11	-1.2526	IVNS1ABP
ILMN_1751495	1.21e-08	8.65e-11	-1.86265	FGF14
ILMN_1739428	1.23e-08	8.86e-11	1.3247	IFIT2
ILMN_1661695	1.25e-08	9.04e-11	-1.19472	IRAK3
ILMN_1655225	1.33e-08	9.68e-11	1.07069	C19orf25
ILMN_2232166	1.34e-08	9.76e-11	0.501751	CCDC90B
ILMN_3229324	1.41e-08	1.03e-10	-0.800691	SGK1
ILMN_1682599	1.45e-08	1.07e-10	-1.80216	GPRC5A
ILMN_1767690	1.46e-08	1.08e-10	0.791006	SENP8
ILMN_1809323	1.55e-08	1.15e-10	1.24589	C9orf125
ILMN_1797372	1.6e-08	1.2e-10	-0.549807	C3orf58
ILMN_1683243	1.61e-08	1.21e-10	0.748713	VPS45
ILMN_2255256	1.61e-08	1.22e-10	0.8289	MARVELD3
ILMN_1654737	1.63e-08	1.24e-10	0.673042	TRIM32
ILMN_2393456	1.63e-08	1.24e-10	1.08913	DDO
ILMN_1770293	1.72e-08	1.32e-10	-1.42273	KLF5
ILMN_1803211	1.73e-08	1.33e-10	1.24116	FBXO2
ILMN_1770653	1.73e-08	1.34e-10	1.05731	MAL2
ILMN_1766613	1.91e-08	1.49e-10	-0.761494	ZNF121
ILMN_1708025	2e-08	1.56e-10	-1.35081	RBPMS
ILMN_1765644	2.01e-08	1.57e-10	0.407833	COMMD8
ILMN_1710523	2.09e-08	1.64e-10	0.829255	ATP8B1
ILMN_1805481	2.09e-08	1.65e-10	-0.70775	TRMT11
ILMN_1790317	2.1e-08	1.67e-10	1.21679	RAB26
ILMN_1677542	2.14e-08	1.71e-10	1.58445	TRIM14
ILMN_1694533	2.14e-08	1.71e-10	1.07273	RMND1
ILMN_2399571	2.24e-08	1.8e-10	0.736912	CBY1
ILMN_1696029	2.26e-08	1.83e-10	-1.25193	FLJ36031
ILMN_1683129	2.26e-08	1.83e-10	-0.702555	CCNL1
ILMN_1686461	2.3e-08	1.88e-10	1.04138	THAP2
ILMN_1737195	2.3e-08	1.88e-10	0.883337	CENPK
ILMN_1775257	2.38e-08	1.95e-10	-1.97648	PROK2
ILMN_1797191	2.58e-08	2.14e-10	-1.85018	KIAA0040
ILMN_1661197	2.58e-08	2.14e-10	-1.38698	CLCF1
ILMN_1728677	2.71e-08	2.26e-10	-1.69021	CREB5
ILMN_1701006	2.85e-08	2.38e-10	0.927375	HEXIM2
ILMN_1722781	2.88e-08	2.42e-10	-1.65799	EGR3
ILMN_1774733	2.89e-08	2.44e-10	-2.05527	SOCS1
ILMN_1736180	2.93e-08	2.49e-10	1.29471	FRAT1
ILMN_1767658	3.05e-08	2.61e-10	-1.57858	RRS1
ILMN_1789781	3.05e-08	2.62e-10	-1.36468	PIM3
ILMN_1685535	3.13e-08	2.7e-10	-1.15771	LARP1B
ILMN_1760982	3.16e-08	2.73e-10	1.11687	ZNF187
ILMN_2336094	3.32e-08	2.89e-10	-1.64498	ODZ3
ILMN_1758719	3.58e-08	3.12e-10	-0.750055	NEDD9
ILMN_1720114	3.6e-08	3.16e-10	0.755401	GMNN
ILMN_1736042	3.63e-08	3.2e-10	1.31762	ME1
ILMN_1663131	3.67e-08	3.24e-10	-1.36464	LYST
ILMN_1785474	3.68e-08	3.29e-10	0.655795	ACOT12
ILMN_2162819	3.68e-08	3.3e-10	0.964993	UGT2B11
ILMN_2088437	3.95e-08	3.55e-10	1.15384	CX3CR1
ILMN_1765829	4.11e-08	3.7e-10	-0.497914	NUFIP2
ILMN_1727553	4.21e-08	3.81e-10	0.954472	C5orf54
ILMN_1781986	4.29e-08	3.92e-10	0.640296	UCRC
ILMN_1781536	4.3e-08	3.95e-10	0.395722	FAH
ILMN_1703412	4.3e-08	3.95e-10	-0.73682	LATS2
ILMN_1679520	4.31e-08	3.97e-10	0.807464	AGPAT1
ILMN_2193315	4.35e-08	4.03e-10	1.05068	C14orf143
ILMN_1814247	4.38e-08	4.07e-10	0.742905	TCFL5
ILMN_1685699	4.43e-08	4.14e-10	1.41371	PRSS3
ILMN_1656369	4.54e-08	4.25e-10	-0.535585	C8orf4
ILMN_1768534	4.59e-08	4.31e-10	-0.44263	BHLHB2
ILMN_2137789	4.61e-08	4.35e-10	-1.87247	KLF4
ILMN_1715508	4.61e-08	4.37e-10	-0.977222	NNMT
ILMN_1775501	4.61e-08	4.38e-10	-1.66331	IL1B
ILMN_1693891	4.68e-08	4.46e-10	1.36103	MOGAT2
ILMN_2252554	4.7e-08	4.5e-10	1.03667	MANBAL
ILMN_1672042	4.83e-08	4.64e-10	0.653318	DOLPP1
ILMN_1664016	4.87e-08	4.69e-10	0.452387	ARHGEF18
ILMN_1711786	4.9e-08	4.76e-10	-1.73572	NFE2
ILMN_1685077	4.9e-08	4.77e-10	0.814563	SNX7
ILMN_1689836	5.13e-08	5.03e-10	-1.27629	C5AR1
ILMN_2372915	5.32e-08	5.26e-10	1.32798	P2RY2
ILMN_2092118	5.32e-08	5.27e-10	-1.59866	FPR1
ILMN_1811535	5.44e-08	5.41e-10	1.44177	JUB
ILMN_1807298	5.7e-08	5.68e-10	-1.52448	NR4A3
ILMN_2115434	5.92e-08	5.93e-10	0.433872	RAB32
ILMN_1760245	6.09e-08	6.11e-10	0.91978	TMEM42
ILMN_1736327	6.24e-08	6.31e-10	-1.02033	CDC42EP3
ILMN_1701648	6.5e-08	6.6e-10	-0.784909	KLHL15
ILMN_2387952	6.56e-08	6.69e-10	-0.91762	FAM134B
ILMN_1782305	6.56e-08	6.7e-10	-1.51341	NR4A2
ILMN_1700515	6.74e-08	6.98e-10	0.83703	C17orf58
ILMN_1800512	6.89e-08	7.15e-10	-0.681408	HMOX1
ILMN_1803652	6.9e-08	7.19e-10	1.00167	C9orf91
ILMN_1664511	7.09e-08	7.43e-10	0.942127	NDC80
ILMN_1747673	7.15e-08	7.55e-10	-1.49725	RASL10A
ILMN_1728761	7.15e-08	7.55e-10	0.930195	ERBB2
ILMN_1785095	7.15e-08	7.59e-10	0.648344	ATP6V0E2
ILMN_1670229	7.15e-08	7.6e-10	0.980934	F8
ILMN_1751051	7.38e-08	7.89e-10	0.705081	C7orf25
ILMN_1665538	7.41e-08	7.95e-10	0.510293	SKP2
ILMN_1677827	7.45e-08	8.07e-10	1.0578	TLR7
ILMN_1683786	7.45e-08	8.09e-10	-1.05701	FYTTD1
ILMN_1709399	7.45e-08	8.11e-10	1.8085	SLC25A34
ILMN_1722820	7.45e-08	8.14e-10	0.943407	KDELR3
ILMN_1804396	7.45e-08	8.14e-10	-0.554485	C14orf4
ILMN_1684316	7.54e-08	8.26e-10	-1.64256	MBNL2
ILMN_1666305	7.6e-08	8.37e-10	0.881574	CDKN3
ILMN_1776314	7.6e-08	8.39e-10	-0.836682	CHRNA10
ILMN_1773119	7.76e-08	8.61e-10	0.847043	CCNF
ILMN_2187533	7.86e-08	8.75e-10	-0.592316	CSRNP2
ILMN_3239113	8.01e-08	8.95e-10	-0.501884	LOC144438
ILMN_1651838	8.01e-08	8.97e-10	-2.22326	RND1
ILMN_3307906	8.29e-08	9.33e-10	1.09476	PALMD
ILMN_2173975	8.29e-08	9.34e-10	1.42262	RTP4
ILMN_2232463	8.34e-08	9.43e-10	-2.06563	ARL14
ILMN_1804834	8.37e-08	9.48e-10	0.725789	C6orf130
ILMN_1762071	8.39e-08	9.56e-10	0.849075	C17orf80
ILMN_1690392	8.39e-08	9.56e-10	0.437321	COMMD3
ILMN_1772241	8.55e-08	9.78e-10	0.914883	SQLE
ILMN_1776352	8.71e-08	9.99e-10	0.736156	MUTED
ILMN_1699489	8.85e-08	1.02e-09	-1.43569	TUBB6
ILMN_1768115	9e-08	1.04e-09	0.533805	TSPAN12
ILMN_1792419	9.23e-08	1.08e-09	1.05601	FRMD7
ILMN_1799487	9.23e-08	1.08e-09	-0.46242	N4BP2L1
ILMN_2108735	9.23e-08	1.08e-09	2.28778	EEF1A2
ILMN_1664698	9.25e-08	1.09e-09	1.01123	UNC119
ILMN_2359601	9.45e-08	1.11e-09	0.984924	CAMK2G
ILMN_2376553	9.72e-08	1.15e-09	0.656529	SLC23A1
ILMN_1681461	9.76e-08	1.16e-09	-1.36574	RAB27A
ILMN_1697469	1.04e-07	1.24e-09	-0.401495	SFRS6
ILMN_1690464	1.09e-07	1.31e-09	1.06029	TMEM20
ILMN_1658639	1.19e-07	1.43e-09	0.491019	SLC46A3
ILMN_2381899	1.2e-07	1.45e-09	0.470817	OPTN
ILMN_1712269	1.31e-07	1.58e-09	0.863343	ZNF605
ILMN_2285817	1.32e-07	1.61e-09	-0.929373	FAM89A
ILMN_1776674	1.33e-07	1.62e-09	0.849114	SAC3D1
ILMN_1810334	1.43e-07	1.75e-09	0.46539	COMMD7
ILMN_1680465	1.49e-07	1.84e-09	-0.725181	ARL5B
ILMN_2389114	1.52e-07	1.88e-09	0.732005	FIGNL1
ILMN_1696503	1.53e-07	1.9e-09	0.661633	JRKL
ILMN_2150161	1.53e-07	1.9e-09	0.860342	ZRANB3
ILMN_3268472	1.6e-07	1.99e-09	1.47031	CCL14
ILMN_1746408	1.6e-07	2e-09	-1.31488	MIDN
ILMN_2081398	1.64e-07	2.06e-09	0.479617	KIF3B
ILMN_1719785	1.64e-07	2.07e-09	0.908404	UCK1
ILMN_2194649	1.67e-07	2.11e-09	0.798817	TADA1L
ILMN_1714082	1.69e-07	2.14e-09	0.521442	CMAS
ILMN_2354269	1.7e-07	2.16e-09	-0.820549	FAM164C
ILMN_1675939	1.73e-07	2.2e-09	-0.50518	IFNGR1
ILMN_1664265	1.76e-07	2.24e-09	1.10978	EPHA1
ILMN_1696214	1.76e-07	2.26e-09	0.907001	NHEJ1
ILMN_1667267	1.79e-07	2.3e-09	1.22743	PCBP4
ILMN_1677404	1.79e-07	2.31e-09	0.397985	RAP2A
ILMN_1692049	1.84e-07	2.37e-09	1.20956	SLC7A6OS
ILMN_1807034	1.85e-07	2.39e-09	-2.12509	CALCA
ILMN_1814622	1.87e-07	2.43e-09	0.589131	FLJ20125
ILMN_1663234	1.88e-07	2.44e-09	0.719045	KATNAL1
ILMN_1695645	1.89e-07	2.47e-09	0.46214	CETN2
ILMN_1789400	1.89e-07	2.47e-09	0.834191	FOXD2
ILMN_1704753	1.89e-07	2.48e-09	-0.434249	EPAS1
ILMN_1778059	1.9e-07	2.49e-09	-1.6742	CASP4
ILMN_1744381	1.9e-07	2.5e-09	-1.51368	SERPINE1
ILMN_2042771	1.99e-07	2.64e-09	1.16689	PTTG1
ILMN_1691156	2.04e-07	2.7e-09	-2.33921	MT1A
ILMN_1681703	2.12e-07	2.82e-09	-0.495532	FOXO3
ILMN_2178855	2.12e-07	2.84e-09	0.898937	GPAM
ILMN_1743662	2.17e-07	2.91e-09	1.12203	KBTBD3
ILMN_1688932	2.18e-07	2.93e-09	-1.04831	NR5A2
ILMN_1715555	2.21e-07	2.98e-09	1.87927	DBP
ILMN_1714228	2.25e-07	3.05e-09	-0.93074	SPTBN1
ILMN_1664772	2.25e-07	3.06e-09	-1.28632	ATP2B4
ILMN_1795325	2.25e-07	3.07e-09	-2.08723	ACTG2
ILMN_1690320	2.27e-07	3.1e-09	0.499837	TTC23
ILMN_1676237	2.28e-07	3.12e-09	-0.884892	ZNF460
ILMN_1810214	2.29e-07	3.14e-09	-0.230042	JUND
ILMN_3229424	2.29e-07	3.14e-09	1.53178	LOC730101
ILMN_1746618	2.34e-07	3.22e-09	1.09389	PAQR7
ILMN_1748915	2.34e-07	3.24e-09	-2.1367	S100A12
ILMN_1707945	2.44e-07	3.38e-09	-0.989429	HELB
ILMN_2343618	2.45e-07	3.41e-09	1.46078	SAMD3
ILMN_1715968	2.49e-07	3.47e-09	-0.689871	MLL4
ILMN_1683204	2.49e-07	3.48e-09	-0.498633	GMEB2
ILMN_3248551	2.49e-07	3.49e-09	-1.59241	C2CD4B
ILMN_1741165	2.54e-07	3.58e-09	-1.71029	SLC11A1
ILMN_1795300	2.54e-07	3.59e-09	1.27984	FLJ41603
ILMN_1668291	2.57e-07	3.64e-09	0.6585	ZNF780B
ILMN_3260715	2.57e-07	3.65e-09	-0.477646	CRTC3
ILMN_1760593	2.6e-07	3.69e-09	-0.49071	CRY1
ILMN_1781285	2.61e-07	3.72e-09	-0.434839	DUSP1
ILMN_1653553	2.62e-07	3.75e-09	1.5583	C14orf80
ILMN_2075643	2.62e-07	3.76e-09	1.24779	ANKRD29
ILMN_1651987	2.67e-07	3.83e-09	1.22506	C6orf129
ILMN_1703926	2.76e-07	3.97e-09	-1.03732	PTGER2
ILMN_2196984	2.88e-07	4.19e-09	0.899233	OIP5
ILMN_3245591	2.88e-07	4.19e-09	-1.71315	DIO3OS
ILMN_1726466	2.92e-07	4.26e-09	0.692192	HDHD3
ILMN_1791576	2.94e-07	4.29e-09	-0.66014	CHSY1
ILMN_1659122	2.96e-07	4.33e-09	-0.792887	KLF10
ILMN_2399300	3.06e-07	4.48e-09	-0.548578	NAV2
ILMN_1688162	3.08e-07	4.53e-09	1.68585	SLC12A1
ILMN_2114812	3.1e-07	4.58e-09	1.47855	ONECUT1
ILMN_1715715	3.1e-07	4.59e-09	1.73543	CEBPA
ILMN_1725193	3.1e-07	4.6e-09	-1.54245	IGFBP2
ILMN_1759595	3.1e-07	4.6e-09	0.982229	C22orf29
ILMN_1704079	3.11e-07	4.63e-09	-0.936585	RBM38
ILMN_2285802	3.11e-07	4.63e-09	-0.645682	SEC14L1
ILMN_1791647	3.13e-07	4.67e-09	-0.948063	ASIP
ILMN_1712718	3.14e-07	4.7e-09	0.387644	BPNT1
ILMN_1670353	3.14e-07	4.71e-09	0.823877	RAD51AP1
ILMN_1796229	3.17e-07	4.79e-09	-0.764169	FGFR1
ILMN_1696556	3.22e-07	4.88e-09	-1.29037	KIAA0133
ILMN_2167416	3.25e-07	4.94e-09	0.430697	MR1
ILMN_1674135	3.25e-07	4.95e-09	1.1463	RALGPS1
ILMN_1690209	3.27e-07	4.99e-09	0.67029	C1orf186
ILMN_1715674	3.27e-07	5.01e-09	0.636792	ITPK1
ILMN_1657868	3.28e-07	5.04e-09	1.06472	SIRT4
ILMN_1674167	3.29e-07	5.06e-09	-1.19326	IL10
ILMN_1796108	3.36e-07	5.2e-09	-0.727482	KIF13A
ILMN_1716728	3.37e-07	5.22e-09	0.682746	C6orf64
ILMN_2353431	3.42e-07	5.31e-09	-0.513623	ANKRD16
ILMN_1800267	3.45e-07	5.36e-09	1.28887	FAM13A
ILMN_3250879	3.61e-07	5.63e-09	-0.900484	ANGPT2
ILMN_2385097	3.62e-07	5.65e-09	0.65024	NDRG3
ILMN_1798288	3.67e-07	5.74e-09	-0.659234	MOBKL2C
ILMN_1684349	3.72e-07	5.83e-09	0.896022	IL2RB
ILMN_1754600	3.73e-07	5.86e-09	0.658443	FNBP1L
ILMN_1769201	3.81e-07	6e-09	-1.17695	ELF3
ILMN_1722025	3.82e-07	6.03e-09	-0.374871	CPEB4
ILMN_1739645	3.96e-07	6.26e-09	0.565736	ANLN
ILMN_2406654	4.01e-07	6.36e-09	0.922318	ABCC6
ILMN_2387078	4.02e-07	6.39e-09	0.551201	MPZL2
ILMN_1779706	4.04e-07	6.45e-09	-0.772123	TP53BP2
ILMN_2180773	4.04e-07	6.45e-09	1.16401	FAM168A
ILMN_2367300	4.06e-07	6.5e-09	0.971494	ANKRD5
ILMN_1668979	4.09e-07	6.55e-09	0.367694	DNAJB14
ILMN_2050911	4.09e-07	6.57e-09	-1.04612	SLC22A4
ILMN_1746578	4.17e-07	6.71e-09	-0.532569	SLC23A2
ILMN_1797055	4.23e-07	6.82e-09	0.511123	LIN52
ILMN_2344007	4.43e-07	7.16e-09	0.623343	SIP1
ILMN_1689734	4.43e-07	7.17e-09	-1.84086	IL1RN
ILMN_1801572	4.52e-07	7.35e-09	1.06121	C19orf44
ILMN_1738401	4.62e-07	7.52e-09	-1.6181	FOXC1
ILMN_1651964	4.68e-07	7.65e-09	1.07484	ABCC5
ILMN_2154836	4.69e-07	7.68e-09	-0.556735	BTG3
ILMN_1738989	4.75e-07	7.8e-09	-0.709185	GOLSYN
ILMN_1696230	4.86e-07	7.99e-09	-0.998968	RAB43
ILMN_1727087	4.9e-07	8.07e-09	-1.01383	GJA1
ILMN_2278246	4.93e-07	8.15e-09	-1.09707	PDE11A
ILMN_2339835	5.02e-07	8.32e-09	0.861638	PTGS1
ILMN_1754312	5.06e-07	8.4e-09	0.94859	KLHDC7A
ILMN_1697975	5.1e-07	8.49e-09	-0.76121	PHF14
ILMN_2221808	5.21e-07	8.71e-09	1.26396	DGCR5
ILMN_1754864	5.21e-07	8.72e-09	-0.650606	SLC25A18
ILMN_1687768	5.21e-07	8.73e-09	-1.04139	NCOA7
ILMN_1792323	5.21e-07	8.75e-09	-1.22642	HDC
ILMN_1814281	5.22e-07	8.78e-09	1.09569	SPC25
ILMN_1798459	5.22e-07	8.8e-09	-1.04045	PPAN
ILMN_1703228	5.26e-07	8.88e-09	1.09166	AGFG2
ILMN_1788356	5.26e-07	8.91e-09	0.820988	C11orf17
ILMN_3249439	5.27e-07	8.95e-09	-1.441	ZNF878
ILMN_2246661	5.36e-07	9.12e-09	0.405398	FAHD1
ILMN_2214678	5.46e-07	9.31e-09	-0.545199	MXD1
ILMN_1667239	5.49e-07	9.38e-09	-0.455077	INPP1
ILMN_1666739	5.53e-07	9.46e-09	-0.430333	RBM15
ILMN_1764175	5.54e-07	9.52e-09	0.94092	GPD1
ILMN_1747244	5.54e-07	9.54e-09	0.911418	CCNG2
ILMN_1698554	5.61e-07	9.7e-09	0.73107	AACS
ILMN_1680397	5.68e-07	9.84e-09	-1.10869	IL8RB
ILMN_2089329	5.95e-07	1.03e-08	-0.667757	SPRY2
ILMN_1771689	5.95e-07	1.04e-08	0.509956	EXD2
ILMN_1767322	6.04e-07	1.05e-08	1.09077	EDAR
ILMN_1755391	6.23e-07	1.09e-08	0.510955	ARL2BP
ILMN_1678268	6.25e-07	1.1e-08	0.781553	VPS8
ILMN_1687888	6.27e-07	1.1e-08	1.08846	BTN3A1
ILMN_1704793	6.38e-07	1.12e-08	0.826771	MYPOP
ILMN_1777378	6.42e-07	1.13e-08	0.368563	COMMD6
ILMN_1727150	6.46e-07	1.15e-08	0.986891	DHRS9
ILMN_2365091	6.57e-07	1.17e-08	-1.91403	FCAR
ILMN_2363392	6.64e-07	1.18e-08	-1.05822	TNFSF14
ILMN_2338038	6.73e-07	1.2e-08	0.520716	AK3L1
ILMN_1662801	7.07e-07	1.27e-08	0.812343	ZMYM3
ILMN_1714170	7.07e-07	1.27e-08	-1.65656	SPSB1
ILMN_1711062	7.07e-07	1.28e-08	-1.36259	MMP19
ILMN_1804652	7.19e-07	1.3e-08	0.869103	PLEKHH3
ILMN_1664025	7.22e-07	1.31e-08	0.734771	PXMP4
ILMN_1737611	7.26e-07	1.32e-08	0.780973	VAMP1
ILMN_1728711	7.4e-07	1.35e-08	0.535735	RGS3
ILMN_1778338	7.4e-07	1.35e-08	0.885553	RNF128
ILMN_2055609	7.57e-07	1.38e-08	0.617811	GPR174
ILMN_3250659	7.62e-07	1.39e-08	0.702869	SKA2
ILMN_1756793	7.64e-07	1.4e-08	-0.346702	POLS
ILMN_1799139	7.64e-07	1.4e-08	-0.588002	PLOD2
ILMN_1801697	7.64e-07	1.4e-08	0.79235	C19orf46
ILMN_1794392	7.65e-07	1.41e-08	-0.392454	DDX3X
ILMN_2155708	7.79e-07	1.44e-08	1.17791	TLR3
ILMN_1689189	7.79e-07	1.44e-08	0.604949	ZBTB3
ILMN_1657870	7.79e-07	1.45e-08	-0.939527	ABL2
ILMN_2409298	7.81e-07	1.45e-08	0.930408	NUSAP1
ILMN_1766541	7.85e-07	1.47e-08	-0.86555	BCL2L11
ILMN_1795442	7.93e-07	1.48e-08	0.961216	LAMA4
ILMN_1721762	8.16e-07	1.54e-08	-1.21559	IL18RAP
ILMN_1787511	8.16e-07	1.54e-08	-0.413708	THUMPD2
ILMN_1753251	8.16e-07	1.54e-08	0.991353	SEMA6D
ILMN_2197519	8.2e-07	1.55e-08	0.670044	ZNF627
ILMN_1783394	8.2e-07	1.55e-08	-0.664483	ATF4
ILMN_1808295	8.28e-07	1.57e-08	0.613636	SMCR7
ILMN_2374234	8.3e-07	1.58e-08	0.471666	PRKACB
ILMN_2124920	8.3e-07	1.58e-08	0.911515	KLRG1
ILMN_1743939	8.32e-07	1.59e-08	0.340852	C5orf24
ILMN_1683990	8.57e-07	1.64e-08	0.78702	C1orf89
ILMN_1796235	8.6e-07	1.65e-08	-0.449563	CIRH1A
ILMN_1741572	8.68e-07	1.66e-08	-0.337413	AKAP8
ILMN_2119692	9.03e-07	1.73e-08	0.522946	CSAD
ILMN_1701441	9.11e-07	1.75e-08	-1.08728	LPAR1
ILMN_2210601	9.11e-07	1.76e-08	0.773918	RNASEL
ILMN_3244070	9.13e-07	1.76e-08	0.845942	ABCC6P2
ILMN_1667577	9.33e-07	1.81e-08	-0.508807	LCMT2
ILMN_1807211	9.33e-07	1.81e-08	0.514764	NICN1
ILMN_1726456	9.35e-07	1.82e-08	-0.620883	SLC3A2
ILMN_1777139	9.35e-07	1.82e-08	-0.629109	MAK16
ILMN_2340259	9.57e-07	1.87e-08	-0.825566	PDE4B
ILMN_2104784	9.6e-07	1.88e-08	0.408059	FKBP3
ILMN_3244114	9.7e-07	1.9e-08	0.750127	DHRS11
ILMN_1800311	9.95e-07	1.96e-08	0.729216	HSF2
ILMN_1767253	9.95e-07	1.96e-08	-1.29956	RRP12
ILMN_1729816	9.95e-07	1.96e-08	0.273793	VDAC3
ILMN_2248725	9.99e-07	1.97e-08	0.642205	TYSND1
ILMN_1691736	9.99e-07	1.98e-08	-0.49115	ST6GALNAC6
ILMN_1671906	1e-06	1.98e-08	1.17082	MND1
ILMN_2199658	1.02e-06	2.02e-08	1.45112	ANKS4B
ILMN_2150258	1.02e-06	2.02e-08	-0.560763	ZFP36L2
ILMN_1692390	1.02e-06	2.02e-08	-0.713408	CCNT1
ILMN_1785330	1.03e-06	2.05e-08	-0.57338	SH3BP4
ILMN_2048591	1.04e-06	2.07e-08	1.17028	LRRN3
ILMN_1789074	1.04e-06	2.08e-08	-0.601671	HSPA1A
ILMN_2376502	1.04e-06	2.08e-08	0.689479	RHOBTB1
ILMN_1667948	1.05e-06	2.12e-08	1.27026	SPATA18
ILMN_1712236	1.05e-06	2.13e-08	0.713578	PPP1R3B
ILMN_1781859	1.07e-06	2.15e-08	0.720356	UGT2B28
ILMN_1683065	1.1e-06	2.22e-08	0.349092	C2orf64
ILMN_1677887	1.1e-06	2.23e-08	1.28603	PMS2
ILMN_1796245	1.13e-06	2.3e-08	0.652382	DNASE2
ILMN_1801307	1.15e-06	2.34e-08	1.0095	TNFSF10
ILMN_3242211	1.15e-06	2.35e-08	0.867118	TMEM187
ILMN_2233454	1.17e-06	2.41e-08	1.24263	SPTLC3
ILMN_1712184	1.19e-06	2.44e-08	0.886792	HIST1H3C
ILMN_1758629	1.19e-06	2.46e-08	0.509274	DONSON
ILMN_1651496	1.19e-06	2.46e-08	0.485011	HIST1H2BD
ILMN_2288784	1.19e-06	2.46e-08	0.834421	CCDC34
ILMN_1665471	1.2e-06	2.48e-08	1.50919	C2orf54
ILMN_2337263	1.21e-06	2.5e-08	1.1317	PKIB
ILMN_2412922	1.22e-06	2.54e-08	-1.47086	C14orf43
ILMN_1651902	1.23e-06	2.55e-08	-0.919354	RASL11A
ILMN_1740875	1.23e-06	2.56e-08	-1.55225	FPR2
ILMN_1709247	1.24e-06	2.58e-08	-0.815946	PPP2R1B
ILMN_2184184	1.24e-06	2.6e-08	-0.534282	ANXA1
ILMN_1789094	1.25e-06	2.61e-08	1.29548	NINL
ILMN_1769394	1.25e-06	2.62e-08	0.874889	PLCD1
ILMN_1692754	1.25e-06	2.62e-08	-0.392303	TMEM49
ILMN_1787526	1.25e-06	2.63e-08	1.04679	MGC13057
ILMN_2235602	1.25e-06	2.64e-08	0.993366	CCDC150
ILMN_1780197	1.26e-06	2.66e-08	0.709403	TBC1D24
ILMN_1674402	1.26e-06	2.67e-08	-0.84764	TMEM71
ILMN_2070355	1.27e-06	2.7e-08	0.412561	SDHAF1
ILMN_2135527	1.33e-06	2.83e-08	0.642987	DEPDC4
ILMN_3249406	1.34e-06	2.85e-08	-1.26553	URB2
ILMN_1779373	1.41e-06	3e-08	1.21967	HIST1H2BF
ILMN_3184048	1.43e-06	3.06e-08	-0.993934	FAM115C
ILMN_2371280	1.43e-06	3.07e-08	-0.6715	CSF3R
ILMN_1697510	1.43e-06	3.07e-08	0.922185	ACSS2
ILMN_1708345	1.47e-06	3.14e-08	-0.454496	DNTTIP2
ILMN_2374352	1.47e-06	3.16e-08	1.05703	DBNDD1
ILMN_1758597	1.48e-06	3.18e-08	1.38443	NAGS
ILMN_1738179	1.48e-06	3.18e-08	-0.870648	FOXP1
ILMN_1696546	1.49e-06	3.21e-08	0.815513	FZD1
ILMN_1798977	1.49e-06	3.22e-08	-0.823614	GPR97
ILMN_1713449	1.49e-06	3.22e-08	0.866399	TBX3
ILMN_2199516	1.51e-06	3.27e-08	0.805298	ZNF28
ILMN_1788005	1.51e-06	3.28e-08	0.683564	PLEC1
ILMN_1713751	1.56e-06	3.4e-08	-1.16452	ADAM19
ILMN_2213834	1.59e-06	3.47e-08	-1.07748	PRO0628
ILMN_1813766	1.59e-06	3.47e-08	-0.557415	RCL1
ILMN_1760792	1.62e-06	3.54e-08	0.409474	KLHL7
ILMN_1659058	1.63e-06	3.57e-08	-0.689119	PPP1R10
ILMN_1719649	1.65e-06	3.63e-08	1.01091	TMEM63A
ILMN_1770085	1.66e-06	3.65e-08	-0.684148	BTG2
ILMN_1770678	1.67e-06	3.67e-08	0.896146	CBX2
ILMN_1707695	1.67e-06	3.68e-08	0.79191	IFIT1
ILMN_2381206	1.67e-06	3.69e-08	-1.21333	DHODH
ILMN_1676062	1.67e-06	3.7e-08	0.936625	DIP2C
ILMN_1792681	1.71e-06	3.81e-08	-0.621658	CCDC86
ILMN_1701248	1.74e-06	3.88e-08	0.756422	TREM2
ILMN_1742947	1.77e-06	3.95e-08	0.781774	SEC14L4
ILMN_1753265	1.77e-06	3.95e-08	0.848489	C12orf76
ILMN_1662658	1.77e-06	3.97e-08	-0.45492	PUS1
ILMN_1771664	1.78e-06	3.98e-08	-0.92945	CLEC4E
ILMN_1671482	1.78e-06	4e-08	0.392623	GALM
ILMN_1789599	1.78e-06	4.01e-08	-1.01741	NBL1
ILMN_1663401	1.78e-06	4.02e-08	0.725448	LARP6
ILMN_1784884	1.79e-06	4.03e-08	-0.857597	LILRB3
ILMN_1689868	1.79e-06	4.05e-08	0.846378	TMEM80
ILMN_1742001	1.83e-06	4.13e-08	0.917108	CD160
ILMN_2115340	1.85e-06	4.2e-08	0.610486	HIST2H4A
ILMN_1802615	1.87e-06	4.24e-08	0.521251	CDK6
ILMN_1796835	1.87e-06	4.25e-08	0.552422	RWDD3
ILMN_1783149	1.87e-06	4.26e-08	-1.25196	CDH23
ILMN_1758164	1.9e-06	4.33e-08	-1.15582	STC1
ILMN_2357193	1.91e-06	4.36e-08	-0.302898	DDX59
ILMN_1665455	1.94e-06	4.44e-08	-0.642705	DCUN1D3
ILMN_1720513	1.95e-06	4.47e-08	-0.429837	SETBP1
ILMN_1660114	1.95e-06	4.49e-08	-0.645013	MMRN1
ILMN_1654262	1.95e-06	4.49e-08	1.07511	ZMAT3
ILMN_1739497	1.96e-06	4.52e-08	0.353881	GTF2H5
ILMN_2150654	1.99e-06	4.59e-08	-0.803563	ZSWIM4
ILMN_1687652	2e-06	4.62e-08	-1.7756	TGFB3
ILMN_1657515	2.02e-06	4.69e-08	-0.812915	RPS6KA5
ILMN_1651628	2.04e-06	4.75e-08	0.403146	EXOC6
ILMN_2176251	2.04e-06	4.76e-08	0.676711	C20orf72
ILMN_1671142	2.05e-06	4.8e-08	0.643972	GPR68
ILMN_1762466	2.06e-06	4.81e-08	0.650065	BBS4
ILMN_2383727	2.06e-06	4.82e-08	0.492238	ATG4C
ILMN_1716843	2.07e-06	4.86e-08	0.520512	ELOVL2
ILMN_3247713	2.07e-06	4.87e-08	1.13209	ELFN1
ILMN_1784036	2.08e-06	4.9e-08	1.82915	CDH15
ILMN_1799062	2.11e-06	4.97e-08	-1.07581	NFKB2
ILMN_1755620	2.11e-06	4.97e-08	-1.47684	IER5L
ILMN_2406035	2.11e-06	4.98e-08	0.917215	LAMA3
ILMN_2074748	2.16e-06	5.12e-08	-0.713067	HAL
ILMN_1735930	2.23e-06	5.29e-08	-0.537438	KLF2
ILMN_1741131	2.23e-06	5.3e-08	1.18844	CHRNB1
ILMN_1810782	2.24e-06	5.33e-08	0.455303	SH3KBP1
ILMN_1770031	2.24e-06	5.34e-08	0.333233	ABHD10
ILMN_3250446	2.27e-06	5.43e-08	0.823953	ZNF626
ILMN_1728540	2.32e-06	5.55e-08	0.645029	FUNDC1
ILMN_1668065	2.32e-06	5.56e-08	0.631105	RBED1
ILMN_2221046	2.34e-06	5.62e-08	0.545003	GM2A
ILMN_1799030	2.36e-06	5.67e-08	-1.54135	CMTM2
ILMN_1702503	2.38e-06	5.73e-08	0.927856	ALDH3A1
ILMN_1744862	2.38e-06	5.73e-08	-0.594764	TGFBR2
ILMN_1777792	2.46e-06	5.94e-08	-0.901266	LOC653980
ILMN_1668052	2.49e-06	6.02e-08	-0.346477	FOXA2
ILMN_1797391	2.49e-06	6.03e-08	1.3928	SLC22A7
ILMN_1768282	2.52e-06	6.1e-08	0.575855	SNX21
ILMN_1814213	2.52e-06	6.13e-08	0.251518	PQLC3
ILMN_1729191	2.53e-06	6.15e-08	-0.596943	CYP2C19
ILMN_1798706	2.54e-06	6.19e-08	-0.698315	EBI2
ILMN_1688295	2.55e-06	6.23e-08	1.00158	ZNF219
ILMN_1673543	2.58e-06	6.3e-08	-0.596605	PGM2
ILMN_2047676	2.59e-06	6.33e-08	0.749227	OSGEPL1
ILMN_2403946	2.63e-06	6.46e-08	0.343614	FEZ2
ILMN_3204136	2.65e-06	6.51e-08	0.905967	LOC100132707
ILMN_1660793	2.65e-06	6.51e-08	1.19172	PAQR4
ILMN_1815326	2.71e-06	6.69e-08	-0.654827	CCDC68
ILMN_1666670	2.75e-06	6.79e-08	0.262556	RBX1
ILMN_3244323	2.77e-06	6.83e-08	1.08331	LOC148413
ILMN_2352921	2.78e-06	6.88e-08	0.425367	BPGM
ILMN_2202948	2.79e-06	6.9e-08	0.928535	BUB1
ILMN_1776102	2.88e-06	7.15e-08	0.307992	PSMD10
ILMN_2386982	2.88e-06	7.16e-08	1.08622	PRKCZ
ILMN_1741096	2.88e-06	7.17e-08	0.688428	FDFT1
ILMN_1728047	2.89e-06	7.21e-08	0.422696	AKR1A1
ILMN_1661409	2.9e-06	7.24e-08	0.465873	C3orf63
ILMN_1662707	2.9e-06	7.26e-08	0.645408	SEC24B
ILMN_1664051	2.9e-06	7.26e-08	0.788198	SEC22C
ILMN_1691860	2.92e-06	7.33e-08	-0.549472	SPRY1
ILMN_3193306	2.92e-06	7.33e-08	0.34984	C14orf109
ILMN_1751816	2.95e-06	7.44e-08	0.385771	MCTS1
ILMN_1742052	2.95e-06	7.44e-08	-1.36913	SERPINB9
ILMN_2295879	2.96e-06	7.46e-08	-0.492408	NGDN
ILMN_1792409	2.99e-06	7.54e-08	1.02628	AMOT
ILMN_1658327	3e-06	7.58e-08	-0.954211	BAZ1A
ILMN_1744118	3.01e-06	7.61e-08	0.935197	ASTN2
ILMN_1718718	3.03e-06	7.69e-08	0.415757	MKKS
ILMN_1743299	3.08e-06	7.82e-08	0.555674	PXMP3
ILMN_1719010	3.08e-06	7.82e-08	-0.881085	ARL4D
ILMN_3250483	3.11e-06	7.91e-08	-1.02623	PVR
ILMN_1806037	3.14e-06	8e-08	0.873466	TK1
ILMN_1708131	3.16e-06	8.08e-08	0.92972	BHLHB9
ILMN_2112460	3.16e-06	8.08e-08	0.816824	MAD2L1
ILMN_1690223	3.18e-06	8.14e-08	1.17867	CNTNAP2
ILMN_1655930	3.18e-06	8.17e-08	-0.385939	ELL2
ILMN_1789593	3.19e-06	8.19e-08	1.04628	PRPF40B
ILMN_2331062	3.2e-06	8.22e-08	0.801155	CBFA2T2
ILMN_2043918	3.2e-06	8.25e-08	1.38067	DLEU1
ILMN_1787539	3.2e-06	8.26e-08	0.657005	ZNF177
ILMN_1775036	3.2e-06	8.27e-08	0.328619	SEC22A
ILMN_1723706	3.23e-06	8.37e-08	-1.29679	GRAMD4
ILMN_2183885	3.24e-06	8.39e-08	0.774934	C7orf11
ILMN_1705953	3.25e-06	8.43e-08	-0.385263	LONRF1
ILMN_1745668	3.25e-06	8.45e-08	-1.01977	SYNE2
ILMN_2350183	3.27e-06	8.51e-08	0.631169	ST5
ILMN_1744614	3.29e-06	8.58e-08	0.882589	PLEKHG6
ILMN_2341626	3.31e-06	8.63e-08	0.664885	2008-03-01
ILMN_1797155	3.32e-06	8.68e-08	0.681776	C17orf75
ILMN_1751016	3.38e-06	8.83e-08	-1.06457	LONRF2
ILMN_1771224	3.38e-06	8.85e-08	0.492863	SKA1
ILMN_1725187	3.38e-06	8.86e-08	1.02046	PITPNM2
ILMN_1689371	3.43e-06	9e-08	1.09154	GIMAP2
ILMN_1792741	3.44e-06	9.03e-08	1.09328	AMACR
ILMN_1785424	3.48e-06	9.16e-08	-0.850281	ABLIM1
ILMN_1716468	3.48e-06	9.17e-08	0.512008	LOC152195
ILMN_3251415	3.48e-06	9.18e-08	0.848375	RBM43
ILMN_2301083	3.48e-06	9.18e-08	0.743873	UBE2C
ILMN_2217212	3.48e-06	9.2e-08	0.584373	ZNF564
ILMN_1810385	3.48e-06	9.21e-08	-0.795892	ATR
ILMN_2341548	3.49e-06	9.25e-08	0.508129	MYO5B
ILMN_2377109	3.56e-06	9.45e-08	0.773543	LCK
ILMN_1758864	3.6e-06	9.57e-08	-1.04593	VNN2
ILMN_1785252	3.65e-06	9.71e-08	0.763482	SLC26A6
ILMN_2390310	3.65e-06	9.73e-08	-0.873718	C17orf91
ILMN_1790315	3.65e-06	9.76e-08	-0.787667	C7orf63
ILMN_1699265	3.66e-06	9.81e-08	-0.549948	TNFRSF10B
ILMN_1698752	3.67e-06	9.84e-08	0.513034	NLRX1
ILMN_1713235	3.68e-06	9.87e-08	1.02668	MGC12965
ILMN_1679267	3.7e-06	9.93e-08	-1.2643	TGM2
ILMN_1657148	3.77e-06	1.01e-07	-2.0707	C19orf23
ILMN_2319588	3.77e-06	1.02e-07	1.45729	OSGIN1
ILMN_2317618	3.82e-06	1.03e-07	0.751667	TCF19
ILMN_1662243	3.85e-06	1.04e-07	0.617223	ING1
ILMN_3240520	3.86e-06	1.04e-07	-0.378765	ELTD1
ILMN_1711124	3.91e-06	1.06e-07	0.30075	MARVELD2
ILMN_1756541	3.94e-06	1.07e-07	0.595812	MXD4
ILMN_1652749	4.15e-06	1.13e-07	-0.61652	ERF
ILMN_1669286	4.15e-06	1.13e-07	0.759408	YWHAZ
ILMN_1666022	4.15e-06	1.13e-07	-1.42754	TNFRSF10D
ILMN_1738725	4.17e-06	1.14e-07	-1.52651	LIF
ILMN_1811616	4.17e-06	1.14e-07	-0.768791	EEPD1
ILMN_1723235	4.2e-06	1.15e-07	-0.939089	DUS3L
ILMN_1789505	4.24e-06	1.16e-07	-0.589259	ITPR1
ILMN_1683175	4.25e-06	1.17e-07	0.779591	C9orf23
ILMN_1778523	4.25e-06	1.17e-07	-0.391709	KLF9
ILMN_1743232	4.25e-06	1.17e-07	-0.699486	MICALCL
ILMN_1711451	4.25e-06	1.17e-07	-1.16297	SLC7A2
ILMN_1758146	4.26e-06	1.17e-07	-0.72553	SIRPA
ILMN_1704313	4.27e-06	1.18e-07	1.20587	GSTCD
ILMN_1652085	4.31e-06	1.19e-07	-0.353418	MPHOSPH10
ILMN_3245684	4.32e-06	1.2e-07	1.0668	C12orf27
ILMN_1757882	4.32e-06	1.2e-07	0.567188	PPP1R16A
ILMN_2149494	4.38e-06	1.22e-07	0.675206	NPL
ILMN_1715569	4.38e-06	1.22e-07	0.266461	CCDC53
ILMN_1808789	4.38e-06	1.22e-07	0.623067	MYO5C
ILMN_1698231	4.39e-06	1.22e-07	0.420302	RRM2B
ILMN_1691747	4.41e-06	1.23e-07	-0.420376	KHDRBS3
ILMN_1786658	4.42e-06	1.23e-07	0.37263	BOLA3
ILMN_1681503	4.59e-06	1.28e-07	0.923374	MCM2
ILMN_1805344	4.63e-06	1.3e-07	-0.313786	DDX5
ILMN_1720461	4.64e-06	1.3e-07	0.702214	SLC17A4
ILMN_1708041	4.68e-06	1.31e-07	-0.660628	PLEKHF1
ILMN_1736670	4.78e-06	1.34e-07	0.795683	PPP1R3C
ILMN_1681591	4.79e-06	1.35e-07	-0.556343	PTPN1
ILMN_1792910	4.8e-06	1.36e-07	-0.733762	MNT
ILMN_1662161	4.8e-06	1.36e-07	0.830021	TBC1D13
ILMN_2342066	4.83e-06	1.37e-07	-0.991751	METRNL
ILMN_1705297	4.83e-06	1.37e-07	-1.64434	MYBPH
ILMN_1766247	4.84e-06	1.37e-07	-0.484332	ZBTB2
ILMN_1805773	4.96e-06	1.41e-07	0.827604	ART4
ILMN_1762033	5.01e-06	1.42e-07	0.875848	NAPEPLD
ILMN_1713450	5.03e-06	1.43e-07	0.92167	MYL6B
ILMN_1758008	5.07e-06	1.45e-07	-1.31964	ODF3L1
ILMN_1777066	5.07e-06	1.45e-07	0.350172	NIF3L1
ILMN_1769290	5.07e-06	1.45e-07	-0.565644	TTC39B
ILMN_2112755	5.07e-06	1.45e-07	0.782392	HSDL1
ILMN_2325978	5.12e-06	1.47e-07	0.74199	HDGF2
ILMN_2194009	5.12e-06	1.47e-07	0.902215	ABCC4
ILMN_1736911	5.16e-06	1.48e-07	-0.589308	TMOD1
ILMN_1689004	5.2e-06	1.5e-07	-1.82907	TNFRSF12A
ILMN_1659929	5.28e-06	1.52e-07	0.547726	TCF1
ILMN_1759513	5.31e-06	1.53e-07	-0.555053	RND3
ILMN_1690327	5.34e-06	1.54e-07	0.815658	CLCN5
ILMN_2390544	5.34e-06	1.55e-07	1.04196	DKFZP564J102
ILMN_2112417	5.47e-06	1.59e-07	0.420621	PGAM1
ILMN_1778625	5.53e-06	1.61e-07	-0.996394	CD44
ILMN_1793831	5.59e-06	1.63e-07	0.855501	TRADD
ILMN_1775008	5.59e-06	1.63e-07	0.631803	NCAPD2
ILMN_1726755	5.62e-06	1.65e-07	0.41731	COPS4
ILMN_1787212	5.62e-06	1.65e-07	-1.1275	CDKN1A
ILMN_1728914	5.64e-06	1.65e-07	0.841107	PRUNE
ILMN_1702635	5.65e-06	1.66e-07	0.552489	KLHDC10
ILMN_3237627	5.65e-06	1.66e-07	-1.4727	LOC154761
ILMN_1751081	5.66e-06	1.66e-07	0.800388	EHMT2
ILMN_1796682	5.7e-06	1.68e-07	0.518861	PARP3
ILMN_3245625	5.7e-06	1.68e-07	0.639739	RFX7
ILMN_1811767	5.74e-06	1.69e-07	0.860601	INHBE
ILMN_1803945	5.83e-06	1.72e-07	0.686057	HCP5
ILMN_1717197	5.83e-06	1.73e-07	1.30828	CD3G
ILMN_1796746	5.86e-06	1.74e-07	0.88813	NHLRC1
ILMN_1718984	5.89e-06	1.75e-07	0.838339	FCGBP
ILMN_3243961	5.91e-06	1.75e-07	0.456652	ZNF252
ILMN_2377669	5.91e-06	1.76e-07	0.771514	CD247
ILMN_1669308	5.96e-06	1.77e-07	-0.610629	BRPF1
ILMN_2064898	5.97e-06	1.78e-07	0.340152	CCDC56
ILMN_2234710	6e-06	1.79e-07	0.623239	C12orf60
ILMN_1688071	6.06e-06	1.81e-07	0.990588	NAT1
ILMN_1667429	6.06e-06	1.81e-07	0.718231	SLC25A20
ILMN_1675770	6.09e-06	1.83e-07	0.968117	SEC14L3
ILMN_1670238	6.13e-06	1.84e-07	0.934879	CDC45L
ILMN_1759488	6.15e-06	1.85e-07	-1.30927	DUSP10
ILMN_1781173	6.17e-06	1.86e-07	0.785906	HDAC9
ILMN_1773006	6.19e-06	1.87e-07	1.22588	FABP4
ILMN_1682139	6.24e-06	1.88e-07	0.405694	RAI14
ILMN_1748438	6.28e-06	1.9e-07	0.405781	POLR2G
ILMN_1669142	6.28e-06	1.9e-07	-0.791404	NARG1
ILMN_1710284	6.3e-06	1.91e-07	-0.632979	HES1
ILMN_1783675	6.32e-06	1.92e-07	0.482494	ASB8
ILMN_1779252	6.32e-06	1.92e-07	0.77177	TRIM22
ILMN_2203891	6.32e-06	1.92e-07	0.803519	SMAD7
ILMN_1723092	6.41e-06	1.95e-07	0.595973	CRB3
ILMN_1737612	6.42e-06	1.96e-07	0.986986	ANXA13
ILMN_1807464	6.48e-06	1.97e-07	-1.37925	FLJ45139
ILMN_1707503	6.59e-06	2.01e-07	0.254075	C1orf144
ILMN_1719867	6.64e-06	2.03e-07	-0.65463	RNF13
ILMN_1729611	6.65e-06	2.04e-07	0.987542	REEP4
ILMN_1698478	6.71e-06	2.06e-07	0.69147	SNAPC2
ILMN_1771019	6.78e-06	2.08e-07	1.03646	MTMR4
ILMN_3246902	6.82e-06	2.1e-07	1.26049	ABCC6P1
ILMN_1715532	6.83e-06	2.1e-07	-1.15013	AKAP12
ILMN_1655307	6.86e-06	2.12e-07	0.381449	FAM136A
ILMN_1695025	6.87e-06	2.12e-07	0.786727	CD2
ILMN_1660031	6.88e-06	2.13e-07	0.487011	P2RY6
ILMN_1740426	6.88e-06	2.13e-07	-2.07921	RASD1
ILMN_1678422	6.88e-06	2.13e-07	0.509745	DHX58
ILMN_2373831	6.88e-06	2.14e-07	0.4882	BTN3A3
ILMN_1806017	6.88e-06	2.14e-07	0.306706	PSME1
ILMN_1670769	6.91e-06	2.15e-07	1.07582	CENPQ
ILMN_1693250	6.93e-06	2.15e-07	0.65566	ACBD5
ILMN_1709674	6.95e-06	2.16e-07	-1.53836	GFPT2
ILMN_1712159	7.03e-06	2.2e-07	-1.62811	AVPR1A
ILMN_1706958	7.03e-06	2.2e-07	0.874193	PCNA
ILMN_1752213	7.03e-06	2.2e-07	0.525071	TMEM60
ILMN_1680955	7.05e-06	2.21e-07	0.724636	AURKA
ILMN_1796177	7.11e-06	2.23e-07	0.503152	GIPC1
ILMN_1667298	7.11e-06	2.23e-07	1.00486	LOC201229
ILMN_2264011	7.11e-06	2.24e-07	1.09082	GRAP
ILMN_2316236	7.12e-06	2.24e-07	0.860506	HOPX
ILMN_3242676	7.13e-06	2.25e-07	-1.13207	TMEM233
ILMN_1667018	7.13e-06	2.25e-07	1.06651	ACE2
ILMN_1712673	7.15e-06	2.26e-07	-0.277926	SASH1
ILMN_1792489	7.24e-06	2.29e-07	0.214373	ARPC2
ILMN_1657435	7.25e-06	2.3e-07	-0.983744	MT1M
ILMN_1808306	7.27e-06	2.3e-07	0.95297	SLC26A1
ILMN_3248906	7.32e-06	2.33e-07	0.921822	ZC4H2
ILMN_1743677	7.35e-06	2.34e-07	-0.676313	HNRNPU
ILMN_1656097	7.35e-06	2.34e-07	-1.50429	SLCO1A2
ILMN_1724070	7.38e-06	2.35e-07	-1.13537	MAP3K14
ILMN_1718173	7.41e-06	2.36e-07	1.42017	PCDH24
ILMN_1677098	7.42e-06	2.37e-07	-0.586707	YPEL2
ILMN_1787265	7.43e-06	2.37e-07	-0.712618	ZNF503
ILMN_2328835	7.48e-06	2.4e-07	0.66244	IP6K2
ILMN_1794863	7.51e-06	2.41e-07	0.375823	CAMK2N1
ILMN_1691007	7.54e-06	2.42e-07	1.25014	PNPLA3
ILMN_1780798	7.57e-06	2.43e-07	-0.702861	FAM139A
ILMN_1741971	7.6e-06	2.44e-07	1.03664	KIAA1161
ILMN_1681644	7.6e-06	2.45e-07	-0.889969	BIRC3
ILMN_1700024	7.64e-06	2.46e-07	-0.646546	UST
ILMN_1700546	7.68e-06	2.48e-07	0.556779	ELOVL6
ILMN_1695719	7.68e-06	2.49e-07	-0.943421	EIF2C2
ILMN_2368718	7.81e-06	2.53e-07	0.747259	CENPM
ILMN_1788053	7.84e-06	2.54e-07	-0.707062	SLC25A12
ILMN_1778845	8e-06	2.6e-07	0.337173	FAM111A
ILMN_2269002	8.06e-06	2.62e-07	-0.396141	PDCD10
ILMN_2083789	8.09e-06	2.63e-07	0.660615	C14orf105
ILMN_1815885	8.12e-06	2.64e-07	0.658737	ZFP112
ILMN_1771411	8.12e-06	2.65e-07	0.506837	ALG6
ILMN_1770936	8.24e-06	2.69e-07	0.293693	COQ5
ILMN_1711015	8.34e-06	2.73e-07	1.60012	CRYAA
ILMN_1737152	8.35e-06	2.73e-07	0.707455	DAO
ILMN_2326512	8.35e-06	2.73e-07	0.438442	CASP1
ILMN_1795767	8.39e-06	2.75e-07	-1.4777	GRHL1
ILMN_1773200	8.39e-06	2.75e-07	-0.425959	CP110
ILMN_1681583	8.45e-06	2.78e-07	-0.707185	BACH1
ILMN_1681829	8.46e-06	2.78e-07	0.570385	ZNF606
ILMN_3237153	8.55e-06	2.81e-07	0.742238	FAM123B
ILMN_1751264	8.55e-06	2.82e-07	0.470103	CCDC126
ILMN_1730824	8.55e-06	2.83e-07	0.312936	ZNF512
ILMN_1670134	8.55e-06	2.83e-07	1.31632	FADS1
ILMN_1712616	8.56e-06	2.83e-07	-0.507184	C6orf81
ILMN_1704665	8.6e-06	2.85e-07	-1.35811	GPM6B
ILMN_1772289	8.62e-06	2.86e-07	-1.12549	CHI3L1
ILMN_1736015	8.66e-06	2.88e-07	-0.530239	PHF17
ILMN_1701204	8.67e-06	2.89e-07	-0.685634	VEGFC
ILMN_1744034	8.67e-06	2.89e-07	-0.880604	GPR27
ILMN_1798123	8.68e-06	2.9e-07	0.705543	ELOVL1
ILMN_1753639	8.68e-06	2.9e-07	-0.473635	MTAP
ILMN_1676241	8.79e-06	2.93e-07	-0.861726	BCOR
ILMN_1748983	8.8e-06	2.94e-07	0.571391	RTN4
ILMN_2413041	8.83e-06	2.95e-07	-0.974736	TEAD4
ILMN_1694535	8.86e-06	2.97e-07	0.988952	PDZK1
ILMN_2085722	8.87e-06	2.97e-07	0.582008	ING2
ILMN_1764709	8.94e-06	3e-07	0.390303	MAFB
ILMN_2319000	8.96e-06	3.01e-07	0.835045	MATK
ILMN_1792689	8.97e-06	3.02e-07	1.09007	HIST1H2AC
ILMN_3253456	9e-06	3.04e-07	-0.451121	FNDC3B
ILMN_1771264	9e-06	3.04e-07	0.506444	ELL3
ILMN_1677824	9e-06	3.04e-07	0.478695	RAB4A
ILMN_3251145	9.13e-06	3.09e-07	-0.915332	LDHA
ILMN_1782110	9.13e-06	3.09e-07	-1.43348	ZNF295
ILMN_1743767	9.14e-06	3.1e-07	-0.864069	ZNF446
ILMN_1689212	9.16e-06	3.11e-07	-0.964411	RSHL3
ILMN_1703244	9.17e-06	3.11e-07	-0.872825	MAP1LC3B
ILMN_1718972	9.19e-06	3.12e-07	0.570036	MFSD3
ILMN_1777721	9.3e-06	3.16e-07	-0.295894	MAPRE1
ILMN_2041222	9.37e-06	3.19e-07	-0.535807	FLJ40504
ILMN_1790100	9.44e-06	3.22e-07	0.477561	C11orf82
ILMN_1676197	9.46e-06	3.23e-07	0.642471	LRP11
ILMN_1792947	9.46e-06	3.23e-07	0.940755	ESCO2
ILMN_1651237	9.55e-06	3.27e-07	0.825556	CDT1
ILMN_1754045	9.56e-06	3.28e-07	1.06327	FANCL
ILMN_1810725	9.56e-06	3.28e-07	-0.976287	FAM129A
ILMN_3233388	9.56e-06	3.28e-07	-0.392444	RELL1
ILMN_2396956	9.57e-06	3.29e-07	-0.469829	AKAP13
ILMN_2401927	9.57e-06	3.29e-07	1.13232	TTC8
ILMN_1798212	9.59e-06	3.3e-07	0.603827	LLGL1
ILMN_1663132	9.68e-06	3.34e-07	0.448842	ADCK2
ILMN_1693045	9.68e-06	3.34e-07	0.27236	TMED1
ILMN_2266005	9.75e-06	3.37e-07	0.591746	C21orf51
ILMN_1785732	9.97e-06	3.45e-07	-1.97546	TNFAIP6
ILMN_2094360	1.01e-05	3.51e-07	0.466308	NR2F2
ILMN_1805535	1.02e-05	3.54e-07	0.490977	VRK3
ILMN_1719190	1.03e-05	3.57e-07	-0.725056	CCDC9
ILMN_2415529	1.03e-05	3.57e-07	0.952026	CDK5RAP2
ILMN_1803528	1.04e-05	3.62e-07	1.17615	LRRC31
ILMN_2217601	1.04e-05	3.63e-07	1.28839	ANXA9
ILMN_1667564	1.04e-05	3.63e-07	0.470994	ALDH3A2
ILMN_1703180	1.05e-05	3.65e-07	-0.721885	ETV3
ILMN_1669553	1.05e-05	3.67e-07	0.561175	UBE2E3
ILMN_1701774	1.05e-05	3.68e-07	0.842947	AP3M1
ILMN_1684368	1.09e-05	3.82e-07	-0.837283	C5orf62
ILMN_1786469	1.09e-05	3.84e-07	0.814795	FBXO22
ILMN_1717207	1.11e-05	3.89e-07	-1.04197	MMP25
ILMN_1782204	1.12e-05	3.93e-07	1.12076	AFP
ILMN_1684439	1.12e-05	3.93e-07	-1.17517	MLF1
ILMN_3305055	1.12e-05	3.94e-07	0.730643	TP63
ILMN_1724158	1.12e-05	3.96e-07	0.897673	ZNF93
ILMN_1765232	1.13e-05	3.99e-07	0.826386	C10orf59
ILMN_1706268	1.13e-05	4.01e-07	0.605575	PTGDR
ILMN_1673681	1.13e-05	4.02e-07	0.616351	SLC46A1
ILMN_1764096	1.13e-05	4.03e-07	0.889824	CCBL1
ILMN_1763207	1.14e-05	4.07e-07	-1.29855	BATF3
ILMN_2318638	1.15e-05	4.09e-07	-0.366838	TGIF1
ILMN_1799529	1.16e-05	4.13e-07	0.669009	ZNF441
ILMN_1803984	1.17e-05	4.17e-07	-0.681577	MAK
ILMN_1810436	1.19e-05	4.24e-07	-0.725748	DNAJC27
ILMN_1812701	1.2e-05	4.3e-07	0.676952	C4orf33
ILMN_2289825	1.2e-05	4.32e-07	0.939376	ARPP-21
ILMN_1682775	1.2e-05	4.32e-07	-0.852336	EDN1
ILMN_1661627	1.21e-05	4.34e-07	0.370772	LZIC
ILMN_2396813	1.21e-05	4.34e-07	0.454453	C19orf62
ILMN_1655796	1.21e-05	4.34e-07	-0.884889	2003-03-01
ILMN_1798587	1.21e-05	4.36e-07	-0.818107	ARHGEF7
ILMN_1731688	1.21e-05	4.37e-07	0.764346	KLB
ILMN_2075927	1.21e-05	4.38e-07	-0.317291	STK40
ILMN_1693344	1.22e-05	4.41e-07	-0.440144	C15orf21
ILMN_1795298	1.22e-05	4.42e-07	1.573	GPER
ILMN_2251452	1.22e-05	4.43e-07	0.576569	RPS6KA1
ILMN_1788604	1.22e-05	4.43e-07	-0.262765	WBP2
ILMN_1703531	1.23e-05	4.45e-07	-0.582905	S1PR3
ILMN_1675640	1.23e-05	4.45e-07	1.17731	OAS1
ILMN_1728785	1.23e-05	4.48e-07	-0.404516	GPR116
ILMN_1769876	1.24e-05	4.5e-07	0.776473	TBC1D2
ILMN_1713174	1.24e-05	4.53e-07	-0.70191	TCP11L1
ILMN_1806502	1.24e-05	4.54e-07	-0.87001	ZNF165
ILMN_2367883	1.26e-05	4.62e-07	-1.15965	GEM
ILMN_1784156	1.27e-05	4.65e-07	0.533496	FKTN
ILMN_1765159	1.28e-05	4.67e-07	0.950755	ELMOD2
ILMN_2108357	1.28e-05	4.71e-07	1.12929	RPL39L
ILMN_1729175	1.29e-05	4.73e-07	0.295501	FBXO3
ILMN_1708858	1.3e-05	4.76e-07	-0.518554	CSNK1E
ILMN_1771120	1.3e-05	4.77e-07	1.09884	TMEM45B
ILMN_1663381	1.3e-05	4.78e-07	-0.632847	TRAF3IP2
ILMN_1661309	1.3e-05	4.78e-07	-1.01153	XKR4
ILMN_1795893	1.31e-05	4.84e-07	0.28562	TMEM167B
ILMN_1739050	1.32e-05	4.85e-07	0.3829	PIPOX
ILMN_1730347	1.33e-05	4.91e-07	0.458153	CCDC115
ILMN_1752199	1.35e-05	5.01e-07	0.320097	LHPP
ILMN_1814686	1.36e-05	5.04e-07	0.707885	BCMO1
ILMN_1705390	1.37e-05	5.08e-07	0.419031	KLHL22
ILMN_2333319	1.38e-05	5.12e-07	-0.357356	PTBP1
ILMN_1797021	1.38e-05	5.15e-07	0.869114	TMEM86A
ILMN_2396020	1.38e-05	5.15e-07	-0.656132	DUSP6
ILMN_1749829	1.39e-05	5.19e-07	0.744233	DLGAP5
ILMN_1786278	1.39e-05	5.2e-07	0.636152	FAM149A
ILMN_1687442	1.4e-05	5.22e-07	-0.867451	TNIK
ILMN_1734544	1.4e-05	5.23e-07	-0.33585	WTAP
ILMN_2285996	1.4e-05	5.25e-07	0.814761	KIAA0101
ILMN_1667120	1.41e-05	5.28e-07	-0.698254	FBXO9
ILMN_1767349	1.42e-05	5.32e-07	0.524822	ABCB4
ILMN_2161285	1.42e-05	5.35e-07	0.787393	FAM40B
ILMN_1813982	1.42e-05	5.35e-07	-0.548528	FARP1
ILMN_2082109	1.42e-05	5.36e-07	0.612464	ZNF214
ILMN_1738027	1.43e-05	5.37e-07	1.25547	BRCA1
ILMN_1756784	1.43e-05	5.39e-07	-0.910051	FREQ
ILMN_3230508	1.43e-05	5.4e-07	-1.43858	NCRNA00152
ILMN_2332250	1.44e-05	5.43e-07	0.656614	ACOT7
ILMN_1762787	1.44e-05	5.45e-07	0.602414	RNF26
ILMN_1670807	1.45e-05	5.49e-07	0.617594	FAM84B
ILMN_2229877	1.45e-05	5.51e-07	1.07323	PCDH18
ILMN_1779324	1.46e-05	5.54e-07	0.690898	GZMA
ILMN_1674508	1.47e-05	5.57e-07	0.826691	MDM1
ILMN_1757978	1.47e-05	5.58e-07	-0.578609	FLJ20309
ILMN_3307940	1.47e-05	5.59e-07	-0.858247	FLJ35776
ILMN_2383871	1.47e-05	5.61e-07	0.730195	ZNF74
ILMN_2118129	1.5e-05	5.72e-07	-1.2078	ITLN2
ILMN_1703697	1.51e-05	5.77e-07	0.33898	LANCL1
ILMN_1712639	1.52e-05	5.8e-07	0.516574	AIFM2
ILMN_1796830	1.53e-05	5.85e-07	-0.675028	UBE2L3
ILMN_1669972	1.54e-05	5.9e-07	-1.03386	DKFZp686O24166
ILMN_1741780	1.54e-05	5.91e-07	0.517818	DUSP28
ILMN_1745356	1.56e-05	5.97e-07	1.36586	CXCL9
ILMN_1773247	1.57e-05	6.03e-07	-0.394099	ZNF410
ILMN_2392356	1.57e-05	6.04e-07	0.734363	CTPS2
ILMN_1740759	1.57e-05	6.04e-07	1.01897	MAMDC4
ILMN_1708890	1.57e-05	6.05e-07	0.606964	RASSF4
ILMN_1814589	1.58e-05	6.08e-07	0.911179	LOC728037
ILMN_1668535	1.58e-05	6.1e-07	-0.670442	JOSD1
ILMN_2320250	1.6e-05	6.18e-07	-0.423744	NOL6
ILMN_1729801	1.61e-05	6.21e-07	-1.5748	S100A8
ILMN_1683927	1.61e-05	6.24e-07	0.433474	ITGAE
ILMN_1795419	1.62e-05	6.28e-07	0.757109	C2orf24
ILMN_1652456	1.62e-05	6.28e-07	1.0384	TMEM98
ILMN_1726512	1.66e-05	6.44e-07	0.875932	ZSCAN2
ILMN_2106265	1.66e-05	6.46e-07	0.700339	GDPD1
ILMN_1684754	1.67e-05	6.5e-07	0.862489	CNTLN
ILMN_1781824	1.67e-05	6.5e-07	0.596869	FASLG
ILMN_1666269	1.67e-05	6.5e-07	0.388241	CTSZ
ILMN_1700202	1.67e-05	6.52e-07	0.500771	TMEM135
ILMN_3304200	1.68e-05	6.56e-07	1.17332	ZNF385B
ILMN_1663390	1.69e-05	6.61e-07	0.659563	CDC20
ILMN_1756928	1.69e-05	6.61e-07	0.819805	RTN1
ILMN_1683867	1.69e-05	6.63e-07	-0.966068	CENTD1
ILMN_1673363	1.7e-05	6.65e-07	-0.624735	CD97
ILMN_1723944	1.73e-05	6.78e-07	0.643946	TARP
ILMN_1736628	1.73e-05	6.8e-07	1.32292	ORAI3
ILMN_2330570	1.73e-05	6.8e-07	-0.468793	LEPR
ILMN_1753143	1.75e-05	6.88e-07	-0.521184	RHPN2
ILMN_2151075	1.75e-05	6.91e-07	0.70225	ZNF821
ILMN_1682270	1.75e-05	6.92e-07	0.618361	FGFR2
ILMN_1794598	1.78e-05	7.04e-07	0.535947	SCHIP1
ILMN_1764185	1.78e-05	7.05e-07	-0.531838	CDC37L1
ILMN_1778360	1.79e-05	7.07e-07	0.589266	PYGB
ILMN_2186369	1.79e-05	7.07e-07	-0.444505	NCOR1
ILMN_1738589	1.79e-05	7.07e-07	0.696606	MGLL
ILMN_2378376	1.79e-05	7.1e-07	0.676999	CYB561
ILMN_2366445	1.79e-05	7.11e-07	-0.873839	KRT80
ILMN_1685387	1.8e-05	7.18e-07	1.01848	PIGR
ILMN_2075603	1.8e-05	7.18e-07	0.891143	MRGPRF
ILMN_1736976	1.81e-05	7.22e-07	-0.494101	HPCAL4
ILMN_1706652	1.83e-05	7.29e-07	0.722135	OGG1
ILMN_2203453	1.83e-05	7.3e-07	0.951687	MSH2
ILMN_2403555	1.83e-05	7.32e-07	-0.657193	DHX30
ILMN_1769720	1.84e-05	7.37e-07	0.410642	STAU2
ILMN_2356838	1.84e-05	7.38e-07	0.211509	CEPT1
ILMN_1760858	1.85e-05	7.4e-07	0.505663	RAB8A
ILMN_3185161	1.85e-05	7.44e-07	0.697258	CEP78
ILMN_2318430	1.86e-05	7.48e-07	-1.06271	EIF5
ILMN_2395240	1.86e-05	7.49e-07	0.869268	CHEK2
ILMN_2335604	1.86e-05	7.51e-07	0.938043	SKAP1
ILMN_1760062	1.88e-05	7.57e-07	0.588497	IFI44
ILMN_2098947	1.89e-05	7.61e-07	0.751457	LOC338799
ILMN_1782098	1.89e-05	7.62e-07	0.96027	SMO
ILMN_1786050	1.9e-05	7.66e-07	0.502636	RBBP9
ILMN_2375484	1.91e-05	7.72e-07	0.870538	CPEB2
ILMN_1782788	1.93e-05	7.8e-07	-0.617798	CSDA
ILMN_1772506	1.93e-05	7.81e-07	0.364875	ATP5I
ILMN_1705224	1.93e-05	7.84e-07	0.792455	TMEM110
ILMN_1788832	1.94e-05	7.88e-07	0.542158	MIB1
ILMN_3250049	1.96e-05	7.97e-07	0.987685	SULT1A3
ILMN_1772824	1.97e-05	8.01e-07	0.811559	WNT5B
ILMN_3237665	1.98e-05	8.06e-07	0.392185	COX7A2L
ILMN_1655521	1.98e-05	8.1e-07	0.97567	DMRTA1
ILMN_1661622	1.99e-05	8.14e-07	0.700178	TBC1D7
ILMN_1775336	2.02e-05	8.25e-07	-0.805968	TSPYL2
ILMN_1803593	2.02e-05	8.25e-07	-0.739853	WNT3
ILMN_1684357	2.03e-05	8.33e-07	0.934335	C14orf139
ILMN_2092933	2.05e-05	8.38e-07	-1.37792	ADAMTS4
ILMN_1790008	2.06e-05	8.46e-07	0.501761	CYP2U1
ILMN_1700042	2.06e-05	8.47e-07	-0.998821	TLN2
ILMN_1775183	2.07e-05	8.52e-07	0.749865	CBX8
ILMN_1661325	2.07e-05	8.53e-07	0.884588	PKP4
ILMN_1788099	2.08e-05	8.57e-07	0.669061	LSM4
ILMN_1797063	2.08e-05	8.58e-07	1.17837	TRHDE
ILMN_1735764	2.08e-05	8.59e-07	1.05224	HTR2B
ILMN_2145423	2.1e-05	8.66e-07	0.595927	DET1
ILMN_1748366	2.1e-05	8.69e-07	0.869473	SLC5A9
ILMN_1711470	2.13e-05	8.8e-07	1.01487	UBE2T
ILMN_2186877	2.14e-05	8.86e-07	-0.818409	FLJ10213
ILMN_1695711	2.14e-05	8.87e-07	0.639527	FAM105A
ILMN_1692684	2.14e-05	8.87e-07	0.63635	SMARCD2
ILMN_1786612	2.15e-05	8.91e-07	0.398345	PSME2
ILMN_1773687	2.17e-05	9.01e-07	0.8806	YIF1B
ILMN_2091978	2.17e-05	9.03e-07	1.22383	FREM2
ILMN_1691946	2.17e-05	9.04e-07	0.432414	FAM173B
ILMN_1656628	2.18e-05	9.09e-07	-0.627812	WDR4
ILMN_2277725	2.19e-05	9.13e-07	0.457355	CDKL5
ILMN_2199676	2.2e-05	9.18e-07	0.461463	CEP152
ILMN_1710427	2.22e-05	9.28e-07	-0.693376	VPS37B
ILMN_1806963	2.22e-05	9.32e-07	0.99047	C1orf182
ILMN_1678710	2.24e-05	9.38e-07	-0.942784	PHYHIPL
ILMN_3306997	2.27e-05	9.53e-07	-0.650551	METTL1
ILMN_2328986	2.27e-05	9.53e-07	0.815974	SREBF1
ILMN_1784540	2.28e-05	9.57e-07	-0.358441	KBTBD2
ILMN_3235326	2.31e-05	9.74e-07	-1.04139	LOC388796
ILMN_1697493	2.32e-05	9.77e-07	-0.706218	WDFY3
ILMN_1788810	2.32e-05	9.78e-07	-0.665162	C12orf30
ILMN_1726545	2.32e-05	9.78e-07	-0.809636	LILRA5
ILMN_1799815	2.32e-05	9.79e-07	0.781177	XYLT2
ILMN_1811278	2.32e-05	9.79e-07	0.512593	RNF186
ILMN_1740418	2.32e-05	9.82e-07	-0.93812	CYP27B1
ILMN_1693014	2.33e-05	9.88e-07	-0.251779	CEBPB
ILMN_1800889	2.33e-05	9.89e-07	0.515635	FIG4
ILMN_1711862	2.33e-05	9.9e-07	0.272213	RNF7
ILMN_1720430	2.34e-05	9.96e-07	0.585096	PPDPF
ILMN_1727605	2.34e-05	9.96e-07	0.616691	FRK
ILMN_1807169	2.35e-05	1e-06	-0.628901	TINAGL1
ILMN_2400935	2.35e-05	1e-06	-1.24476	TAGLN
ILMN_1777519	2.38e-05	1.01e-06	0.82646	ITGB7
ILMN_1682727	2.4e-05	1.02e-06	0.435986	JAZF1
ILMN_1704730	2.4e-05	1.03e-06	-0.385667	CD93
ILMN_1793543	2.41e-05	1.03e-06	1.03007	C1orf51
ILMN_2048414	2.41e-05	1.03e-06	0.445456	UGT2B15
ILMN_1813314	2.41e-05	1.03e-06	0.76427	HIST1H2BK
ILMN_2092223	2.41e-05	1.04e-06	1.1081	TMEM92
ILMN_1738742	2.41e-05	1.04e-06	-0.912073	PLAT
ILMN_1678612	2.44e-05	1.05e-06	0.747232	ANXA6
ILMN_2385672	2.46e-05	1.06e-06	-0.992769	ELN
ILMN_1690066	2.48e-05	1.07e-06	0.739677	TIGD2
ILMN_1755075	2.5e-05	1.08e-06	0.55627	IDI1
ILMN_2405031	2.53e-05	1.09e-06	0.719744	TRIM24
ILMN_1779530	2.54e-05	1.1e-06	0.416794	COG6
ILMN_1766499	2.56e-05	1.11e-06	-0.736946	HSPA2
ILMN_3236556	2.56e-05	1.11e-06	0.339043	UBXN2B
ILMN_1796738	2.56e-05	1.11e-06	0.531837	SPAST
ILMN_2087629	2.58e-05	1.12e-06	1.18195	NOL4
ILMN_3272500	2.59e-05	1.13e-06	0.6252	IFI27L1
ILMN_1774844	2.6e-05	1.13e-06	-0.538823	MAPKAPK2
ILMN_2149226	2.6e-05	1.13e-06	-0.453884	CAV1
ILMN_1758939	2.6e-05	1.13e-06	-0.533041	RIPK2
ILMN_2164522	2.61e-05	1.14e-06	0.533107	HTR7P
ILMN_1685824	2.66e-05	1.16e-06	-0.696128	B4GALT5
ILMN_1682099	2.68e-05	1.17e-06	-1.11071	TNFAIP8L3
ILMN_1805788	2.7e-05	1.18e-06	-0.90288	PPHLN1
ILMN_1718668	2.71e-05	1.19e-06	0.516367	ZBTB26
ILMN_2217928	2.71e-05	1.19e-06	0.773119	MBD5
ILMN_1714252	2.72e-05	1.19e-06	1.01219	SLC16A13
ILMN_1673960	2.72e-05	1.19e-06	0.831398	MAT2B
ILMN_1722718	2.72e-05	1.19e-06	-0.777205	BMP2
ILMN_1730229	2.72e-05	1.2e-06	0.350961	CGNL1
ILMN_1797318	2.74e-05	1.2e-06	-0.292974	HSPA14
ILMN_2316173	2.77e-05	1.22e-06	1.05068	AP1S1
ILMN_1726064	2.77e-05	1.22e-06	-0.357416	PAK1IP1
ILMN_1695157	2.77e-05	1.22e-06	-0.8139	CA4
ILMN_1695246	2.78e-05	1.23e-06	0.672323	KLHDC8B
ILMN_2225348	2.79e-05	1.23e-06	-0.571077	ZNF805
ILMN_1758907	2.82e-05	1.24e-06	0.718795	UGT1A6
ILMN_1694634	2.82e-05	1.25e-06	0.712979	MOGAT3
ILMN_1708110	2.82e-05	1.25e-06	0.688288	TMEM144
ILMN_1731070	2.82e-05	1.25e-06	1.04775	ORC6L
ILMN_1713679	2.83e-05	1.26e-06	0.922889	MREG
ILMN_2402363	2.85e-05	1.27e-06	-0.449052	STK19
ILMN_2405521	2.86e-05	1.27e-06	-1.0623	MTHFD2
ILMN_1753207	2.88e-05	1.28e-06	0.602113	FZR1
ILMN_2368585	2.88e-05	1.28e-06	1.00712	GGT1
ILMN_2337740	2.88e-05	1.29e-06	0.487958	TULP4
ILMN_1763732	2.88e-05	1.29e-06	-0.948899	KIAA0853
ILMN_1673138	2.88e-05	1.29e-06	0.38388	ZBTB33
ILMN_3238233	2.9e-05	1.3e-06	0.425508	HIST2H4B
ILMN_2409318	2.9e-05	1.3e-06	0.645345	RCCD1
ILMN_1729515	2.91e-05	1.31e-06	0.873649	PIN4
ILMN_1784408	2.92e-05	1.31e-06	0.635941	C8orf48
ILMN_1685854	2.99e-05	1.34e-06	0.543703	C5orf53
ILMN_1727540	3.01e-05	1.36e-06	0.79289	C1orf112
ILMN_1801842	3.02e-05	1.36e-06	-1.76345	PTX3
ILMN_1665696	3.03e-05	1.36e-06	0.777312	EFNA4
ILMN_1802397	3.03e-05	1.36e-06	-0.450375	GNA11
ILMN_1689378	3.05e-05	1.38e-06	-0.967059	CCRN4L
ILMN_1761797	3.06e-05	1.38e-06	0.413739	CSTB
ILMN_1748685	3.09e-05	1.4e-06	0.825444	TRIM31
ILMN_1779241	3.09e-05	1.4e-06	0.807129	CRYM
ILMN_1735386	3.13e-05	1.42e-06	1.27969	SLC22A11
ILMN_2256050	3.13e-05	1.42e-06	-1.03689	SERPINA1
ILMN_2047354	3.13e-05	1.42e-06	0.326023	C1orf97
ILMN_1799011	3.14e-05	1.43e-06	0.549463	CEP250
ILMN_1692160	3.16e-05	1.44e-06	-0.813201	C6orf114
ILMN_2352326	3.16e-05	1.44e-06	0.550296	COASY
ILMN_1696126	3.16e-05	1.44e-06	0.77725	STX18
ILMN_1713995	3.17e-05	1.44e-06	-0.511131	SCNN1A
ILMN_1736002	3.17e-05	1.45e-06	0.253767	COPS5
ILMN_1770290	3.17e-05	1.45e-06	-0.779056	CNN2
ILMN_1697069	3.18e-05	1.45e-06	-1.25371	CSF3
ILMN_1781791	3.18e-05	1.45e-06	-0.31144	PRRG1
ILMN_2383611	3.19e-05	1.46e-06	-0.648866	PTPRE
ILMN_3230683	3.19e-05	1.46e-06	-0.736743	RUNDC2B
ILMN_1705892	3.24e-05	1.49e-06	0.586438	SH2D1A
ILMN_1768953	3.25e-05	1.49e-06	0.936708	SDC1
ILMN_1704305	3.25e-05	1.49e-06	-0.64786	NIP7
ILMN_2287147	3.29e-05	1.51e-06	0.584772	UBTF
ILMN_1672662	3.29e-05	1.52e-06	-0.467552	SLC20A1
ILMN_3245103	3.32e-05	1.53e-06	-0.619357	RNU11
ILMN_1655935	3.33e-05	1.53e-06	0.753806	ADCY7
ILMN_1765001	3.35e-05	1.54e-06	0.620459	NAT6
ILMN_2385647	3.36e-05	1.55e-06	-0.376198	ALAS1
ILMN_1708203	3.36e-05	1.55e-06	-0.350468	OTUD4
ILMN_2357471	3.37e-05	1.56e-06	0.754833	CASC5
ILMN_2222163	3.38e-05	1.57e-06	0.636233	HIST1H3B
ILMN_1660552	3.38e-05	1.57e-06	0.957507	BMP5
ILMN_1754716	3.4e-05	1.58e-06	-0.763345	HAS1
ILMN_1749878	3.4e-05	1.58e-06	1.15097	FAM124B
ILMN_1705570	3.41e-05	1.59e-06	0.642107	H2AFY2
ILMN_1725271	3.43e-05	1.59e-06	-1.03885	GPR3
ILMN_1670037	3.43e-05	1.6e-06	0.69954	POLR2L
ILMN_1763464	3.43e-05	1.6e-06	1.27492	SLC25A42
ILMN_1685275	3.45e-05	1.61e-06	-1.16215	MCAM
ILMN_1778240	3.48e-05	1.63e-06	-0.404105	GFOD1
ILMN_1658277	3.52e-05	1.64e-06	0.415928	L3MBTL
ILMN_1794505	3.53e-05	1.65e-06	0.316973	SHFM1
ILMN_1762741	3.54e-05	1.66e-06	0.625731	GTDC1
ILMN_1694472	3.55e-05	1.66e-06	2.12033	GCK
ILMN_1761084	3.56e-05	1.67e-06	0.925086	FNDC5
ILMN_2054019	3.62e-05	1.7e-06	0.945083	ISG15
ILMN_1806328	3.62e-05	1.7e-06	0.617714	PDIK1L
ILMN_1798543	3.64e-05	1.71e-06	-0.535366	STK17B
ILMN_1783712	3.65e-05	1.72e-06	0.512386	LOC400506
ILMN_2380237	3.65e-05	1.72e-06	-0.445942	C1QTNF1
ILMN_2205032	3.65e-05	1.72e-06	0.725142	MAGEE1
ILMN_1719543	3.67e-05	1.73e-06	0.966528	MAF
ILMN_1728698	3.71e-05	1.75e-06	0.5857	GDE1
ILMN_2383383	3.73e-05	1.76e-06	0.859777	PIR
ILMN_2291891	3.74e-05	1.77e-06	-0.716453	CFL2
ILMN_2295620	3.76e-05	1.78e-06	0.692256	MAZ
ILMN_1735461	3.76e-05	1.78e-06	-0.723254	DDX21
ILMN_1785336	3.76e-05	1.78e-06	-0.677159	PMM2
ILMN_1680309	3.76e-05	1.78e-06	1.04796	ABCG8
ILMN_1703743	3.77e-05	1.79e-06	-0.512751	AATF
ILMN_1686291	3.79e-05	1.8e-06	0.759083	DIO1
ILMN_1786976	3.8e-05	1.8e-06	0.311653	RAB22A
ILMN_1723625	3.8e-05	1.81e-06	0.56863	MAP4K2
ILMN_1698307	3.8e-05	1.81e-06	0.353649	DBNL
ILMN_1750974	3.86e-05	1.84e-06	-0.857866	S100A9
ILMN_1768181	3.87e-05	1.85e-06	0.788367	TOR3A
ILMN_1708721	3.92e-05	1.87e-06	0.741092	RABGAP1L
ILMN_1734707	3.94e-05	1.88e-06	0.508035	CHST13
ILMN_1796397	3.96e-05	1.9e-06	0.314259	CISD2
ILMN_1679401	3.97e-05	1.9e-06	-0.536217	TRPM4
ILMN_1655610	3.98e-05	1.91e-06	1.12913	RET
ILMN_1671092	4e-05	1.92e-06	-1.11124	SOX17
ILMN_1704353	4.06e-05	1.95e-06	0.836951	IGSF3
ILMN_2348487	4.07e-05	1.96e-06	-0.914544	EMR3
ILMN_1767068	4.11e-05	1.98e-06	0.804458	SMAD6
ILMN_1760563	4.15e-05	2e-06	-0.464712	BAT2
ILMN_1656145	4.17e-05	2.01e-06	-0.237523	GOT1
ILMN_1729281	4.17e-05	2.01e-06	1.30094	SPHK2
ILMN_1715905	4.2e-05	2.03e-06	0.522185	DSN1
ILMN_1810054	4.21e-05	2.03e-06	-1.48254	CNN1
ILMN_2344956	4.24e-05	2.05e-06	0.309689	ACP1
ILMN_1815758	4.27e-05	2.07e-06	-0.536352	GAB2
ILMN_1792455	4.27e-05	2.07e-06	-0.983632	TMEM158
ILMN_2071826	4.28e-05	2.08e-06	-0.934999	RNF152
ILMN_2363744	4.29e-05	2.08e-06	0.798188	PACRG
ILMN_1742923	4.34e-05	2.11e-06	-0.702047	ZNF584
ILMN_1705907	4.35e-05	2.11e-06	-0.481822	NUP153
ILMN_3235180	4.41e-05	2.15e-06	-1.39679	LOC100131726
ILMN_1699859	4.43e-05	2.16e-06	0.29676	GNPAT
ILMN_1795826	4.47e-05	2.18e-06	0.541332	ATP6V0D1
ILMN_1656342	4.47e-05	2.18e-06	0.680862	FBXO48
ILMN_1675413	4.52e-05	2.21e-06	0.690986	ENPP7
ILMN_1684628	4.53e-05	2.21e-06	0.683204	ZFP90
ILMN_2357777	4.56e-05	2.23e-06	1.04083	RNF214
ILMN_1707551	4.61e-05	2.26e-06	0.301811	AFMID
ILMN_1729976	4.65e-05	2.27e-06	-0.437389	ZNF828
ILMN_2075800	4.65e-05	2.28e-06	0.745959	PTK6
ILMN_1772894	4.69e-05	2.3e-06	0.536759	TMEM27
ILMN_1654866	4.7e-05	2.31e-06	-0.440301	RANBP2
ILMN_1684217	4.73e-05	2.32e-06	0.583833	AURKB
ILMN_1695087	4.74e-05	2.33e-06	0.660057	KIAA1715
ILMN_2072045	4.75e-05	2.34e-06	1.07047	ANKRD56
ILMN_1790461	4.75e-05	2.34e-06	0.36256	C6orf125
ILMN_1783610	4.79e-05	2.36e-06	0.579799	HELLS
ILMN_1718093	4.79e-05	2.36e-06	0.578621	ALG1
ILMN_2228538	4.83e-05	2.38e-06	0.640092	IRAK1BP1
ILMN_1790680	4.83e-05	2.39e-06	0.904514	PDE6D
ILMN_1666385	4.84e-05	2.39e-06	0.392653	CALM3
ILMN_2251759	4.88e-05	2.41e-06	-1.12915	FRMD6
ILMN_1758871	4.91e-05	2.43e-06	0.863817	DAB1
ILMN_2226435	4.95e-05	2.46e-06	0.346742	TIGD4
ILMN_1735415	5e-05	2.48e-06	0.796936	NUDT16L1
ILMN_1666933	5.02e-05	2.49e-06	0.301024	ASH2L
ILMN_1805606	5.02e-05	2.49e-06	-0.369677	PLEKHG1
ILMN_1770084	5.04e-05	2.51e-06	-0.323594	TACC1
ILMN_1702237	5.07e-05	2.52e-06	-0.623105	FKBP1A
ILMN_1716026	5.07e-05	2.52e-06	0.879499	ARMCX6
ILMN_1757757	5.08e-05	2.53e-06	0.586355	TM6SF2
ILMN_1671387	5.09e-05	2.54e-06	0.347167	C3orf23
ILMN_1716195	5.09e-05	2.54e-06	0.510627	HIST1H2BG
ILMN_2147114	5.12e-05	2.56e-06	0.924094	PSPH
ILMN_1655788	5.13e-05	2.57e-06	0.568329	ZNF780A
ILMN_1716435	5.15e-05	2.58e-06	0.847973	ATF7IP
ILMN_1782129	5.17e-05	2.59e-06	-0.503935	ZBED4
ILMN_1757995	5.18e-05	2.6e-06	0.403697	PARP2
ILMN_1728581	5.22e-05	2.62e-06	0.721296	C3orf18
ILMN_1809139	5.22e-05	2.62e-06	-0.417217	AHCTF1
ILMN_1654109	5.24e-05	2.64e-06	-0.57475	EGFLAM
ILMN_1744316	5.24e-05	2.64e-06	0.473132	TATDN3
ILMN_2383455	5.26e-05	2.65e-06	0.360392	SUOX
ILMN_1660436	5.26e-05	2.65e-06	-0.736685	HSPA1B
ILMN_1703433	5.37e-05	2.71e-06	0.401991	PLSCR3
ILMN_1790537	5.4e-05	2.73e-06	0.991259	C16orf75
ILMN_1766896	5.43e-05	2.74e-06	-0.599967	ZDHHC19
ILMN_2355738	5.46e-05	2.76e-06	0.959397	INCENP
ILMN_1800612	5.48e-05	2.77e-06	0.329112	VBP1
ILMN_1731113	5.5e-05	2.79e-06	-0.367322	ZBTB43
ILMN_1680777	5.5e-05	2.79e-06	-0.627819	MAP2K3
ILMN_1795678	5.5e-05	2.79e-06	-0.30054	POLR3C
ILMN_1750599	5.5e-05	2.79e-06	-0.462614	ATP2B1
ILMN_2404512	5.51e-05	2.8e-06	0.431296	PSEN2
ILMN_1702320	5.53e-05	2.81e-06	1.08995	JAKMIP2
ILMN_3243945	5.59e-05	2.85e-06	0.342762	C13orf37
ILMN_1666364	5.6e-05	2.86e-06	0.986556	COQ10A
ILMN_1700967	5.6e-05	2.86e-06	-0.864278	C3orf59
ILMN_1748923	5.65e-05	2.88e-06	0.782699	SMC2
ILMN_1812898	5.66e-05	2.89e-06	0.584967	ZNF132
ILMN_1803846	5.69e-05	2.91e-06	-0.337254	EIF1
ILMN_1730696	5.72e-05	2.93e-06	0.429725	ZNF167
ILMN_1655469	5.72e-05	2.93e-06	0.462128	TSPAN3
ILMN_1687863	5.75e-05	2.95e-06	0.87701	LSS
ILMN_3243466	5.8e-05	2.98e-06	-1.01168	LIPN
ILMN_1680805	5.81e-05	2.98e-06	-0.444484	IL28RA
ILMN_1815032	5.81e-05	2.99e-06	-0.730143	SOX7
ILMN_1703110	5.84e-05	3e-06	-1.18605	KCNE4
ILMN_2106994	5.89e-05	3.03e-06	0.744339	RABIF
ILMN_2153936	5.91e-05	3.04e-06	-0.960643	FAM9B
ILMN_2372124	5.91e-05	3.05e-06	0.772813	HNF4A
ILMN_1685547	5.91e-05	3.05e-06	-0.404447	ZXDB
ILMN_1699321	5.91e-05	3.05e-06	0.571996	ZGPAT
ILMN_1756595	5.93e-05	3.06e-06	-0.643979	SH3TC1
ILMN_1740155	5.95e-05	3.07e-06	0.753678	COL9A3
ILMN_1762224	5.96e-05	3.08e-06	0.68232	HPS3
ILMN_1702568	5.96e-05	3.08e-06	0.940979	FAM125B
ILMN_1753016	5.99e-05	3.1e-06	0.286962	MRPL35
ILMN_1808272	6.07e-05	3.15e-06	0.826814	KCNJ10
ILMN_1725683	6.13e-05	3.18e-06	0.618804	FUT10
ILMN_1715928	6.13e-05	3.18e-06	-0.57866	BCAP29
ILMN_2333766	6.13e-05	3.19e-06	0.450581	HISPPD2A
ILMN_3248941	6.2e-05	3.23e-06	0.770452	C6orf225
ILMN_2263236	6.29e-05	3.27e-06	0.973326	HFE
ILMN_1738095	6.29e-05	3.28e-06	-0.642443	PER2
ILMN_1714473	6.37e-05	3.32e-06	0.626394	ZNF436
ILMN_1809311	6.41e-05	3.35e-06	-0.392136	APOF
ILMN_1705904	6.45e-05	3.37e-06	-0.586705	C1orf138
ILMN_1814600	6.48e-05	3.39e-06	0.574212	DEPDC1B
ILMN_1815666	6.53e-05	3.41e-06	-0.405047	ATP2A2
ILMN_3244607	6.54e-05	3.42e-06	0.776316	FAM117B
ILMN_1651370	6.59e-05	3.45e-06	0.383316	USP21
ILMN_1698243	6.61e-05	3.46e-06	0.362288	C1orf85
ILMN_1679438	6.61e-05	3.47e-06	0.845971	MLF1IP
ILMN_1724422	6.63e-05	3.48e-06	-0.826317	SELL
ILMN_2150284	6.63e-05	3.48e-06	0.576631	RNPC3
ILMN_1680726	6.63e-05	3.48e-06	0.760089	SYTL5
ILMN_1759628	6.63e-05	3.49e-06	-0.592394	ATP1B3
ILMN_2397571	6.66e-05	3.5e-06	0.795626	PIGC
ILMN_1669888	6.66e-05	3.5e-06	0.760168	CSTA
ILMN_1761531	6.72e-05	3.54e-06	0.483034	SGPL1
ILMN_1671905	6.83e-05	3.61e-06	0.519066	C10orf78
ILMN_1775345	6.85e-05	3.62e-06	-0.594029	SFRS13B
ILMN_2184612	6.86e-05	3.63e-06	-0.796622	C3orf52
ILMN_1726565	6.87e-05	3.63e-06	0.706241	PIK3R2
ILMN_1688464	6.98e-05	3.7e-06	-0.655342	MAP6D1
ILMN_2083334	6.98e-05	3.7e-06	0.993487	PMS2L5
ILMN_3249533	6.98e-05	3.7e-06	0.58685	BDNFOS
ILMN_1804332	7.04e-05	3.73e-06	0.317136	GPR137
ILMN_2103024	7.07e-05	3.75e-06	1.07968	RBP5
ILMN_1808938	7.12e-05	3.78e-06	0.5756	PIGF
ILMN_3251610	7.13e-05	3.79e-06	-0.563538	CD177
ILMN_1795338	7.15e-05	3.81e-06	0.672264	YPEL1
ILMN_2294784	7.18e-05	3.82e-06	-0.887054	PRDM1
ILMN_2225718	7.18e-05	3.82e-06	0.470571	CENPE
ILMN_1652722	7.19e-05	3.83e-06	0.355422	C14orf2
ILMN_1724040	7.19e-05	3.84e-06	-0.325542	ANKRD57
ILMN_1660086	7.19e-05	3.84e-06	-1.60614	MYH11
ILMN_1769601	7.19e-05	3.84e-06	0.409455	MGC16169
ILMN_1745860	7.21e-05	3.85e-06	0.571552	FLJ40852
ILMN_1658702	7.31e-05	3.91e-06	0.8232	HIST1H2BJ
ILMN_1757186	7.31e-05	3.91e-06	0.734993	GIMAP1
ILMN_1724407	7.32e-05	3.92e-06	0.751577	TACC3
ILMN_1786310	7.38e-05	3.95e-06	0.938925	MVK
ILMN_1755318	7.38e-05	3.96e-06	0.546087	HIST1H2AJ
ILMN_1730048	7.39e-05	3.97e-06	-0.474214	C7orf26
ILMN_1741727	7.4e-05	3.98e-06	-0.609117	QPCT
ILMN_1804316	7.46e-05	4.01e-06	1.21779	TCAP
ILMN_1790472	7.46e-05	4.02e-06	-0.552323	SLC25A28
ILMN_1678546	7.46e-05	4.02e-06	0.405252	PEX11B
ILMN_1740772	7.47e-05	4.03e-06	0.691966	APBB3
ILMN_1671731	7.53e-05	4.07e-06	-0.323572	AVPI1
ILMN_1758642	7.54e-05	4.07e-06	0.65966	FLJ90757
ILMN_1665243	7.58e-05	4.1e-06	0.518585	FKBP14
ILMN_1653001	7.61e-05	4.12e-06	0.912462	CABLES1
ILMN_1760347	7.63e-05	4.14e-06	-0.33186	SRGN
ILMN_1653251	7.67e-05	4.16e-06	0.564263	HIST1H1B
ILMN_1765578	7.67e-05	4.16e-06	-1.25208	TIPARP
ILMN_2279099	7.67e-05	4.17e-06	-0.693711	PHACTR4
ILMN_1711069	7.7e-05	4.19e-06	0.266789	YPEL5
ILMN_1678919	7.71e-05	4.19e-06	-0.36245	YOD1
ILMN_1765584	7.71e-05	4.2e-06	0.528257	TMEM38A
ILMN_1777740	7.72e-05	4.2e-06	0.567494	C8orf55
ILMN_1780546	7.72e-05	4.21e-06	-1.03373	OSM
ILMN_1795963	7.72e-05	4.21e-06	0.501514	OKL38
ILMN_1668983	7.73e-05	4.22e-06	-0.947195	ACVR2B
ILMN_2162358	7.73e-05	4.22e-06	-0.627716	ZNF597
ILMN_1743456	7.73e-05	4.23e-06	-0.562018	ZCCHC14
ILMN_1669259	7.78e-05	4.26e-06	0.460785	ANKRD49
ILMN_1794844	7.82e-05	4.29e-06	0.624317	THRSP
ILMN_1663648	7.83e-05	4.3e-06	-0.860865	MTUS1
ILMN_1761911	7.84e-05	4.3e-06	0.472395	SCYL1BP1
ILMN_2392189	7.88e-05	4.32e-06	0.545045	CTDSPL
ILMN_2298988	7.9e-05	4.34e-06	0.628926	ENTPD8
ILMN_1742935	7.91e-05	4.35e-06	0.950725	ZNF33B
ILMN_1683462	7.91e-05	4.36e-06	0.658932	GSS
ILMN_1690625	7.91e-05	4.36e-06	-0.451547	SLC9A8
ILMN_1654421	7.91e-05	4.36e-06	0.963999	MPHOSPH9
ILMN_2393046	7.93e-05	4.38e-06	0.235391	NHLRC3
ILMN_1756022	7.96e-05	4.4e-06	0.732103	HIST1H2AM
ILMN_1732885	7.97e-05	4.41e-06	0.657375	BTBD12
ILMN_1776428	7.97e-05	4.41e-06	-0.750832	STK17A
ILMN_1731233	7.97e-05	4.41e-06	0.815791	GZMH
ILMN_1804351	7.97e-05	4.42e-06	-0.877425	FZD7
ILMN_2307455	7.98e-05	4.42e-06	0.236056	UBE2A
ILMN_1775736	7.98e-05	4.43e-06	0.968828	NPM2
ILMN_3236536	8.02e-05	4.46e-06	0.558529	IMMP1L
ILMN_1706511	8.14e-05	4.53e-06	0.932841	TEF
ILMN_2319077	8.16e-05	4.54e-06	0.404469	FAS
ILMN_2066756	8.16e-05	4.55e-06	1.05561	NCAPG2
ILMN_2210753	8.18e-05	4.56e-06	-0.422505	XLKD1
ILMN_2393775	8.2e-05	4.58e-06	-0.68708	PCDHGA3
ILMN_1719938	8.22e-05	4.59e-06	0.422883	FGF11
ILMN_1805180	8.26e-05	4.61e-06	0.472269	CDAN1
ILMN_1764867	8.27e-05	4.62e-06	-0.41297	LOC649431
ILMN_2205999	8.31e-05	4.65e-06	-0.987188	OSMR
ILMN_1730888	8.32e-05	4.66e-06	0.420018	ZNF680
ILMN_1678841	8.39e-05	4.7e-06	1.15438	UBD
ILMN_1806603	8.39e-05	4.7e-06	0.621523	MESP1
ILMN_3238213	8.41e-05	4.72e-06	0.625381	KILLIN
ILMN_2387105	8.43e-05	4.73e-06	-0.994753	OGN
ILMN_1673370	8.43e-05	4.73e-06	0.372744	FBXL5
ILMN_1657837	8.44e-05	4.74e-06	0.739352	ZC3H8
ILMN_3248857	8.45e-05	4.75e-06	-0.810551	IL20
ILMN_1670870	8.52e-05	4.79e-06	0.280125	ALCAM
ILMN_1698668	8.56e-05	4.82e-06	0.69976	NR1D2
ILMN_3235808	8.59e-05	4.84e-06	-0.45688	POM121C
ILMN_1664330	8.6e-05	4.85e-06	-0.586395	CEACAM1
ILMN_1714643	8.71e-05	4.91e-06	-0.661264	MGAM
ILMN_2330845	8.72e-05	4.92e-06	0.516783	NSF
ILMN_1766054	8.72e-05	4.93e-06	-0.198969	ABCA1
ILMN_1716089	8.79e-05	4.97e-06	0.926458	KANK2
ILMN_1695413	8.82e-05	4.99e-06	0.818173	ZNF429
ILMN_1721106	8.85e-05	5.01e-06	0.691694	C14orf159
ILMN_1666258	8.9e-05	5.04e-06	0.438761	AMFR
ILMN_1737988	8.9e-05	5.04e-06	-0.297547	PRNP
ILMN_2374383	8.9e-05	5.05e-06	0.560007	TSPAN17
ILMN_1808634	8.9e-05	5.05e-06	0.362652	TMEM77
ILMN_1762766	8.92e-05	5.07e-06	0.474382	PTPRA
ILMN_2320349	8.92e-05	5.08e-06	0.407945	BACE1
ILMN_1684210	8.94e-05	5.09e-06	0.778946	NPAL3
ILMN_1711799	8.95e-05	5.09e-06	0.526517	C9orf40
ILMN_1785646	9.06e-05	5.17e-06	-0.634644	PMP22
ILMN_1684346	9.1e-05	5.19e-06	0.38371	TNFAIP8L1
ILMN_1691165	9.13e-05	5.22e-06	0.482123	CLSPN
ILMN_1743966	9.13e-05	5.22e-06	0.587267	BCL9L
ILMN_1783075	9.16e-05	5.23e-06	0.578549	C6orf167
ILMN_2190598	9.23e-05	5.28e-06	0.700896	FGD6
ILMN_1709333	9.26e-05	5.3e-06	1.58052	OAS2
ILMN_3250798	9.3e-05	5.32e-06	-0.300107	C11orf58
ILMN_1718808	9.31e-05	5.33e-06	0.54363	AKAP10
ILMN_1701914	9.36e-05	5.37e-06	-1.32785	CD274
ILMN_1811836	9.39e-05	5.38e-06	0.600518	DYNC2LI1
ILMN_1749639	9.42e-05	5.41e-06	0.829303	PDE4DIP
ILMN_1686884	9.42e-05	5.41e-06	-0.708646	IL1RAP
ILMN_1674620	9.44e-05	5.43e-06	0.341543	SGCE
ILMN_2152581	9.48e-05	5.45e-06	0.47976	STK38
ILMN_1810274	9.54e-05	5.49e-06	0.68995	HOXB2
ILMN_1800898	9.74e-05	5.61e-06	-0.992237	ARG2
ILMN_2334693	9.74e-05	5.61e-06	-0.572507	NARF
ILMN_1808811	9.76e-05	5.63e-06	-1.00457	SBNO2
ILMN_1754842	9.8e-05	5.66e-06	-0.611082	DLGAP4
ILMN_2412024	9.8e-05	5.66e-06	-0.62047	JMJD6
ILMN_1694311	9.81e-05	5.67e-06	0.458122	NUDT6
ILMN_2221014	9.95e-05	5.76e-06	0.632259	BAG4
ILMN_2175474	9.98e-05	5.78e-06	-0.254785	MTRF1L
ILMN_3238132	9.98e-05	5.78e-06	0.580282	HNF1A
ILMN_1683766	0.0001	5.8e-06	0.635618	INVS
ILMN_1685714	0.0001	5.81e-06	-0.909873	INHBB
ILMN_1749096	0.0001	5.82e-06	0.731064	BCL2L10
ILMN_1752303	0.0001	5.82e-06	-0.246789	YY1AP1
ILMN_1783682	0.0001	5.82e-06	0.439404	C17orf82
ILMN_1752526	0.0001	5.83e-06	0.385005	RNF144B
ILMN_1667825	0.000101	5.86e-06	-0.672096	MLKL
ILMN_1740449	0.000101	5.87e-06	0.615989	LOC220416
ILMN_1801205	0.000101	5.87e-06	1.01437	GPNMB
ILMN_1795836	0.000101	5.87e-06	0.340713	C21orf57
ILMN_1791123	0.000101	5.89e-06	-1.17392	TMPRSS2
ILMN_1766405	0.000101	5.89e-06	1.0929	GOLM1
ILMN_2075757	0.000101	5.92e-06	1.17792	LRIG3
ILMN_3251733	0.000102	5.94e-06	-0.43119	C19orf43
ILMN_1678323	0.000102	5.97e-06	-0.661136	AASS
ILMN_1758728	0.000102	5.97e-06	0.61838	FANCG
ILMN_1779711	0.000102	5.97e-06	0.63072	DTL
ILMN_1692844	0.000102	6e-06	0.673681	TBC1D19
ILMN_1674506	0.000103	6.03e-06	0.359458	MED23
ILMN_1703142	0.000103	6.05e-06	0.639241	2002-03-01
ILMN_1718033	0.000103	6.06e-06	-0.917699	LYPD5
ILMN_1765523	0.000103	6.06e-06	0.59281	TOLLIP
ILMN_2075065	0.000104	6.08e-06	1.49222	FADS2
ILMN_1754121	0.000105	6.15e-06	-0.472747	CSK
ILMN_1761938	0.000106	6.25e-06	-1.09604	RAC1
ILMN_1804697	0.000106	6.26e-06	0.685453	TBC1D8B
ILMN_1813800	0.000107	6.3e-06	-0.688253	NUFIP1
ILMN_2357361	0.000107	6.32e-06	0.44668	THYN1
ILMN_1706304	0.000107	6.33e-06	0.531535	EIF2C4
ILMN_1724734	0.000107	6.34e-06	0.671128	UQCC
ILMN_1656196	0.000107	6.35e-06	-0.603238	E2F6
ILMN_1771903	0.000108	6.4e-06	0.350611	NUP37
ILMN_2353327	0.000109	6.48e-06	0.585795	RNF38
ILMN_1657796	0.00011	6.49e-06	0.700445	STMN1
ILMN_1735360	0.00011	6.49e-06	-0.356534	SDAD1
ILMN_2160718	0.00011	6.54e-06	-0.813395	C11orf47
ILMN_1704055	0.00011	6.55e-06	-0.729359	HSPC111
ILMN_1669550	0.00011	6.56e-06	0.492389	MAD2L2
ILMN_2326713	0.00011	6.56e-06	0.281525	CD151
ILMN_1810901	0.000111	6.59e-06	0.523464	RNASEH2A
ILMN_1716507	0.000111	6.62e-06	0.906789	EPB41L1
ILMN_2240866	0.000111	6.63e-06	0.524003	MASP1
ILMN_2290893	0.000112	6.68e-06	0.565116	PCDHA3
ILMN_1662198	0.000112	6.71e-06	-0.600312	RANGAP1
ILMN_2377150	0.000113	6.72e-06	0.5182	WDHD1
ILMN_3242253	0.000113	6.78e-06	0.80879	LOC653501
ILMN_3247681	0.000114	6.79e-06	0.433472	C2orf68
ILMN_1695423	0.000114	6.83e-06	-0.661202	CD9
ILMN_2311761	0.000116	6.94e-06	0.226004	AP3S1
ILMN_1755047	0.000116	6.97e-06	0.445126	LRRC2
ILMN_1728230	0.000116	6.98e-06	0.614595	ZNF30
ILMN_1720998	0.000116	6.98e-06	1.14986	CA12
ILMN_1813341	0.000117	7.05e-06	0.538075	PTGFR
ILMN_2405233	0.000118	7.09e-06	-0.402034	FAM133B
ILMN_1811102	0.000118	7.09e-06	0.524151	LRSAM1
ILMN_1768062	0.000118	7.11e-06	0.919418	ADK
ILMN_1689968	0.000118	7.12e-06	-0.571414	PLEKHO2
ILMN_1784985	0.00012	7.23e-06	0.405005	PRRT3
ILMN_2136635	0.00012	7.23e-06	0.808082	ISCA2
ILMN_1790909	0.00012	7.25e-06	-0.282434	NFE2L2
ILMN_3243682	0.00012	7.25e-06	0.570156	C1orf93
ILMN_1796082	0.00012	7.27e-06	0.475937	DHX57
ILMN_1710758	0.00012	7.29e-06	0.397183	RNF20
ILMN_1676899	0.000121	7.37e-06	0.637143	YEATS2
ILMN_1709265	0.000122	7.43e-06	0.501451	RNF170
ILMN_3226181	0.000123	7.48e-06	0.515314	NUDT7
ILMN_3241495	0.000123	7.51e-06	0.686541	HULC
ILMN_1712530	0.000123	7.55e-06	0.360958	AKAP1
ILMN_1683859	0.000124	7.57e-06	-1.54295	SLC7A1
ILMN_1786498	0.000124	7.58e-06	-0.512704	STARD13
ILMN_1790906	0.000124	7.58e-06	0.61251	MSMB
ILMN_1655642	0.000124	7.59e-06	0.600969	FANCI
ILMN_1755221	0.000124	7.59e-06	0.369623	LMAN2L
ILMN_1768719	0.000124	7.62e-06	0.506749	RDH11
ILMN_1798957	0.000125	7.67e-06	0.368607	C12orf47
ILMN_1707513	0.000125	7.7e-06	0.696014	PGPEP1
ILMN_1747227	0.000126	7.73e-06	0.619905	ADORA1
ILMN_2372200	0.000126	7.73e-06	-0.507199	ZNF586
ILMN_1747589	0.000126	7.78e-06	0.888228	HIST2H2AB
ILMN_1726388	0.000127	7.8e-06	0.439831	ACBD7
ILMN_1764522	0.000127	7.8e-06	0.290222	LMBR1
ILMN_2217630	0.000127	7.82e-06	0.63835	CDKL3
ILMN_1712918	0.000128	7.91e-06	0.641179	NQO2
ILMN_1746465	0.000128	7.92e-06	-1.13121	FJX1
ILMN_3243598	0.000129	7.98e-06	0.598637	PDZK1P1
ILMN_1769099	0.000129	8.01e-06	0.772292	ZNF253
ILMN_1686664	0.000131	8.1e-06	-0.166088	MT2A
ILMN_1707084	0.000132	8.2e-06	0.235199	UBE2D4
ILMN_2373099	0.000132	8.22e-06	0.497763	ZCCHC11
ILMN_2098418	0.000133	8.24e-06	0.548082	LOC652968
ILMN_1772387	0.000133	8.24e-06	-0.980267	TLR2
ILMN_1761411	0.000133	8.27e-06	-0.828926	C10orf119
ILMN_1770244	0.000133	8.31e-06	0.634413	CBX1
ILMN_1809141	0.000133	8.31e-06	0.888928	ING4
ILMN_1785356	0.000133	8.32e-06	-0.372388	DENND5A
ILMN_1774336	0.000134	8.34e-06	0.675368	POLE2
ILMN_1805519	0.000134	8.37e-06	0.97593	CD24
ILMN_1773210	0.000136	8.47e-06	0.509756	DRD1
ILMN_1657475	0.000136	8.49e-06	0.554764	GALT
ILMN_1758613	0.000136	8.51e-06	0.958777	RAPGEFL1
ILMN_2064150	0.000137	8.57e-06	0.927927	PRRG2
ILMN_1693323	0.000138	8.69e-06	0.993816	C6orf162
ILMN_1779501	0.000139	8.7e-06	-0.306039	MC5R
ILMN_1737604	0.000139	8.74e-06	0.313062	FLJ10986
ILMN_1660815	0.000139	8.76e-06	-0.682032	CAB39L
ILMN_1815552	0.000139	8.76e-06	0.478082	NTAN1
ILMN_1769783	0.000141	8.85e-06	0.624493	ZDHHC2
ILMN_1664679	0.000141	8.86e-06	-0.689008	CADM2
ILMN_1801584	0.000141	8.89e-06	-0.999839	CXCR4
ILMN_1691188	0.000141	8.92e-06	-0.326447	UIMC1
ILMN_1745374	0.000141	8.92e-06	0.287067	IFI35
ILMN_1691048	0.000142	8.93e-06	0.960491	SLC22A18AS
ILMN_1807439	0.000142	8.98e-06	-1.01969	ALDH1A3
ILMN_1680192	0.000145	9.15e-06	-1.40205	APOBEC3A
ILMN_1681938	0.000145	9.19e-06	0.502576	ALDH8A1
ILMN_1770673	0.000145	9.21e-06	-0.469846	AKNA
ILMN_1795429	0.000145	9.22e-06	-0.4338	VCL
ILMN_1732776	0.000146	9.24e-06	-0.558925	NUP98
ILMN_1691559	0.000146	9.27e-06	-0.256506	ELF2
ILMN_1706410	0.000149	9.43e-06	-0.443187	HUS1B
ILMN_1693702	0.000149	9.46e-06	0.350251	MRFAP1L1
ILMN_1729476	0.000151	9.59e-06	1.04748	PROL1
ILMN_1751368	0.000151	9.62e-06	-0.218597	HNRNPD
ILMN_1768913	0.000151	9.65e-06	-0.25415	TSN
ILMN_2279484	0.000152	9.7e-06	0.631698	C2orf88
ILMN_1676980	0.000154	9.81e-06	0.490806	MTSS1
ILMN_1768732	0.000154	9.84e-06	0.23176	SPAG16
ILMN_1737025	0.000154	9.84e-06	0.486122	PLCL2
ILMN_1684211	0.000154	9.87e-06	0.92598	SEC14L2
ILMN_1682231	0.000157	1.01e-05	0.495272	TMEM200B
ILMN_1657871	0.000158	1.01e-05	0.818538	RSAD2
ILMN_1654639	0.000158	1.01e-05	0.85876	HERC6
ILMN_3234884	0.000158	1.02e-05	1.03547	KIF22
ILMN_1672287	0.000158	1.02e-05	-0.246432	MYNN
ILMN_1677768	0.000159	1.02e-05	-0.307454	POR
ILMN_1780132	0.00016	1.03e-05	-0.841097	PELI2
ILMN_1669102	0.00016	1.03e-05	0.420683	ATP5G2
ILMN_1662306	0.00016	1.03e-05	0.514047	RABL3
ILMN_1708382	0.000161	1.04e-05	0.252205	C3orf75
ILMN_1703470	0.000162	1.05e-05	-0.540929	TBX20
ILMN_1658502	0.000162	1.05e-05	0.585621	SCAND2
ILMN_2323491	0.000164	1.06e-05	0.350914	NUP62
ILMN_2290679	0.000165	1.07e-05	0.663642	TIRAP
ILMN_1702310	0.000165	1.07e-05	0.7846	LGR5
ILMN_1676322	0.000165	1.07e-05	0.408127	C1orf172
ILMN_2324909	0.000166	1.07e-05	0.592599	PARD3B
ILMN_1662524	0.000166	1.08e-05	-0.771714	CXCR1
ILMN_1744442	0.000166	1.08e-05	0.696501	TTPAL
ILMN_1757467	0.000167	1.08e-05	0.369146	H1F0
ILMN_1714527	0.000168	1.09e-05	0.429595	VAMP3
ILMN_1663453	0.000168	1.09e-05	0.410605	HIST1H2AI
ILMN_3239284	0.000169	1.1e-05	0.469239	B9D1
ILMN_1753665	0.000169	1.1e-05	0.504246	PRR4
ILMN_1666109	0.000169	1.1e-05	1.11348	MB
ILMN_2103107	0.000169	1.1e-05	0.669909	ADAMDEC1
ILMN_1810719	0.00017	1.11e-05	0.339015	DCUN1D1
ILMN_1717674	0.000171	1.11e-05	0.344558	PEPD
ILMN_1747318	0.000172	1.12e-05	0.514487	INADL
ILMN_1677829	0.000173	1.13e-05	0.546921	SLC9A6
ILMN_1759030	0.000174	1.14e-05	-0.397241	MAP4K5
ILMN_1781121	0.000174	1.14e-05	-0.270406	TWISTNB
ILMN_2406634	0.000175	1.15e-05	1.05964	DNMT3L
ILMN_1784410	0.000175	1.15e-05	0.214425	UBP1
ILMN_2230025	0.000175	1.15e-05	-1.09786	PDLIM3
ILMN_1767111	0.000175	1.15e-05	0.497197	ANO10
ILMN_1672366	0.000175	1.15e-05	0.319476	PIGY
ILMN_1684040	0.000175	1.15e-05	0.656001	C6orf190
ILMN_1747683	0.000175	1.15e-05	0.826244	AQP4
ILMN_2101368	0.000176	1.16e-05	-0.415595	ANKRD24
ILMN_1668778	0.000176	1.16e-05	0.950623	PRKAA2
ILMN_2222695	0.000176	1.16e-05	0.39421	ZNF491
ILMN_3180557	0.000176	1.16e-05	0.726827	CYB561D1
ILMN_1673352	0.000177	1.17e-05	-0.411473	IFITM2
ILMN_1736757	0.000177	1.17e-05	0.613789	GNPTAB
ILMN_1749239	0.000177	1.17e-05	-0.80176	LRRFIP2
ILMN_1795158	0.000179	1.18e-05	-0.729518	FGR
ILMN_1703683	0.000179	1.18e-05	0.65171	COG4
ILMN_1731184	0.000179	1.18e-05	0.36764	MELK
ILMN_1705783	0.00018	1.19e-05	-0.63551	NXF1
ILMN_1689110	0.00018	1.19e-05	-0.489028	NOB1
ILMN_1742929	0.00018	1.19e-05	0.464031	HESX1
ILMN_2362681	0.00018	1.19e-05	0.335509	CES2
ILMN_1763409	0.00018	1.19e-05	0.51744	LRRC8D
ILMN_1660193	0.000181	1.2e-05	-0.431281	ZNF529
ILMN_1775956	0.000181	1.2e-05	0.650365	SP5
ILMN_1797875	0.000181	1.2e-05	-0.767241	ALOX5AP
ILMN_2375386	0.000181	1.2e-05	-0.532691	RNPS1
ILMN_1705985	0.000181	1.2e-05	-0.402984	PIGA
ILMN_2410772	0.000184	1.22e-05	0.61378	KEAP1
ILMN_1804255	0.000184	1.23e-05	-0.590506	ADRB1
ILMN_1716687	0.000184	1.23e-05	0.856179	TPM1
ILMN_1805673	0.000184	1.23e-05	0.475332	ALKBH4
ILMN_1681296	0.000185	1.23e-05	-0.877484	ICAM4
ILMN_1670145	0.000185	1.23e-05	0.836633	DFNA5
ILMN_1695108	0.000185	1.24e-05	0.57289	RSPO2
ILMN_1658519	0.000185	1.24e-05	0.818391	SLC13A3
ILMN_1715500	0.000186	1.24e-05	0.920845	SS18L1
ILMN_1687827	0.000186	1.24e-05	0.633476	ZNF311
ILMN_1652412	0.000186	1.25e-05	0.413316	PHKB
ILMN_2306189	0.000186	1.25e-05	0.695346	MAGED1
ILMN_1665123	0.000187	1.25e-05	0.690808	NMNAT3
ILMN_1805800	0.000187	1.25e-05	-0.324474	RAB5A
ILMN_1653730	0.000187	1.26e-05	-1.06265	OXCT2
ILMN_1768117	0.000188	1.26e-05	-0.383401	RBM25
ILMN_1659415	0.000188	1.26e-05	0.222661	MAP2K1IP1
ILMN_1698533	0.000188	1.27e-05	-0.394351	IDH3A
ILMN_1686097	0.000189	1.27e-05	0.914294	TOP2A
ILMN_1671509	0.000191	1.28e-05	-1.17425	CCL3
ILMN_1745154	0.000191	1.29e-05	0.659671	PARD6B
ILMN_1811472	0.000192	1.3e-05	0.647666	KIF23
ILMN_1721580	0.000192	1.3e-05	1.15251	TBX15
ILMN_1744508	0.000195	1.31e-05	-0.451873	FAM53C
ILMN_3240420	0.000195	1.32e-05	1.02266	USP18
ILMN_1759232	0.000195	1.32e-05	0.529175	IRS1
ILMN_2345016	0.000196	1.32e-05	0.735656	PTGES2
ILMN_1803312	0.000196	1.33e-05	-0.308997	DIMT1L
ILMN_2108938	0.000197	1.33e-05	-0.579343	FNBP4
ILMN_2082209	0.000197	1.33e-05	-0.567095	C20orf100
ILMN_1738652	0.000197	1.33e-05	0.606103	BAD
ILMN_1772790	0.000199	1.35e-05	-0.904767	C1orf161
ILMN_1786532	0.000199	1.35e-05	0.248484	CNIH
ILMN_1703314	0.000199	1.35e-05	-0.337243	KLHL36
ILMN_1810229	0.000199	1.35e-05	0.500631	ARID4A
ILMN_1772123	0.0002	1.36e-05	0.573184	ACACA
ILMN_1679133	0.000201	1.37e-05	-0.712716	SERPINB1
ILMN_1808821	0.000202	1.38e-05	0.815975	COMMD9
ILMN_1715635	0.000203	1.38e-05	0.213288	ATP6V0E1
ILMN_1651826	0.000203	1.38e-05	-0.331677	BASP1
ILMN_2153466	0.000203	1.39e-05	0.783157	FAM50B
ILMN_1732550	0.000203	1.39e-05	0.462441	KLHL23
ILMN_1681628	0.000204	1.39e-05	0.373572	ZNF277
ILMN_1656134	0.000204	1.39e-05	0.214935	CNOT7
ILMN_1669335	0.000204	1.39e-05	-0.930548	RUNX1
ILMN_1660965	0.000205	1.4e-05	-0.927683	PRR22
ILMN_2402600	0.000206	1.41e-05	-0.782797	GLIS3
ILMN_1757437	0.000206	1.41e-05	-0.641195	UMPS
ILMN_1681135	0.000206	1.41e-05	-0.424471	SPATA2
ILMN_1755926	0.000207	1.42e-05	1.01929	DBI
ILMN_1782944	0.000207	1.42e-05	-0.46467	GPR37L1
ILMN_1676288	0.00021	1.44e-05	0.854756	ACBD4
ILMN_1717099	0.000211	1.45e-05	0.338856	DSCR3
ILMN_1723117	0.000211	1.45e-05	0.274458	IPO9
ILMN_2252813	0.000211	1.45e-05	-0.505334	TAF5L
ILMN_1705064	0.000212	1.46e-05	-0.258807	NDEL1
ILMN_1658143	0.000212	1.46e-05	0.881202	RFC3
ILMN_2222101	0.000212	1.46e-05	-0.458546	N4BP2
ILMN_1811719	0.000213	1.47e-05	0.5282	MYO7A
ILMN_3190834	0.000214	1.48e-05	0.45552	ELMOD3
ILMN_1705066	0.000216	1.49e-05	0.995851	BTBD11
ILMN_1663664	0.000217	1.5e-05	0.2156	MRPS10
ILMN_1807719	0.000217	1.5e-05	0.457329	CTNS
ILMN_1729225	0.000217	1.5e-05	0.853579	SORCS2
ILMN_1651347	0.000218	1.51e-05	0.51288	SERTAD2
ILMN_1786065	0.000219	1.51e-05	0.661566	UHRF1
ILMN_3251545	0.000219	1.52e-05	0.181539	CHMP5
ILMN_1798654	0.000221	1.53e-05	0.405746	MCM6
ILMN_3239653	0.000221	1.53e-05	-1.15026	RAX2
ILMN_1695357	0.000223	1.55e-05	0.592538	CCDC99
ILMN_1684614	0.000223	1.55e-05	-0.758654	TNXB
ILMN_1795026	0.000223	1.55e-05	0.475214	FAM189B
ILMN_1708098	0.000223	1.55e-05	0.466014	LIX1L
ILMN_1724489	0.000223	1.55e-05	0.319599	RFC4
ILMN_1765400	0.000223	1.56e-05	-1.4376	C20orf77
ILMN_1790106	0.000223	1.56e-05	-0.794539	PLP1
ILMN_1810000	0.000224	1.56e-05	0.357264	RDH16
ILMN_1707484	0.000224	1.56e-05	0.240787	GEMIN6
ILMN_2397627	0.000224	1.57e-05	0.708744	UPF3B
ILMN_1669842	0.000225	1.57e-05	0.757659	CHAF1A
ILMN_1791867	0.000225	1.57e-05	0.632046	EPB41L4A
ILMN_1689294	0.000225	1.57e-05	-0.835605	LOC85390
ILMN_1665761	0.000227	1.58e-05	0.708215	BCL11B
ILMN_1704019	0.000227	1.59e-05	0.548898	OGFOD2
ILMN_1700563	0.000227	1.59e-05	0.581145	ZNF552
ILMN_1725121	0.000228	1.59e-05	0.297025	XPO1
ILMN_1778173	0.000229	1.6e-05	0.255093	AK3
ILMN_1748908	0.000229	1.6e-05	0.255565	PROSC
ILMN_1755974	0.000229	1.61e-05	0.410601	ALDOC
ILMN_2366391	0.00023	1.61e-05	0.334736	PRDX1
ILMN_1730032	0.000232	1.63e-05	0.711007	BOK
ILMN_2106573	0.000232	1.63e-05	0.580544	DENND2C
ILMN_1800381	0.000232	1.63e-05	1.27475	GNAO1
ILMN_2325112	0.000233	1.64e-05	0.47517	C22orf40
ILMN_1709772	0.000234	1.64e-05	0.25709	SNX5
ILMN_1689456	0.000235	1.66e-05	-0.314468	ZBTB20
ILMN_1748970	0.000236	1.66e-05	0.602591	PRR15L
ILMN_2052871	0.000236	1.66e-05	0.418812	TMEM116
ILMN_2268068	0.000236	1.66e-05	0.421176	MAPKAP1
ILMN_1750044	0.000236	1.67e-05	0.926893	ZNHIT3
ILMN_2384237	0.000236	1.67e-05	0.58376	STAP2
ILMN_1774589	0.000237	1.68e-05	0.589074	IQCC
ILMN_1788166	0.000238	1.69e-05	0.448372	TTK
ILMN_3306173	0.000239	1.69e-05	0.23775	MED7
ILMN_1801606	0.00024	1.7e-05	0.48493	AMZ2
ILMN_1674608	0.000242	1.72e-05	-1.28554	FAM169B
ILMN_2292517	0.000242	1.72e-05	0.756394	TXNDC5
ILMN_3241894	0.000243	1.73e-05	-0.839151	ADCY10
ILMN_1756079	0.000244	1.73e-05	0.385967	WASF1
ILMN_2261379	0.000244	1.73e-05	0.53738	SRGAP2
ILMN_1797903	0.000244	1.74e-05	0.297793	ZNF544
ILMN_1684690	0.000246	1.75e-05	0.642168	HDAC11
ILMN_2324574	0.000248	1.76e-05	-0.306622	RALGAPA1
ILMN_1795778	0.000248	1.77e-05	0.85809	P4HA2
ILMN_1801639	0.000249	1.78e-05	-0.634346	IARS
ILMN_1741017	0.00025	1.78e-05	0.803444	PIP4K2B
ILMN_1763916	0.00025	1.78e-05	-0.579451	ACVR1B
ILMN_1676846	0.00025	1.79e-05	-0.363668	ABCE1
ILMN_1681081	0.00025	1.79e-05	0.946349	AGPAT2
ILMN_2056975	0.00025	1.79e-05	-0.331226	HPRT1
ILMN_1766918	0.000251	1.8e-05	0.81896	KCNK5
ILMN_1783996	0.000252	1.8e-05	0.37854	DEM1
ILMN_1756937	0.000252	1.8e-05	0.639326	ST8SIA4
ILMN_1741200	0.000257	1.84e-05	0.362338	RFX5
ILMN_2388547	0.000257	1.84e-05	0.579732	EPSTI1
ILMN_1667561	0.000257	1.84e-05	-0.465204	IFRD1
ILMN_1793360	0.000257	1.84e-05	0.593808	APITD1
ILMN_1782813	0.000258	1.85e-05	0.510442	DHFR
ILMN_3249235	0.000258	1.85e-05	0.598062	GIN1
ILMN_2099301	0.00026	1.87e-05	-0.344974	UNC84B
ILMN_1800733	0.000261	1.87e-05	0.659134	MANBA
ILMN_1811114	0.000262	1.88e-05	-0.718887	SDS
ILMN_1739001	0.000263	1.9e-05	-0.966867	TACSTD2
ILMN_1720270	0.000265	1.91e-05	-0.414735	CDR2
ILMN_1747281	0.000266	1.92e-05	0.569362	EVI5L
ILMN_2141650	0.000266	1.92e-05	-0.771505	MALAT1
ILMN_1781987	0.000267	1.93e-05	0.74719	CDK5
ILMN_1668283	0.000267	1.93e-05	-0.560349	HYAL2
ILMN_2297353	0.000267	1.93e-05	0.339856	TRPV4
ILMN_1716342	0.000267	1.93e-05	0.298971	CCDC132
ILMN_1660858	0.000267	1.93e-05	-0.666961	RIN1
ILMN_1776363	0.000268	1.94e-05	-0.931621	ANK2
ILMN_1802799	0.000268	1.94e-05	-0.696766	AKIRIN1
ILMN_1675156	0.000269	1.94e-05	0.665453	CDC42
ILMN_1755350	0.00027	1.95e-05	-0.555363	PIWIL2
ILMN_1783131	0.00027	1.96e-05	0.426711	SAMD13
ILMN_1770048	0.000271	1.96e-05	0.544066	DPH5
ILMN_1784256	0.000271	1.96e-05	-0.440537	HDGFRP3
ILMN_3236367	0.000271	1.97e-05	-0.731229	IFFO2
ILMN_1757626	0.000271	1.97e-05	1.0749	ARID3C
ILMN_1768097	0.000272	1.98e-05	-0.994876	RPGR
ILMN_1729965	0.000274	1.99e-05	0.507587	LOC347487
ILMN_1761113	0.000276	2.01e-05	-0.397945	GNL2
ILMN_2198823	0.000276	2.01e-05	-0.593607	H6PD
ILMN_1654583	0.000277	2.02e-05	-0.57962	CHD1
ILMN_1742432	0.000278	2.02e-05	0.337559	COBRA1
ILMN_1678922	0.000278	2.02e-05	0.290985	HERC4
ILMN_1701134	0.000278	2.03e-05	0.248139	PTEN
ILMN_1698673	0.000278	2.03e-05	0.95014	EFCAB7
ILMN_1794781	0.000278	2.03e-05	0.58721	VAV2
ILMN_1688831	0.000278	2.03e-05	1.07896	SYT7
ILMN_1719103	0.000279	2.04e-05	0.523916	UBE2CBP
ILMN_1699844	0.000279	2.04e-05	0.417129	SCRN3
ILMN_1687410	0.00028	2.04e-05	-0.382015	OSBPL11
ILMN_2193498	0.00028	2.05e-05	0.722613	C1orf25
ILMN_1779448	0.000281	2.06e-05	-1.06471	EFHD1
ILMN_2414762	0.000282	2.07e-05	0.332833	TLR10
ILMN_2384133	0.000284	2.08e-05	0.681859	DFFB
ILMN_1806801	0.000285	2.09e-05	0.803409	TMEM182
ILMN_1789384	0.000289	2.12e-05	-0.669806	QSOX2
ILMN_1657701	0.000289	2.12e-05	-0.858569	TMEM137
ILMN_1715616	0.00029	2.13e-05	0.520724	PPIL5
ILMN_2145050	0.000291	2.14e-05	-0.751745	POM121
ILMN_1789106	0.000291	2.14e-05	0.741311	IPP
ILMN_1812233	0.000293	2.15e-05	-0.758859	KALRN
ILMN_1814305	0.000293	2.16e-05	0.431041	SAMD9
ILMN_2100689	0.000293	2.16e-05	-0.278546	MAP2K4
ILMN_1758827	0.000295	2.17e-05	0.326427	RTN4IP1
ILMN_1800787	0.000295	2.18e-05	0.353239	RFTN1
ILMN_1801588	0.000297	2.19e-05	0.677227	FN3K
ILMN_2338480	0.000297	2.19e-05	0.395327	RHOT1
ILMN_2365383	0.000297	2.2e-05	0.872524	ENO3
ILMN_3236112	0.000297	2.2e-05	0.318165	TP53TG1
ILMN_1750079	0.000298	2.21e-05	-0.277494	PURB
ILMN_3237062	0.000298	2.21e-05	1.0154	FAM47E
ILMN_1701603	0.000298	2.21e-05	-0.322324	ALPL
ILMN_1659688	0.000299	2.21e-05	0.903862	LGALS3BP
ILMN_1683456	0.000299	2.21e-05	-0.88846	CCL7
ILMN_2172969	0.000301	2.23e-05	-0.687998	STXBP6
ILMN_1679800	0.000303	2.25e-05	-0.458594	BRIX1
ILMN_2384513	0.000303	2.25e-05	0.509128	C2CD2
ILMN_1662192	0.000304	2.26e-05	0.569462	ZNF248
ILMN_1798817	0.000305	2.27e-05	0.588218	SDR42E1
ILMN_1738237	0.000307	2.28e-05	0.44625	HS1BP3
ILMN_1659364	0.000307	2.28e-05	0.521615	RFC5
ILMN_1660624	0.000307	2.28e-05	-0.958159	LIMK2
ILMN_1665205	0.000307	2.29e-05	0.44687	ZNF260
ILMN_1705679	0.000309	2.3e-05	-0.287785	SAFB2
ILMN_1790109	0.00031	2.31e-05	0.349505	THAP8
ILMN_1792384	0.00031	2.32e-05	-0.565656	HABP4
ILMN_1797950	0.000312	2.33e-05	0.272913	EXTL2
ILMN_1750896	0.000312	2.33e-05	0.604897	STX17
ILMN_1701461	0.000313	2.34e-05	-0.407885	TIMP3
ILMN_1783846	0.000313	2.34e-05	0.51267	RAPH1
ILMN_1663099	0.000314	2.35e-05	-0.514992	UBE2B
ILMN_3236741	0.000314	2.35e-05	0.477251	HCG26
ILMN_1815346	0.000315	2.36e-05	0.768848	TMEM136
ILMN_2292696	0.000315	2.36e-05	0.777835	COX15
ILMN_1675398	0.000317	2.37e-05	0.378773	ALDH1B1
ILMN_1679428	0.000317	2.38e-05	-0.686038	CHIC2
ILMN_1752935	0.000318	2.39e-05	0.843703	TMEM30B
ILMN_2357134	0.000321	2.41e-05	-0.826842	SPHK1
ILMN_1740676	0.000321	2.41e-05	0.760575	SLC22A25
ILMN_1731589	0.000321	2.42e-05	0.559602	PTPRJ
ILMN_2364305	0.000322	2.42e-05	0.380858	FECH
ILMN_3297126	0.000322	2.43e-05	0.871611	TYMP
ILMN_3307782	0.000323	2.44e-05	0.662498	FBXL18
ILMN_1713266	0.000324	2.44e-05	-0.558086	FAM46C
ILMN_1758371	0.000326	2.46e-05	-0.375388	IL1R2
ILMN_2384785	0.000327	2.47e-05	0.418232	CCNE1
ILMN_1659766	0.000328	2.48e-05	-0.610542	BAG3
ILMN_1738604	0.000329	2.49e-05	0.871598	ADH5
ILMN_1721325	0.00033	2.49e-05	0.534024	CERK
ILMN_1757847	0.000331	2.5e-05	0.603062	C11orf68
ILMN_1680673	0.000331	2.5e-05	0.274638	NT5DC1
ILMN_2316083	0.000331	2.51e-05	0.50353	DNAJC28
ILMN_1683674	0.000337	2.56e-05	-0.611948	SCYL3
ILMN_2150402	0.000337	2.56e-05	0.747212	TMEM64
ILMN_2132161	0.000337	2.56e-05	0.383417	KIF18A
ILMN_2328972	0.000338	2.57e-05	0.558905	DNMT3B
ILMN_3240541	0.000338	2.57e-05	0.765042	EML2
ILMN_1767233	0.000339	2.58e-05	0.520842	EDA2R
ILMN_1710543	0.000341	2.59e-05	0.708744	SLC39A3
ILMN_1774265	0.000341	2.59e-05	1.33945	C2orf82
ILMN_1760303	0.000342	2.6e-05	0.558737	PIK3R1
ILMN_2343036	0.000343	2.61e-05	0.403112	ZMYM5
ILMN_1710979	0.000343	2.61e-05	0.519372	ANKRD39
ILMN_3238712	0.000343	2.62e-05	0.874579	SNRNP25
ILMN_3242883	0.000344	2.62e-05	-0.583905	AGAP8
ILMN_1723969	0.000344	2.62e-05	-0.617079	PLCB1
ILMN_1722680	0.000345	2.63e-05	-0.623707	DSEL
ILMN_2140990	0.000345	2.64e-05	0.582547	CAMK1
ILMN_2165463	0.000346	2.65e-05	0.800648	HAPLN4
ILMN_1655921	0.000347	2.65e-05	0.31126	GTF2E1
ILMN_1687301	0.000347	2.66e-05	-1.02514	VCAN
ILMN_1671686	0.000347	2.66e-05	1.06414	EPB49
ILMN_3247320	0.000349	2.67e-05	0.767982	ENHO
ILMN_1683026	0.000349	2.68e-05	0.234418	PSMB10
ILMN_1795025	0.000351	2.7e-05	-0.892157	NFX1
ILMN_2122952	0.000354	2.72e-05	0.248404	CISD1
ILMN_1815480	0.000356	2.73e-05	0.606413	NAT8
ILMN_1752647	0.000356	2.73e-05	0.559861	KLRC1
ILMN_1770641	0.000356	2.74e-05	0.837569	KLHL3
ILMN_2361862	0.000356	2.74e-05	0.677907	VLDLR
ILMN_1692413	0.000357	2.75e-05	0.592797	NMNAT1
ILMN_1765446	0.000357	2.75e-05	-0.536095	EMP3
ILMN_1737005	0.000358	2.76e-05	0.455682	C19orf61
ILMN_1792860	0.000359	2.77e-05	0.422849	MED22
ILMN_1790659	0.00036	2.78e-05	-0.961866	GNL3
ILMN_2075847	0.00036	2.78e-05	0.525095	ZC3H10
ILMN_2063114	0.000361	2.79e-05	-0.576876	TAF1D
ILMN_1745607	0.000362	2.8e-05	-0.249512	A2M
ILMN_2208435	0.000362	2.8e-05	0.631212	CLDN16
ILMN_1786024	0.000363	2.81e-05	-0.519048	POLR3H
ILMN_1652609	0.000365	2.82e-05	0.588629	RGNEF
ILMN_1769810	0.000366	2.83e-05	0.358524	ARL6IP5
ILMN_1705733	0.000366	2.84e-05	-0.312569	KIAA0460
ILMN_1737252	0.000366	2.84e-05	-1.00085	NRG1
ILMN_1724897	0.000367	2.85e-05	0.482383	C14orf93
ILMN_2347798	0.000372	2.89e-05	1.22634	IFI6
ILMN_1666852	0.000373	2.9e-05	0.232739	TRIM62
ILMN_1776121	0.000373	2.9e-05	-0.843537	MGC42367
ILMN_2189406	0.000373	2.9e-05	0.503181	C15orf38
ILMN_1680111	0.000374	2.91e-05	-0.723691	AHDC1
ILMN_1729112	0.000374	2.91e-05	0.281112	CHPT1
ILMN_1691333	0.000377	2.94e-05	0.460104	ZNF57
ILMN_1762713	0.00038	2.96e-05	-1.09839	C19orf59
ILMN_1652434	0.00038	2.96e-05	-0.773899	MTHFD2L
ILMN_1665686	0.000381	2.97e-05	0.4622	FAM38B
ILMN_1754233	0.000382	2.99e-05	-0.622773	ITGB1
ILMN_2220739	0.000383	2.99e-05	0.627596	TMCO3
ILMN_1711102	0.000383	2.99e-05	0.548762	B3GNT2
ILMN_1712707	0.000383	3e-05	1.02632	ABHD8
ILMN_2370685	0.000385	3.01e-05	0.398741	C6orf1
ILMN_3246405	0.000385	3.01e-05	-0.474205	LOC100144604
ILMN_1659845	0.000386	3.02e-05	-0.450805	KIAA0355
ILMN_2274923	0.000386	3.03e-05	0.647668	MOCS2
ILMN_1733841	0.000387	3.03e-05	-0.567322	TCF7L1
ILMN_2083469	0.000387	3.04e-05	-1.10092	IRS2
ILMN_1726704	0.000388	3.05e-05	0.353489	RSC1A1
ILMN_1730698	0.000391	3.07e-05	-0.435513	ODF2
ILMN_1772522	0.000393	3.09e-05	0.302673	ZFP161
ILMN_2117323	0.000393	3.09e-05	0.504422	PIK3C2B
ILMN_2198185	0.000394	3.1e-05	0.931542	CXorf12
ILMN_2224486	0.000394	3.11e-05	1.00589	C3orf14
ILMN_1718769	0.000394	3.11e-05	-0.597652	ITSN1
ILMN_1768279	0.000396	3.12e-05	0.447243	NME6
ILMN_2405991	0.000396	3.12e-05	0.81565	TRAF7
ILMN_2308689	0.000396	3.13e-05	0.761522	AGBL5
ILMN_1713966	0.0004	3.16e-05	0.445433	MRPL52
ILMN_1815169	0.0004	3.16e-05	0.788999	MCM5
ILMN_1715384	0.0004	3.16e-05	0.65918	B3GNT6
ILMN_1742577	0.000404	3.19e-05	-0.460902	GTPBP4
ILMN_1673682	0.000404	3.2e-05	-0.427585	GATAD2A
ILMN_1772206	0.000404	3.2e-05	-0.223394	CYP3A4
ILMN_2172588	0.000405	3.21e-05	0.274202	IKBKB
ILMN_1691237	0.000406	3.22e-05	0.595222	CAP2
ILMN_1679949	0.000409	3.25e-05	0.777274	SLC25A23
ILMN_1779423	0.00041	3.25e-05	0.576383	MRPS14
ILMN_1794968	0.00041	3.26e-05	0.319017	LRRC28
ILMN_2096604	0.000411	3.27e-05	0.625765	NIP30
ILMN_1747622	0.000411	3.27e-05	0.484391	CD33
ILMN_1747556	0.000411	3.27e-05	-0.37581	CDK9
ILMN_1652989	0.000411	3.27e-05	-0.217075	NUP160
ILMN_1812445	0.000414	3.3e-05	0.673495	PRPSAP2
ILMN_1673491	0.000415	3.31e-05	0.7934	LRAT
ILMN_1732071	0.000415	3.31e-05	0.780466	HIST2H2BE
ILMN_1761425	0.00042	3.35e-05	-0.880454	OLFML2A
ILMN_1681886	0.000421	3.37e-05	0.698385	ADAMTS5
ILMN_1753472	0.000422	3.37e-05	0.348747	SUMF1
ILMN_1787843	0.000422	3.37e-05	0.257623	HSDL2
ILMN_2209578	0.000424	3.39e-05	-0.539393	CTGLF3
ILMN_2094952	0.000424	3.4e-05	-0.649892	NUAK2
ILMN_2341724	0.000424	3.4e-05	0.725019	ANKRD55
ILMN_1788315	0.000429	3.44e-05	-0.592172	SIN3B
ILMN_1726138	0.000429	3.44e-05	0.649972	EI24
ILMN_1736954	0.00043	3.45e-05	0.663759	ZBTB7B
ILMN_1786429	0.00043	3.46e-05	0.459057	P2RY5
ILMN_1699676	0.00043	3.46e-05	0.359053	C14orf147
ILMN_1808487	0.000431	3.47e-05	0.360591	PLA2G12B
ILMN_1773369	0.000431	3.47e-05	0.323947	MRPL48
ILMN_1776515	0.000434	3.49e-05	0.701358	MPPE1
ILMN_1682792	0.000434	3.49e-05	-0.943031	BYSL
ILMN_1730504	0.000434	3.5e-05	-0.629805	AGPAT4
ILMN_2206282	0.000434	3.5e-05	0.517103	GEN1
ILMN_1740706	0.000434	3.5e-05	-0.836737	PMP2
ILMN_1688631	0.000435	3.51e-05	-0.667188	APOL1
ILMN_1667994	0.000436	3.51e-05	-0.384794	AMD1
ILMN_2411139	0.000436	3.51e-05	0.661212	FIBP
ILMN_1672879	0.000436	3.52e-05	0.472461	MPST
ILMN_2057369	0.000436	3.52e-05	0.411061	ZNF396
ILMN_1805765	0.000438	3.53e-05	-0.705326	CMYA5
ILMN_2230117	0.000438	3.53e-05	0.906856	AVP
ILMN_2408450	0.000438	3.54e-05	0.281807	UBE1DC1
ILMN_3227023	0.000438	3.54e-05	0.795029	SNHG7
ILMN_1743034	0.000441	3.57e-05	-0.352874	KIF1B
ILMN_1751444	0.000441	3.57e-05	0.785831	NCAPG
ILMN_1764788	0.000442	3.58e-05	-0.321473	TNFRSF1B
ILMN_2142117	0.000443	3.59e-05	0.396406	LYPLAL1
ILMN_1749848	0.000445	3.6e-05	-0.692645	SLC35F1
ILMN_1734788	0.000445	3.61e-05	0.727968	ATP2B2
ILMN_2203987	0.000446	3.61e-05	0.543703	LACE1
[truncated: 7,970 more rows]
