# Supplementary material for: Circulatory Endothelin 1-Regulating RNAs Panel: Promising Biomarkers for Non-Invasive NAFLD/NASH Diagnosis and Stratification: Clinical and Molecular Pilot Study
Source: Genes (Basel). 2021 Nov 18;12(11):1813. doi: 10.3390/genes12111813 (PMC8619934; doi:10.3390/genes12111813)
Supplement: Supplementary file 1 [file genes-12-01813-s001.zip › Supplementary Table S2.xlsx]

## Sheet: GO_Biological_Process_2021_tabl
Term	Overlap	P-value	Adjusted P-value	Old P-value	Old Adjusted P-value	Odds Ratio	Combined Score	Genes
negative regulation of growth (GO:0045926)	83/126	0.000195272	0.38153	0	0	1.95015	16.6564	RB1;CDA;CDKN1A;BTG1;CDKN1B;DDX3X;MT1M;FHL1;MT1X;PTPRJ;ENO1;ING1;PPP1R9B;ING4;TCHP;FLCN;ING5;GJA1;MT2A;STK11;SOX17;HYAL1;HNF4A;HYAL2;SESN2;DACT3;TSPYL2;SPHK2;CGRRF1;SIRT1;ST7L;SFRP1;MT1A;PSRC1;NME6;MT1F;MT1G;MT1H;MT1B;MT1E;NOTCH2;NDRG3;DCUN1D3;EI24;NAIF1;PHB;PRDM11;ACVR1B;RTN4;DNAJB2;PPP2CA;CYP27B1;SERTAD3;SERTAD2;SH3BP4;APBB2;TP53TG5;APBB1;MSX1;RBBP7;IP6K2;CDKN2D;PNPT1;SMAD3;CDKN2C;CDKN2A;GDF2;OS…
negative regulation of cell cycle G1/S phase transition (GO:1902807)	28/35	0.000235072	0.38153	0	0	4.0334	33.7015	KANK2;RB1;CDKN1A;DCUN1D3;FHL1;FAM107A;PTEN;PKD2;GPNMB;CCL2;E2F7;DACT1;CDKN2D;CDKN2B;CDKN2C;PRMT2;CDKN2A;SUSD2;KLF4;DLG1;GFI1B;WEE1;CDK6;RBL1;SLFN11;APC;CDK2AP2;ZNF655
lamellipodium assembly (GO:0030032)	22/26	0.000249973	0.38153	0	0	5.54423	45.9848	ITGB1;P2RY12;CYFIP1;SPEF1;PTPRO;PARVB;RHOD;CCDC88A;ABLIM1;GOLPH3;ABLIM2;ABLIM3;KIT;SPATA13;ARHGEF4;CDH13;RAC1;WHAMM;SRGAP2;ARHGEF7;VCL;ARHGEF6
lamellipodium organization (GO:0097581)	24/29	0.000254778	0.38153	0	0	4.8391	40.0441	ITGB1;P2RY12;CYFIP1;SPEF1;PTPRO;PARVB;RHOD;CCDC88A;ABLIM1;GOLPH3;ABLIM2;SNX2;ABLIM3;CTTN;KIT;SPATA13;ARHGEF4;CDH13;RAC1;WHAMM;WASF1;ARHGEF7;VCL;ARHGEF6
positive regulation of acute inflammatory response (GO:0002675)	14/15	0.000466909	0.559357	0	0	14.1055	108.18	PTGER3;OSM;C2CD4A;C2CD4B;PARK7;OSMR;PTGS2;IL6;CREB3L3;IL1B;FFAR3;ADAM8;FFAR2;IL6ST
positive regulation of dendritic spine morphogenesis (GO:0061003)	2021-10-10	0.000944544	0.724461	0	0	100310	698640	CAMK2B;BHLHB9;CUX2;DBNL;RELN;CAPRIN1;CAPRIN2;DHX36;LRP8;DBN1
negative regulation of mitotic cell cycle phase transition (GO:1901991)	61/92	0.00102407	0.724461	0	0	1.98601	13.6717	AVEN;RB1;CDKN1A;FHL1;PINX1;FAM107A;PTEN;PKD2;GPR132;PSMD7;PSMD4;PSMD2;PSMD1;FBXO5;DACT1;USP47;PRMT2;RFPL1;RBX1;PSMA5;PSMA4;RBL1;SLFN11;PSMA1;PSMA2;PSME1;PSME2;KANK2;PSMD10;PSMB11;PSMD14;PSMD13;DCUN1D3;PSMB10;ZFP36L2;AURKA;PSMB6;PSMB7;PSMB5;GPNMB;PSMB2;CCL2;PSMF1;E2F7;CDKN2D;CDKN2B;CDKN2C;CDKN2A;KLF4;PSMB8;PSMB9;DLG1;GFI1B;WEE1;CDK6;PSMC6;APC;PSMC4;PSMC1;CDK2AP2;ZNF655
positive regulation of intracellular signal transduction (GO:1902533)	308/546	0.00106693	0.724461	0	0	1.3118	8.9766	SLC35B2;TFRC;TRAF3IP2;IFI35;PHB2;SOX2;GJA1;TFG;AKT2;FAM110C;DHX58;TNFSF10;TRIM25;LGALS9;SOX9;TRIM21;CDK5RAP3;TRIM22;PRKCB;UNC5B;EPHA8;FLT3LG;FRS2;SOX11;ACTN4;GPR37L1;EREG;BTC;RRAGA;RRAGB;TRIM13;TRIM14;PRKD2;TRIM15;PRKD1;RBCK1;ALPK1;SEH1L;PDGFB;LPAR1;PDGFA;PIK3R2;MST1R;PIK3R1;TXN;CD19;DHX36;MIER1;S100A13;HMOX1;S100A12;CD14;HEXIM1;NDFIP1;TNFSF14;LIF;EIF2AK2;IGF1;BST2;PPP5C;TRIP6;REL;CD28;GRB2;FERMT…
dicarboxylic acid transport (GO:0006835)	23/29	0.00108851	0.724461	0	0	3.86378	26.3624	SLC46A1;SLC13A3;SLC26A1;SLC1A1;SLC1A3;SLC1A7;GJA1;SLC25A18;GIPC1;PDPN;ARL6IP5;SLC26A8;SLC26A7;SLC25A10;SLC25A32;FOLR3;SLC13A5;FOLR2;SLC25A12;SLC25A22;FOLR1;SLC19A1;SLC26A6
positive regulation of DNA-directed DNA polymerase activity (GO:1900264)	2021-09-09	0.00189583	0.904455	0	0	90279	565878	RFC5;RFC3;CHTF8;PCNA;RFC4;POLG2;RFC2;DSCC1;CHTF18
regulation of DNA-directed DNA polymerase activity (GO:1900262)	2021-09-09	0.00189583	0.904455	0	0	90279	565878	RFC5;RFC3;CHTF8;PCNA;RFC4;POLG2;RFC2;DSCC1;CHTF18
negative regulation of cell junction assembly (GO:1901889)	20/25	0.00193189	0.904455	0	0	4.03096	25.1905	ROBO2;BCAS3;ACE;ROCK1;ROCK2;SRC;RCC2;FAM107A;PTEN;THBS1;CORO1C;IKBKB;DUSP22;DLC1;IL1B;APOD;ITGB1BP1;PHLDB2;CLASP2;TLR2
import into cell (GO:0098657)	30/41	0.00201358	0.904455	0	0	2.7495	17.0684	SLC22A4;SNAP25;LRSAM1;SLC46A1;SLC47A1;SLC22A2;SLC1A3;ATP1A2;TREM2;LRP2;SLC6A20;SLC1A7;SLC7A1;NEURL1B;LRRC8D;SLC12A6;SLC16A2;GLUL;SLC12A7;LRRC8E;SLC19A1;SLC12A4;SLC38A1;SLC11A2;SLC6A13;SLC39A14;SLC5A6;SLC6A6;SLC7A8;SLC29A1
negative regulation of amyloid precursor protein catabolic process (GO:1902992)	16/19	0.00211392	0.904455	0	0	5.37352	33.0967	RTN2;NTRK2;PRNP;RTN3;RTN1;ROCK1;CHRNA7;ABCA7;IGF1;RTN4;GGA3;BIN1;FLOT2;PIN1;HAP1;PICALM
fat cell differentiation (GO:0045444)	40/58	0.00245911	0.982004	0	0	2.24102	13.464	CEBPA;STEAP4;CTBP2;CTBP1;CBY1;UCP1;METRNL;OSBPL11;FOXO1;AKT2;PRDM16;EP300;SDF4;FFAR2;SOX8;BBS7;PPARGC1A;BBS4;BBS2;IL11;OSBPL8;TCF7L2;TFAP2B;TMEM120B;MKKS;EGR2;WNT5B;ADIPOQ;ERAP1;INHBB;KLF4;SMAD6;SIRT1;PSMB8;NR4A2;PER2;NR4A1;MAFB;NR4A3;TRIM32
cellular response to fluid shear stress (GO:0071498)	2021-12-11	0.00306818	0.999996	0	0	11.0795	64.1136	MEF2C;HDAC3;HAS2;KLF4;PKD2;ASS1;KLF2;MAP2K5;MTSS1;SREBF2;NFE2L2
neurotrophin TRK receptor signaling pathway (GO:0048011)	13/15	0.00355528	0.999996	0	0	6.54766	36.9244	NTRK1;NGFR;NTRK2;BDNF;FRS2;NGF;NTF4;ZFYVE27;CASP3;DDIT4;GRB2;HAP1;SOS1
negative regulation of G1/S transition of mitotic cell cycle (GO:2000134)	27/37	0.00358284	0.999996	0	0	2.72145	15.3261	KANK2;RB1;CDKN1A;DCUN1D3;FHL1;FAM107A;PTEN;PKD2;GPNMB;CCL2;E2F7;DACT1;CDKN2D;CDKN2B;CDKN2C;PRMT2;CDKN2A;KLF4;DLG1;GFI1B;WEE1;CDK6;RBL1;SLFN11;APC;CDK2AP2;ZNF655
cartilage development (GO:0051216)	36/52	0.00360698	0.999996	0	0	2.26857	12.7605	COL11A2;PKD1;FGF4;HYAL1;DDRGK1;HYAL2;CREB3L2;HYAL3;ITGB8;SOX9;ATP7A;HES5;SOX5;WNT10B;MEF2C;WNT5B;OSR1;ZBTB16;GDF2;WNT7A;SULF1;SLC39A14;GDF5;RUNX2;RUNX1;SULF2;BMP4;BMP2;COL2A1;TRPV4;CHI3L1;TRIP11;GHRL;FGFR3;CD44;GPLD1
folic acid transport (GO:0015884)	2021-08-08	0.003805	0.999996	0	0	80248	447097	SLC46A1;ABCC5;PDPN;SLC25A32;FOLR3;FOLR2;FOLR1;SLC19A1
negative regulation of extrinsic apoptotic signaling pathway via death domain receptors (GO:1902042)	25/34	0.00426187	0.999996	0	0	2.79957	15.2802	DDX3X;RNF34;TRADD;SERPINE1;TNFAIP3;FAIM2;FASLG;BRCA1;PARK7;ICAM1;CASP8;TNFSF10;HMOX1;RFFL;FGB;FGA;GPX1;NOS3;FGG;TNFRSF10B;CFLAR;BMP5;FAS;BCL2L1;FAIM
negative regulation of neuron death (GO:1901215)	62/98	0.00502553	0.999996	0	0	1.73752	9.19708	CNTF;CSF1;CITED1;KIF14;PARK7;NENF;FOXQ1;SIX4;VPS35;FBXO7;MEF2C;UNC5B;F2R;LIG4;HLA-F;NGF;TNFRSF1B;ISL1;TOX3;MAG;CD200R1;MSH2;RASA1;ADAM8;CHMP4A;NAIP;ATF4;BHLHB9;HTRA2;PLA2G3;NTF4;CLN3;INPP5A;ERBB3;GPNMB;PTPRZ1;CCL2;PPARGC1A;SULT1A3;SNX6;SNCA;CHGA;NTRK1;NTRK2;BDNF;TGFB3;WFS1;FZD9;KIR3DL2;SOD2;BTBD10;POU4F1;NFATC4;PINK1;CDK5;GDNF;CLCF1;PPT1;ATP13A2;CD200;CPEB4;LGMN
regulation of neuron apoptotic process (GO:0043523)	62/98	0.00502553	0.999996	0	0	1.73752	9.19708	CNTF;CITED1;KIF14;PCSK9;FAIM2;TREM2;PARK7;FOXQ1;GRM4;SIX4;MEF2C;UNC5B;F2R;LANCL1;SIGMAR1;LIG4;NGF;ISL1;BACE1;TOX3;MAG;MSH2;RASA1;ADAM8;NUPR1;NAIP;ATF4;BHLHB9;PLA2G3;FOXO3;NTF4;CLN3;ERBB3;PTPRZ1;CCL3;CCL2;NAE1;PPARGC1A;SNX6;SRPK2;TFAP2A;NTRK1;PRNP;TFAP2B;NTRK2;EGLN2;BDNF;TGFB3;WFS1;FZD9;SOD2;POU4F1;NFATC4;PINK1;CDK5;GDNF;CLCF1;PPT1;CTNNB1;CPEB4;LGMN;CDK5R1
positive regulation of dendrite morphogenesis (GO:0050775)	16/20	0.00566383	0.999996	0	0	4.02974	20.8485	CAMK2B;CDKL3;CUL7;BHLHB9;CDKL5;DBNL;FBXW8;SS18L1;LRP8;CUX2;RELN;CUX1;CAPRIN1;CAPRIN2;DHX36;DBN1
carnitine shuttle (GO:0006853)	2021-11-10	0.00568432	0.999996	0	0	10.0713	52.069	PRKAB2;PRKAA2;CPT2;MID1IP1;PRKAG2;THRSP;SLC25A20;ACACB;CPT1B;ACACA
positive regulation of apoptotic process (GO:0043065)	177/310	0.00587396	0.999996	0	0	1.34523	6.91077	MTCH1;ITSN1;UBE2Z;IFIT2;PYCARD;RASSF2;FAM162A;RPS6KA2;ZC3H12A;ARL6IP5;TNFSF10;TNFRSF8;PHLDA1;TP63;PHLDA3;TGM2;UNC13B;BNIP3L;DAPK1;ADIPOQ;SCRIB;SFRP4;SFRP1;MELK;OBSCN;BIN1;SIK1;IAPP;NUPR1;ATF6;GPLD1;PPID;ATF4;PXT1;DIABLO;DCUN1D3;PSEN2;HTRA2;OMA1;PSEN1;PRDM11;FOXO3;KALRN;FOXO1;APH1A;BCL2L11;CALHM2;UBD;UBC;TP53BP2;ABL1;PMAIP1;BMF;SUDS3;ATG7;ZNF268;IP6K2;BARD1;SRPK2;TFAP2A;NGFR;WNT10B;PRNP;TFAP2B;JUN…
modified amino acid transport (GO:0072337)	14/17	0.00612344	0.999996	0	0	4.70089	23.954	SLC46A1;MGST1;SLC16A12;SLC6A13;CTNS;SLC1A4;SLC6A20;SLC5A6;PDPN;SLC25A32;FOLR3;FOLR2;FOLR1;SLC19A1
negative regulation of amyloid-beta formation (GO:1902430)	14/17	0.00612344	0.999996	0	0	4.70089	23.954	RTN2;NTRK2;PRNP;RTN3;RTN1;ROCK1;CHRNA7;ABCA7;IGF1;RTN4;GGA3;BIN1;PIN1;HAP1
preassembly of GPI anchor in ER membrane (GO:0016254)	14/17	0.00612344	0.999996	0	0	4.70089	23.954	PIGN;PIGQ;PIGP;PIGZ;PIGW;PIGV;PIGY;PIGC;DPM2;PIGB;PIGA;PIGL;PIGF;PIGH
negative regulation of T cell mediated immunity (GO:0002710)	2014-12-01	0.00625124	0.999996	0	0	6.04339	30.67	IL4I1;CEACAM1;HFE;XCL1;LILRB1;KLRD1;AHR;KLRC1;HLA-F;FOXP3;HLA-G;SMAD7
connective tissue development (GO:0061448)	27/38	0.0065258	0.999996	0	0	2.4738	12.4482	COL11A2;RORC;PKD1;PGRMC2;SPTLC2;DDRGK1;HYAL1;HYAL2;CREB3L2;HYAL3;NAMPT;ITGB8;SOX8;SOX9;ATP7A;HES5;SOX5;ZBTB16;GDF2;ARID5B;SULF1;SULF2;COL2A1;CHI3L1;TRIP11;GHRL;CD44
outflow tract septum morphogenesis (GO:0003148)	19/25	0.00698225	0.999996	0	0	3.19054	15.839	ROBO2;ACVR1;TBX1;NRP1;NRP2;SEMA3C;GATA6;PARVA;LRP2;SMAD6;ISL1;ROBO1;TGFBR2;BMP4;FGF8;TBX20;FGFR2;BMPR1A;ENG
apoptotic process (GO:0006915)	134/231	0.0074719	0.999996	0	0	1.39535	6.83248	CYFIP2;IFI27L1;IFI27L2;NCKAP1;AHCYL1;PRF1;ATN1;NUDT2;AHR;IFIT2;TP53AIP1;PYCARD;STK11;ATCAY;FAM162A;MYC;CHEK1;DPF1;DPF2;EP300;PHLDA2;TP63;IER3;DAPK1;PRKCE;GML;PRKCD;THOC1;LIG4;MELK;IFI27;DDIT4;MAL;IAPP;NOTCH2;DIABLO;EFNA5;FOXO1;RTN4;FXR1;BCL2L10;BCL2L11;PMAIP1;BMF;CD14;NAE1;BCL2L14;NGFR;DMPK;TNFSF14;GADD45A;TNFSF12;ZBTB16;TNFRSF10B;ALOX15B;NFKBIA;DAP;CDK5;MDM2;MAP3K10;SCN2A;MYD88;BCL2L1;HIP1;CGB7;…
protein K48-linked ubiquitination (GO:0070936)	38/57	0.00759554	0.999996	0	0	2.01631	9.84	RNF34;UBE2D4;UBE2D2;UBE2D3;RNF8;TNFAIP3;RNF4;RNF5;ZNRF1;UBR5;SKP2;RFFL;RNF152;UBE2H;HACE1;UBE2B;UBE2C;UBE2E3;AMFR;FBXO38;UBE2E1;BFAR;KLHL3;UBE2G1;UBE2A;UBE2G2;TOPORS;RBX1;RNF146;RNF126;CDC34;KBTBD6;IFI27;UBE2T;TTC3;PELI1;KBTBD7;TRIM32
positive regulation of fibroblast apoptotic process (GO:2000271)	2021-07-07	0.00763638	0.999996	0	0	70217	342296	SFRP1;BCL2L11;BTG1;STK17A;STK17B;PRDM11;TP63
positive regulation of lamellipodium morphogenesis (GO:2000394)	2021-07-07	0.00763638	0.999996	0	0	70217	342296	VIL1;SRC;ENPP2;ARHGEF7;RREB1;CORO1B;CORO1C
regulation of prostaglandin biosynthetic process (GO:0031392)	2021-07-07	0.00763638	0.999996	0	0	70217	342296	CD74;ANXA1;IL1B;PLA2G3;PTGS2;PIBF1;SIRT1
regulation of T cell tolerance induction (GO:0002664)	2021-07-07	0.00763638	0.999996	0	0	70217	342296	IL2RA;HLA-B;CLC;LILRB2;FOXP3;HLA-G;TGFBR2
negative regulation of cell cycle process (GO:0010948)	42/64	0.00779572	0.999996	0	0	1.92486	9.34362	PPP1R10;MAX;EHMT2;VPS4A;BRCA1;FOXO4;BMI1;AURKB;RNF2;UXT;RBBP4;CHEK1;E2F1;RBBP8;NEK2;FBXO5;RBBP7;YAF2;E2F6;E2F7;NANOS2;PCGF6;CBX5;APAF1;EED;CBX3;MGA;KIF25;DAB2IP;CDC7;TERF1;HLA-G;TOM1L1;BMP4;TOM1L2;RAD51;RYBP;ESPL1;NME6;ZFYVE19;CHMP2A;EZH2
negative regulation of I-kappaB kinase/NF-kappaB signaling (GO:0043124)	28/40	0.00781219	0.999996	0	0	2.35164	11.4103	NLRX1;USP10;OTUD7A;OTUD7B;TNFAIP3;NLRC3;RORA;TREM2;TANK;PYCARD;CASP8;ZC3H12A;RIOK3;ADIPOQ;DAB2IP;NR1H4;RHOH;NR1D1;ESR1;SIRT1;PPM1A;NLRP12;PPM1B;TRIM39;TNIP3;TRIM59;CCDC22;ZMYND11
regulation of I-kappaB kinase/NF-kappaB signaling (GO:0043122)	130/224	0.00814673	0.999996	0	0	1.39675	6.71858	SLC35B2;TFRC;TRAF3IP2;ZFAND6;RORA;PYCARD;GJA1;TFG;ZC3H12A;TNFSF10;TRIM25;LGALS9;PIM2;TRIM21;TRIM22;TICAM2;PRKCB;ADIPOQ;F2R;WNT5A;SHISA5;TICAM1;MID2;EDAR;TRIM13;TRIM14;PRKD1;RBCK1;CARD16;UBE2V1;ALPK1;OPTN;CARD11;NLRX1;LPAR1;SHARPIN;CLEC7A;UBD;DHX36;MIER1;S100A13;HMOX1;S100A12;NDFIP1;TNFRSF10B;NR1D1;ESR1;BST2;PPP5C;REL;CCDC22;MAP3K14;CC2D1A;MYD88;CD40;ECM1;TRADD;OTUD7A;HTR2B;OTUD7B;TNFAIP3;FASLG;TR…
negative regulation of extrinsic apoptotic signaling pathway (GO:2001237)	51/80	0.00838803	0.999996	0	0	1.77352	8.47909	DDX3X;TRADD;SERPINE1;TNFAIP3;FAIM2;FASLG;BRCA1;PARK7;ICAM1;CASP8;TNFSF10;ACVR1;FGB;FGA;GPX1;UNC5B;FGG;TGFBR1;AR;IL1A;IL1B;ITGA6;ZMYND11;FAIM;RNF34;SRC;IFI6;NOL3;THBS1;TERT;HMOX1;RFFL;MAP2K5;MCL1;TCF7L2;EYA2;NOS3;SIAH2;EYA4;TNFRSF10B;CFLAR;IGF1;BMP5;BMP4;IL4;GDNF;FAS;SNAI2;HSPA1B;BCL2L1;HSPA1A
inflammatory response (GO:0006954)	133/230	0.00884349	0.999996	0	0	1.3848	6.54741	IL1RN;TRAF3IP2;CCL4L1;GPR68;CXCL13;ADORA3;ADORA1;PROK2;LGALS9;PTGDR;SLC11A1;F2R;HSPG2;TPST1;MAPKAPK2;AGTR1;CARD18;ADAM8;S100A9;NAIP;S100A8;PTGFR;CSF1R;PXK;CCL3L1;C5AR1;FPR1;FPR3;FPR2;LIAS;PRDX5;HRH1;TBXA2R;CD14;TAC1;CCR1;AFAP1L2;NFATC3;AZU1;SELE;NFKB1;NFATC4;IL4;CXCL10;MFHAS1;BMP2;CXCL11;IL6;REL;NOX1;LAT;IL22;SERPINA3;CD40;CIITA;CXCL9;TNFAIP6;ITGB2;ADM;CXCL1;ITGAL;CXCL2;CXCL5;LTB4R;PIK3CG;IKBKB;M…
regulation of extrinsic apoptotic signaling pathway via death domain receptors (GO:1902041)	29/42	0.00918978	0.999996	0	0	2.24827	10.5436	DDX3X;RNF34;TRADD;SERPINE1;TNFAIP3;FAIM2;FASLG;BRCA1;THBS1;ICAM1;CASP8;TNFSF10;HMOX1;PMAIP1;RFFL;FGB;FGA;GPX1;NOS3;FGG;TMC8;TNFRSF10B;CFLAR;BMP5;SFRP1;MADD;FAS;BCL2L1;FAIM
regulation of p38MAPK cascade (GO:1900744)	26/37	0.00949156	0.999996	0	0	2.38194	11.0935	PTPN22;TREM2;RASGRP1;DUSP10;ZC3H12A;LGALS9;XDH;MAP3K4;SASH1;GADD45B;DUSP1;GADD45A;PRMT1;SPHK1;MINK1;DAB2IP;GADD45G;VEGFA;MFHAS1;BMP2;DLG1;HAND2;IL1B;LEP;RELL1;RELL2
regulation of cellular biosynthetic process (GO:0031326)	23/32	0.00952712	0.999996	0	0	2.57508	11.9834	CX3CR1;PRKAB2;PRKAA2;ADIPOQ;NR1H4;PRKAG2;CTNS;SIRT5;MITF;ADIPOR1;TNFRSF1B;ADIPOR2;CYP7A1;SIRT1;EIF6;CCL5;STC2;NOS1AP;FFAR3;SIRPA;RAC1;JAK2;FGFR4
negative regulation of cell-substrate junction organization (GO:0150118)	13/16	0.0102712	0.999996	0	0	4.36467	19.9832	BCAS3;SRC;RCC2;FAM107A;PTEN;THBS1;CORO1C;DUSP22;DLC1;APOD;ITGB1BP1;PHLDB2;CLASP2
negative regulation of focal adhesion assembly (GO:0051895)	13/16	0.0102712	0.999996	0	0	4.36467	19.9832	BCAS3;SRC;RCC2;FAM107A;PTEN;THBS1;CORO1C;DUSP22;DLC1;APOD;ITGB1BP1;PHLDB2;CLASP2
positive regulation of small molecule metabolic process (GO:0062013)	13/16	0.0102712	0.999996	0	0	4.36467	19.9832	SLC45A3;IRS1;PRKCE;ADIPOQ;ADM;IRS2;PPM1K;AKT2;PMAIP1;LDLRAP1;PPARA;GPLD1;PPARD
regulation of hormone secretion (GO:0046883)	13/16	0.0102712	0.999996	0	0	4.36467	19.9832	IL11;EDN1;ANXA1;EDN3;LIF;OSM;SOX11;CCKAR;SCG5;FFAR3;FFAR2;SNX6;VAMP3
leptin-mediated signaling pathway (GO:0033210)	2021-10-09	0.0104574	0.999996	0	0	9.06325	41.3324	BBS2;UGCG;MKKS;LEP;EBI3;STAT3;LEPR;SIRT1;BBS4
negative regulation of alpha-beta T cell proliferation (GO:0046642)	2021-10-09	0.0104574	0.999996	0	0	9.06325	41.3324	CD274;TWSG1;XCL1;TNFRSF14;LGALS9;ZBTB7B;LGALS7;LGALS9C;LGALS9B
response to laminar fluid shear stress (GO:0034616)	2021-10-09	0.0104574	0.999996	0	0	9.06325	41.3324	ABCA1;KLF4;SMAD6;ASS1;KLF2;MAP2K5;SREBF2;NFE2L2;SMAD7
cellular response to catecholamine stimulus (GO:0071870)	18/24	0.0108491	0.999996	0	0	3.02231	13.6719	RYR2;APLP1;ATP2B4;ADCY6;SIRT2;GNG2;NR4A3;ABL1;PDE4B;MAPK1;DRD1;PRKACA;SULT1A3;ATF4;DRD5;MAPK3;SNCA;TGM2
positive regulation of p38MAPK cascade (GO:1900745)	18/24	0.0108491	0.999996	0	0	3.02231	13.6719	GADD45B;GADD45A;PRMT1;SPHK1;MINK1;GADD45G;VEGFA;MFHAS1;BMP2;HAND2;IL1B;LEP;ZC3H12A;RELL1;RELL2;XDH;MAP3K4;SASH1
lipid oxidation (GO:0034440)	2013-11-01	0.0108891	0.999996	0	0	5.53921	25.0372	ACOX1;ACSM1;ALOX5;ADIPOQ;ALOX12;ALOX12B;ADIPOR1;ADIPOR2;ALOX15B;HAO2;PPARGC1A
negative regulation of cell growth (GO:0030308)	76/126	0.0114531	0.999996	0	0	1.53352	6.85406	RB1;CDA;CDKN1A;BTG1;CDKN1B;DDX3X;FHL1;PTPRJ;ENO1;ING1;PPP1R9B;TCHP;FLCN;GJA1;STK11;SOX17;HYAL1;HNF4A;HYAL2;SESN2;DACT3;DIP2B;TSPYL2;CDKL3;SPHK2;CGRRF1;SIRT1;ST7L;MAG;SFRP1;PSRC1;NME6;ULK1;RTN4R;NDRG3;DCUN1D3;EI24;NAIF1;PHB;PRDM11;ACVR1B;RTN4;DNAJB2;PPP2CA;CYP27B1;SERTAD3;MAP2;SERTAD2;TRIM46;SH3BP4;APBB2;TP53TG5;APBB1;MSX1;RBBP7;KIAA0319;IP6K2;CDKN2D;SMAD3;CDKN2C;CDKN2A;GDF2;OSGIN1;INHBA;ESR2;PML;…
cell-substrate junction assembly (GO:0007044)	24/34	0.011539	0.999996	0	0	2.41834	10.7907	CD151;DST;LAMB3;SRC;ACTN1;RCC2;LAMA3;TESK2;LAMC2;PTPRK;THY1;KRT5;SORBS1;THSD1;RHOD;CTTN;DLC1;KRT14;TAOK2;TRIP6;ITGA6;WHAMM;ARHGEF7;FERMT2
epithelial tube morphogenesis (GO:0060562)	24/34	0.011539	0.999996	0	0	2.41834	10.7907	ACVR1;CSF1R;MESP1;RYR2;MEF2C;PRKX;SCRIB;PKD2;PKD1;RASIP1;MTSS1;RHOB;BMP4;PAK1;SOX17;PODXL;LHX1;TBX20;CTNNB1;HES1;PRKD2;MEGF8;MET;FGF10
regulation of amyloid-beta formation (GO:1902003)	24/34	0.011539	0.999996	0	0	2.41834	10.7907	RTN2;RTN3;ABCA2;NTRK2;PRNP;RTN1;TMED10;ROCK1;ROCK2;IFNGR1;CHRNA7;SLC2A13;ABCA7;IGF1;RTN4;EFNA1;GGA3;BIN1;SP1;CASP3;PIN1;HAP1;ABCG1;PICALM
positive regulation of protein kinase B signaling (GO:0051897)	95/161	0.0119242	0.999996	0	0	1.45266	6.4341	KLB;ITGB1;RET;CSF3;HIP1;IRS1;CD80;IRS2;PTPRJ;PARK7;FGF1;PIK3CG;FGF4;FGF6;FGF8;FGF9;AKT2;FAM110C;CCR7;TNFAIP8L3;RAC1;PDGFRB;PDGFRA;HSP90AA1;PDPK1;GAB1;FLT3LG;FRS2;NRG1;GAB2;NRG2;F3;TGFBR1;EREG;BTC;F7;HAX1;LCK;NRG4;KIT;CHI3L1;HCLS1;ADAM8;IAPP;ITGB1BP1;GAS6;MET;ENG;HBEGF;CX3CR1;RAMP3;SRC;MAZ;PDGFB;PDGFA;PIK3R2;MST1R;PHB;PIK3R1;TXN;LRP2;THBS1;RTN4;THPO;ERBB3;CD19;ERBB2;CCL3;CCL19;P2RY12;KL;OSBPL8;TCF…
microtubule cytoskeleton organization involved in mitosis (GO:1902850)	77/128	0.011985	0.999996	0	0	1.52324	6.73894	GPSM2;AHCTF1;NUP107;ZWILCH;BUB1B;KIF11;CDC20;MECP2;PPP1CC;XPO1;STMN1;NUF2;NUSAP1;RCC1;KNTC1;DLGAP5;NDEL1;NUDC;SEC13;TUBG2;DYNLL1;RANGAP1;TUBG1;EML1;DYNLL2;ESPL1;INCENP;BIRC5;KIF2C;NUP98;EFHC2;MAPRE1;KPNB1;MAD1L1;ITGB3BP;PAFAH1B1;DYNC1I2;SEH1L;DCTN2;TNKS;TTK;WDR62;AURKC;NUP160;SKA1;AURKB;NSL1;SKA2;AURKA;DSN1;KIF3B;NUP43;MAP4;BUB3;BUB1;CLASP2;CENPT;RANBP2;RCC2;NDC80;ZWINT;CENPE;KIF18A;CENPH;CENPI;C…
regulation of synaptic transmission, glutamatergic (GO:0051966)	31/46	0.0121837	0.999996	0	0	2.08289	9.18065	NLGN3;NLGN1;TSHZ3;NRXN1;GRIK3;TPRG1L;ATP1A2;GRIK1;GRM3;NPS;CACNG7;CLN3;GRM2;CACNG8;GRM4;RELN;GRM6;GRM8;CCL2;DRD1;CACNG2;CACNG3;DRD3;CACNG5;CCR2;ATAD1;MEF2C;HOMER1;MAPK8IP2;DGKZ;CDK5
error-prone translesion synthesis (GO:0042276)	16/21	0.01279	0.999996	0	0	3.22347	14.0514	RFC5;RFC3;PCNA;RFC4;RFC1;RFC2;REV1;RPA1;RPA2;MAD2L2;POLE2;RPA3;UBC;REV3L;POLI;POLH
focal adhesion assembly (GO:0048041)	16/21	0.01279	0.999996	0	0	3.22347	14.0514	SRC;ACTN1;RCC2;TESK2;PTPRK;SORBS1;THY1;RHOD;THSD1;CTTN;DLC1;TAOK2;TRIP6;WHAMM;ARHGEF7;FERMT2
regulation of G0 to G1 transition (GO:0070316)	28/41	0.01301	0.999996	0	0	2.17053	9.42451	MAX;EHMT2;BRCA1;FOXO4;BMI1;RNF2;UXT;RBBP4;SOX15;CHEK1;E2F1;RBBP8;RBBP7;E2F6;YAF2;CDKN2B;PCGF6;CBX5;APAF1;CBX3;EED;MGA;DAB2IP;CDC7;HLA-G;RAD51;RYBP;EZH2
activation of protein kinase activity (GO:0032147)	69/114	0.0139293	0.999996	0	0	1.54665	6.61003	PRR5;KIF14;PARK7;FGF1;PHB2;GHR;STK11;MLST8;PRKACA;JAK2;PRKACB;RIPK3;PDPK1;STRADA;SLC11A1;STRADB;PRKCD;WNT5A;MINK1;AXIN1;NRG1;PRLR;ADRA2B;TIRAP;TGFBR2;TOM1L1;ADCY9;CHI3L1;ANG;ITGB1BP1;TNIK;TLR6;GAS6;TLR3;CALCA;MAPKAP1;PDGFB;ADRB2;PHB;TXN;ADCY1;ADCY7;ADCY6;ADCY5;PAK1;PRRC1;PRKAR2A;ABL1;CLSPN;PIBF1;PAK2;MARK2;MAP4K4;PAK4;OSBPL8;ANGPT1;TNFSF15;NTRK3;TNFRSF10B;PILRB;IGF1;VEGFA;IL4;CCDC88A;PINK1;TAOK3;…
regulation of G1/S transition of mitotic cell cycle (GO:2000045)	45/71	0.014806	0.999996	0	0	1.7449	7.35076	RB1;KANK2;CDKN1A;DDX3X;DCUN1D3;FHL1;FAM107A;KIF14;PTEN;PKD2;PKD1;AIF1;RPTOR;GPNMB;ADAMTS1;HYAL1;E2F1;CCL2;TMEM14B;E2F7;DACT1;CDKN2D;CDKN2B;ANXA1;CDKN2C;PRMT2;CDKN2A;RDX;KLF4;ADAM17;DLG1;GFI1B;WEE1;RBL1;SLFN11;CDK6;APC;ID2;PSME1;CDK2AP2;PSME2;PTPN6;ZNF655;PLCB1;FGF10
cellular response to glucocorticoid stimulus (GO:0071385)	14/18	0.0149062	0.999996	0	0	3.52531	14.8274	ANXA1;FAM107A;HNRNPU;NR3C1;SSTR2;ISL1;ZFP36L2;AQP1;UBE2L3;ZFP36;BCL2L11;KLF9;PCK1;PCK2
positive regulation of synaptic transmission, glutamatergic (GO:0051968)	14/18	0.0149062	0.999996	0	0	3.52531	14.8274	NLGN3;NLGN1;TSHZ3;NRXN1;NPS;CACNG7;CACNG8;RELN;CCL2;DRD1;CACNG2;CACNG3;CACNG5;CCR2
amino-acid betaine transport (GO:0015838)	2021-06-06	0.0153249	0.999996	0	0	60186	251474	SLC22A4;SLC25A29;SLC22A5;SLC22A16;PDZK1;SLC6A20
carnitine transport (GO:0015879)	2021-06-06	0.0153249	0.999996	0	0	60186	251474	SLC22A4;SLC25A29;SLC22A5;SLC22A16;PDZK1;SLC25A20
cellular response to bacterial lipopeptide (GO:0071221)	2021-06-06	0.0153249	0.999996	0	0	60186	251474	TLR1;CD14;CD36;TLR6;TIRAP;TLR2
cellular water homeostasis (GO:0009992)	2021-06-06	0.0153249	0.999996	0	0	60186	251474	CLN3;SCT;SCTR;AQP11;AQP4;AQP1
L-serine biosynthetic process (GO:0006564)	2021-06-06	0.0153249	0.999996	0	0	60186	251474	SRR;PSAT1;PHGDH;SERINC3;PSPH;SERINC5
negative regulation of astrocyte differentiation (GO:0048712)	2021-06-06	0.0153249	0.999996	0	0	60186	251474	NOG;TREM2;NR1D1;F2;LDLR;HES5
nephron tubule development (GO:0072080)	2021-06-06	0.0153249	0.999996	0	0	60186	251474	TFAP2B;MEF2C;OSR1;AQP11;HNF1B;MTSS1
positive regulation of extrinsic apoptotic signaling pathway via death domain receptors (GO:1902043)	2021-06-06	0.0153249	0.999996	0	0	60186	251474	SFRP1;PTEN;PMAIP1;TIMP3;THBS1;ATF3
positive regulation of kidney development (GO:0090184)	2021-06-06	0.0153249	0.999996	0	0	60186	251474	BMP4;FOXD1;MYC;NOG;SOX8;SOX9
radial glial cell differentiation (GO:0060019)	2021-06-06	0.0153249	0.999996	0	0	60186	251474	METTL14;METTL3;STAT3;HES1;FGF10;GPR157
regulation of peptidyl-cysteine S-nitrosylation (GO:2000169)	2021-06-06	0.0153249	0.999996	0	0	60186	251474	ACE;NOS1AP;ATP2B4;DMD;TXN;SNTA1
negative regulation of G0 to G1 transition (GO:0070317)	26/38	0.0159174	0.999996	0	0	2.18323	9.03931	MAX;EHMT2;BRCA1;FOXO4;BMI1;RNF2;UXT;RBBP4;CHEK1;E2F1;RBBP8;RBBP7;E2F6;YAF2;PCGF6;CBX5;APAF1;CBX3;EED;MGA;DAB2IP;CDC7;HLA-G;RAD51;RYBP;EZH2
cellular divalent inorganic cation homeostasis (GO:0072503)	67/111	0.0165028	0.999996	0	0	1.5358	6.30327	RYR2;CD40;MT1M;HTR2B;ATP2A2;HTR2C;MT1X;SLC8A2;MT2A;SLC39A6;NPTN;SLC39A7;SLC39A4;CCR2;SLC30A9;EDN1;EDN2;EDN3;SLC11A1;ANK2;SLC30A1;SLC39A12;SLC39A14;MT1A;STIM2;LCK;MT1F;RGN;MT1G;MT1H;MT1B;MT1E;CCL14;SLC24A2;SLC24A1;SLC24A4;CALCB;CCL11;CHRNA7;STC1;ATP2C1;CCL8;CCL7;TMEM203;STC2;CCL5;CCL3;CCL19;DRD3;DRD5;CCL15;CCR1;SLC10A7;DMPK;CAV1;ATP2B4;ATP2B3;ATP2B2;ATP2B1;CHERP;TMCO1;SLC8A3;CXCL12;TRPV4;ATP13A5;A…
antigen processing and presentation of peptide antigen via MHC class I (GO:0002474)	23/33	0.0167145	0.999996	0	0	2.31734	9.48136	PDIA3;SEC23A;SEC13;SEC24B;ACE;SAR1B;HFE;ERAP1;HLA-B;TAP2;HLA-C;TAP1;ABCB9;TAPBPL;HLA-A;IFI30;HLA-F;HLA-G;HLA-E;TAPBP;CANX;SEC24C;SEC31A
acetyl-CoA metabolic process (GO:0006084)	2015-12-01	0.0170351	0.999996	0	0	4.02852	16.4061	ACLY;NUDT7;MVK;HMGCS1;PPCS;PMVK;DIP2A;MVD;MLYCD;ACSS1;ACACB;ACACA
regulation of branching involved in ureteric bud morphogenesis (GO:0090189)	2015-12-01	0.0170351	0.999996	0	0	4.02852	16.4061	BMP4;GDNF;PAX8;SIX4;SMO;LHX1;NOG;TACSTD2;SOX8;SOX9;PAX2;VEGFA
regulation of phospholipase C activity (GO:1900274)	2015-12-01	0.0170351	0.999996	0	0	4.02852	16.4061	PDGFRB;PDGFRA;NTRK3;KIT;ABL1;ABL2;PLCG1;BICD1;ESR1;RASGRP1;HRAS;FGFR1
ubiquinone biosynthetic process (GO:0006744)	2015-12-01	0.0170351	0.999996	0	0	4.02852	16.4061	NDUFA9;COQ3;UBIAD1;COQ2;FDXR;PDSS2;COQ9;COQ10B;COQ7;COQ10A;COQ6;COQ5
ubiquinone metabolic process (GO:0006743)	2015-12-01	0.0170351	0.999996	0	0	4.02852	16.4061	COQ3;UBIAD1;COQ2;AIFM2;FDXR;PDSS2;COQ9;COQ10B;COQ7;COQ10A;COQ6;COQ5
positive regulation of fibroblast proliferation (GO:0048146)	20/28	0.0170811	0.999996	0	0	2.51859	10.2501	CD74;PDGFRA;CDKN1A;PLA2G1B;SPHK1;WNT5A;PDGFB;PDGFA;LIG4;IGF1;BMI1;AQP1;EREG;CDK6;MYC;NDUFS4;E2F1;GAS6;WNT2;DDR2
sulfur compound transport (GO:0072348)	20/28	0.0170811	0.999996	0	0	2.51859	10.2501	SLC35B2;SLC26A1;SLC44A4;SLC13A4;SLC35F3;MGST1;SLC6A13;SLC5A6;SLC25A26;SLC6A6;RACGAP1;SLC26A8;LRRC8D;SLC26A7;SLC26A11;SLC25A10;SLC26A4;SLC25A11;SLC26A6;SLC19A2
negative regulation of production of miRNAs involved in gene silencing by miRNA (GO:1903799)	2021-12-10	0.0187651	0.999996	0	0	5.03514	20.0185	NCOR2;ZC3H10;IL6;LIN28B;NCOR1;TERT;STAT3;ZC3H12A;BCDIN3D;ESR1
positive regulation of branching involved in ureteric bud morphogenesis (GO:0090190)	2021-12-10	0.0187651	0.999996	0	0	5.03514	20.0185	GDNF;PAX8;SIX4;SMO;LHX1;NOG;SOX8;SOX9;PAX2;VEGFA
regulation of amyloid precursor protein catabolic process (GO:1902991)	2021-12-10	0.0187651	0.999996	0	0	5.03514	20.0185	FKBP1A;ABCA2;PRNP;TMED10;ROCK1;ROCK2;CHRNA7;FLOT2;ABCA7;PICALM
regulation of sister chromatid cohesion (GO:0007063)	2021-12-10	0.0187651	0.999996	0	0	5.03514	20.0185	RB1;FEN1;ESPL1;DDX11;RAD21;CTNNB1;AXIN2;CTCF;HDAC8;BUB1
cellular response to leptin stimulus (GO:0044320)	2021-09-08	0.0190784	0.999996	0	0	8.05542	31.893	UGCG;NR4A3;LEP;EBI3;STAT3;LEPR;SIRT1;GCK
intestinal epithelial cell differentiation (GO:0060575)	2021-09-08	0.0190784	0.999996	0	0	8.05542	31.893	YAP1;PYY;CDX2;SRC;NPY;GATA6;GATA5;IL6ST
L-ascorbic acid metabolic process (GO:0019852)	2021-09-08	0.0190784	0.999996	0	0	8.05542	31.893	SLC23A2;CYB5R3;GSTO2;GSTO1;SLC23A1;RGN;SLC2A1;SLC2A3
regulation of fibroblast apoptotic process (GO:2000269)	2021-09-08	0.0190784	0.999996	0	0	8.05542	31.893	SFRP1;BCL2L11;BTG1;STK17A;STK17B;GAS6;PRDM11;TP63
regulation of gap junction assembly (GO:1903596)	2021-09-08	0.0190784	0.999996	0	0	8.05542	31.893	ACE2;CNTNAP2;ACE;CAV1;IL1B;IRX3;APLNR;TBX5
regulation of pinocytosis (GO:0048548)	2021-09-08	0.0190784	0.999996	0	0	8.05542	31.893	CDC42;CLN3;AXL;CAV1;PPT1;ANKFY1;NR1H3;PROM2
response to leptin (GO:0044321)	2021-09-08	0.0190784	0.999996	0	0	8.05542	31.893	NR4A3;LEP;STAT3;LEPR;LRP2;NR1D1;SIRT1;GCK
response to UV-C (GO:0010225)	2021-09-08	0.0190784	0.999996	0	0	8.05542	31.893	YY1;IMPACT;WRN;DCUN1D3;BCL3;CARD16;MAP3K4;POLH
regulation of lymphocyte differentiation (GO:0045619)	15/20	0.0199677	0.999996	0	0	3.0217	11.8258	ZNF683;PRKDC;FCRL3;METTL3;SPINK5;PRDM1;IKZF3;ZFP36L2;CD2;IL4I1;ABL1;SLAMF8;TLR9;NCKAP1L;CCR2
positive regulation of secretion by cell (GO:1903532)	45/72	0.0206499	0.999996	0	0	1.6801	6.51887	MYOM1;RAB3A;TMED10;PLA2G1B;TREM2;TTN;STXBP5;APBB1;DNM1L;APBB3;MYH10;CD33;CLASP2;SNCA;FGB;UNC13B;FGA;RAB2B;EDN1;EDN3;TGFB3;FGG;GOLPH3L;DTNBP1;RAB27A;FRMD4A;SOX11;RAB27B;IGF1;SYTL4;CD2AP;IL1A;BMP2;GOLPH3;IL1B;PLA2G10;ADAM8;ANG;ATP13A2;RAB5A;ABCG1;CFTR;PPID;STX1A;EXOC1
activation of cysteine-type endopeptidase activity involved in apoptotic process (GO:0006919)	50/81	0.0207624	0.999996	0	0	1.62607	6.30041	MTCH1;HIP1;TRADD;FASLG;BBC3;ROBO1;PYCARD;CASP8;AIFM1;CASP10;FAM162A;CASP4;CASP1;TNFSF10;IFT57;JAK2;BOK;APAF1;F2R;NGF;F3;LCK;COL4A3;MAPT;S100A9;S100A8;DIABLO;KHDC1L;SLC22A2;RPS27L;HSPD1;BCL2L10;BID;XDH;SNCA;CASP8AP2;NGFR;SMAD3;BAD;TNFSF15;HIP1R;LAPTM5;TNFRSF10B;CFLAR;ACER2;DAP;NLRP12;DLC1;FAS;PDCD2
fat-soluble vitamin metabolic process (GO:0006775)	18/25	0.0207924	0.999996	0	0	2.59029	10.0326	VKORC1;CBR1;UBIAD1;VDR;CYP4F2;LRP2;CYP3A4;RLBP1;CYP27B1;CYP24A1;CYP11A1;TTPA;ALDH1A2;CYP2R1;RBP1;LRAT;GC;LGMN
regulation of lipid metabolic process (GO:0019216)	56/92	0.0216633	0.999996	0	0	1.56842	6.01041	SERPINA3;PANK2;RORC;PRKAG2;IRS2;RORA;TM7SF2;LACTB;SIN3B;SIN3A;HNF4A;OPA3;TNFAIP8L3;BBS4;NCOA1;SREBF1;HMGCS1;EDF1;ELOVL6;LSS;SREBF2;NCOR2;NCOR1;IL1B;MVD;PPARA;PPARD;IDI1;HDAC3;MVK;ADIPOR1;ACACB;ACACA;PMVK;PCK1;FDFT1;NFYA;NFYB;CAV1;MID1IP1;NFYC;RARRES2;ABCA7;NR1D2;NR1D1;TM6SF2;SQLE;GPAM;SCD;SP1;APOC2;FASN;ID2;THRSP;DHCR7;FGFR4
acyl-CoA biosynthetic process (GO:0071616)	13/17	0.0237516	0.999996	0	0	3.27318	12.242	SLC25A1;SCD5;ACACA;ACLY;PPCS;SCD;FASN;PPT1;DIP2A;MLYCD;PPT2;ACSS1;CBR4
positive regulation of heart rate (GO:0010460)	13/17	0.0237516	0.999996	0	0	3.27318	12.242	RYR2;EDN1;EDN2;EDN3;PDE4D;TPM1;ATP2A2;ADM;ADRA1D;ADRB1;ADRA1B;SCN3B;TRPM4
regulation of receptor recycling (GO:0001919)	13/17	0.0237516	0.999996	0	0	3.27318	12.242	NSF;RAMP3;ANXA2;TRAT1;PCSK9;SCRIB;INPP5F;KIF16B;BVES;OPTN;SNCA;TBC1D16;VAMP3
ERBB2 signaling pathway (GO:0038128)	22/32	0.0239553	0.999996	0	0	2.21637	8.27051	GRB7;HSP90AA1;CUL5;SHC1;SRC;GAB1;MATK;NRG1;PTK6;PIK3R1;NRG2;PTPN12;EREG;BTC;ERBB3;NRG4;ERBB2;CPNE3;GRB2;STUB1;SOS1;HBEGF
L-alpha-amino acid transmembrane transport (GO:1902475)	19/27	0.0250832	0.999996	0	0	2.39242	8.81742	SLC38A1;SLC47A1;SLC22A2;SLC1A1;SLC1A3;SLC1A4;SLC3A2;SLC6A20;SLC7A1;SLC7A2;SLC25A38;SLC6A5;SLC25A29;SLC25A18;SLC7A8;ARL6IP5;SLC25A12;SLC25A22;SLC36A4
positive regulation of calcium ion transmembrane transport (GO:1904427)	19/27	0.0250832	0.999996	0	0	2.39242	8.81742	NPSR1;CXCL9;RAMP3;PDPK1;TRPC1;F2R;ANK2;THY1;F2;CACNB2;CXCL10;CXCL11;CD19;APLNR;XCL1;DRD1;PLCG1;SNCA;F2RL3
negative regulation of cyclin-dependent protein kinase activity (GO:1904030)	16/22	0.0253063	0.999996	0	0	2.68596	9.87546	CDKN1C;HEXIM1;CEBPA;HEXIM2;CDKN1A;CDKN1B;CDKN2A;PTEN;NR2F2;IPO7;HHEX;LATS2;TFAP4;APC;CAMK2N1;MEN1
positive regulation of dendritic spine development (GO:0060999)	16/22	0.0253063	0.999996	0	0	2.68596	9.87546	CAMK2B;NLGN1;BHLHB9;DBNL;PSEN1;LRP8;CUX2;RELN;CAPRIN1;DLG5;CAPRIN2;DHX36;CAMK1;CPEB3;DBN1;SHANK1
cytokine-mediated signaling pathway (GO:0019221)	334/621	0.0253306	0.999996	0	0	1.17693	4.32609	CNTFR;CNTF;IL1RN;IFITM2;TRAF3IP2;PITPNA;IFI35;IFI30;IFIT1;IFIT3;ICAM1;IFIT2;TXNDC17;SOX2;MT2A;PSMD7;RPS6KA5;PSMD4;MYC;PSMD2;PSMD1;TRIM25;TRIM26;PRKACA;BTRC;JUNB;TRIM21;TRIM22;IL15RA;RSAD2;IL1R2;PRKCD;HLA-B;FLT3LG;HLA-C;TALDO1;ACTN4;HLA-A;HLA-F;HLA-G;EREG;HLA-E;MTAP;IFI27;BOLA2;PSME1;PSME2;STX1A;EBI3;FPR1;PDGFB;IL20RB;PIK3R1;HIF1A;UGCG;INPP5D;HMOX1;PSMF1;CCR1;EGR1;TNFSF14;TNFSF15;TNFSF12;LIF;IL22R…
regulation of protein tyrosine kinase activity (GO:0061097)	26/39	0.0253447	0.999996	0	0	2.01509	7.40581	CSF1R;SHC1;PDGFB;NEDD9;THY1;LRP8;LILRA5;RELN;ERBB3;HYAL2;SH3BP5;FCGR1A;PRNP;PTPN1;ACE;CAV1;PTK6;EFNA1;GPRC5B;RAP2B;SH3BP5L;DLG3;DOK7;CASS4;UNC119;GAS6
positive regulation of smooth muscle cell proliferation (GO:0048661)	30/46	0.0256202	0.999996	0	0	1.88934	6.92324	PDGFB;PHB;AIF1;THBS1;GJA1;P2RY6;FGF9;ADAMTS1;CCL5;HMOX1;LDLRAP1;HES5;IL10;PDGFRB;EDN1;JUN;IGFBP5;MMP2;IGF1;MMP9;EREG;FOXP1;BMP4;ERN1;IL6;NR4A3;ID2;CDH13;NOX1;BMPR1A
myeloid leukocyte differentiation (GO:0002573)	44/71	0.0265402	0.999996	0	0	1.6426	5.96115	CEBPA;CSF1R;CDKN1A;CSF3;CSF1;CEBPE;GLO1;LEF1;SNX10;TREM2;TNFRSF11A;CDC42;SBNO2;CASP8;IFI16;UBD;E2F1;EP300;CCR7;LGALS9;CCL19;FARP2;BATF3;IL15;GAB2;DEK;THOC5;CBFA2T3;MMP9;SIRT1;PML;FOXP1;OSCAR;RUNX1;TGFBR2;VEGFA;BMP4;IL4;OSTM1;KIT;CDK2;PIR;MT1G;EPHA2
negative regulation of neuron apoptotic process (GO:0043524)	44/71	0.0265402	0.999996	0	0	1.6426	5.96115	CX3CR1;CNTF;BHLHB9;CITED1;KIF14;PLA2G3;PARK7;HIF1A;FOXQ1;NTF4;CLN3;SIX4;ERBB3;PTPRZ1;CCL2;PPARGC1A;SNX6;NTRK1;NTRK2;MEF2C;UNC5B;BDNF;TGFB3;WFS1;F2R;FZD9;LIG4;NGF;SOD2;ISL1;POU4F1;NFATC4;TOX3;MAG;PINK1;MSH2;GDNF;RASA1;CLCF1;PPT1;ADAM8;NAIP;CPEB4;LGMN
response to cytokine (GO:0034097)	87/150	0.0270659	0.999996	0	0	1.39297	5.0279	CSF3;CD40;CIITA;IFITM2;CITED1;ADAR;AFF3;CXCL16;CASP8;KHSRP;LAMP3;CASP3;DPYSL3;CASP1;TIMP3;CCR7;LGALS9;TIMP1;GGT1;JAK2;LDLRAP1;TRIM21;JAK3;TIMP4;ANXA1;SLC11A1;SPHK1;ADIPOQ;IRAK3;OSMR;SIGIRR;PLSCR1;HAX1;MAPKAPK3;ALDH1A2;IL1B;MAPKAPK2;CHI3L1;HCLS1;IL6ST;TRIM56;HDAC4;CD274;CSF1R;ITIH4;NFAT5;ASAH2;SRC;YTHDC2;SRF;LEF1;CXCR4;TNFRSF11A;RELB;CYP27B1;IL1RL2;IRAK2;UBD;MAP4K3;MCL1;SNCA;IGBP1;CD74;GGT7;SMAD3;…
positive regulation of metabolic process (GO:0009893)	67/113	0.0272168	0.999996	0	0	1.46873	5.29319	OXTR;THRA;OXT;DBH;GJA1;CPT2;GRB10;LEPR;CD36;HADH;JAK2;CCR2;KDM6B;PRKAB2;IL4R;CAMK1D;SYK;ADIPOQ;ELOVL6;PTH2R;PRLR;ACLY;ADCYAP1;ADRB3;IRF4;PIGA;CEBPB;HDAC3;EPAS1;UCP1;CXCR4;ADRB1;ADRB2;OMA1;ADIPOR1;AGPAT1;ACACB;ADIPOR2;ACACA;PLAC8;CLEC7A;PRDM16;UCP2;BEND3;TRPM8;ZBTB7B;PPARGC1A;PPARGC1B;FGF21;CAV1;ESRRG;GPR3;PHOX2B;TSHR;GADD45G;VEGFA;IL4;PER2;GATM;FABP4;APC;SCD;FASN;LEP;ALMS1;PEMT;GHRL
positive regulation of vasculature development (GO:1904018)	61/102	0.0273399	0.999996	0	0	1.50012	5.39954	ITGB1;CD40;ECM1;BTG1;HSPB6;PDCD6;SERPINE1;BRCA1;FGF1;HK2;AQP1;HYAL1;ZC3H12A;ITGAX;CTSH;ITGB8;PRKCB;ANXA3;PDPK1;SPHK1;WNT5A;GAB1;ISL1;F3;SIRT1;PGF;RUNX1;RHOB;IL1A;IL1B;ADAM12;APLNR;CHI3L1;PRKD2;PRKD1;ANGPTL4;EPHA1;CHRNA7;GATA6;HIF1A;THBS1;PIK3R6;HMOX1;ZNF304;PLCG1;SASH1;PAK4;ANGPT4;NOS3;TNFSF12;GDF2;VEGFB;VEGFC;HIPK1;HIPK2;VEGFA;PDCL3;SP1;ADM2;FGF18;AGGF1
immune response-regulating cell surface receptor signaling pathway (GO:0002768)	2014-11-01	0.0278948	0.999996	0	0	3.69244	13.2164	FGR;PIGR;CD40;KIT;BTLA;LILRB1;FPR2;LILRB2;CD24;HLA-G;MICB
negative regulation of cell activation (GO:0050866)	2014-11-01	0.0278948	0.999996	0	0	3.69244	13.2164	PDGFRA;THBD;C1QTNF1;NOS3;PDGFB;PDGFA;TREM2;NR1D1;F2;LDLR;CD200
quinone biosynthetic process (GO:1901663)	2014-11-01	0.0278948	0.999996	0	0	3.69244	13.2164	COQ3;UBIAD1;COQ2;FDXR;PDSS2;COQ9;COQ10B;COQ7;COQ10A;COQ6;COQ5
negative regulation of apoptotic process (GO:0043066)	263/485	0.0281585	0.999996	0	0	1.19726	4.27409	RB1;CNTF;TFRC;PHB2;IFIT3;AQP1;AKT2;MYC;ZC3H12A;RPS6KA1;PROK2;SOX8;SOX9;MEF2C;CSNK2A1;UNC5B;CSNK2A2;PRKCD;WDR73;MAPK8IP2;DKK1;ISL1;PRAP1;ZNF16;SFRP1;YME1L1;NAIP;PRKDC;GATA6;PLA2G3;PIK3R1;PRDX3;PRDX2;PRDX5;RNF213;NUAK2;PDCD10;FIGNL1;APOH;NCKAP1L;SFN;PPARGC1A;ZNF268;SNX6;BARD1;NGFR;EGR3;SIAH2;FZD9;CIDEA;BRAF;AZU1;IGF1;NFATC4;HNRNPK;WNK3;PPT1;CD28;SNAI2;TDGF1;CPEB4;LGMN;FOXE3;CITED1;CITED2;KIF14;AATF…
beta-catenin-TCF complex assembly (GO:1904837)	20/29	0.0294839	0.999996	0	0	2.23853	7.88837	TCF7L2;TLE3;TCF7L1;TLE2;LEF1;TCF7;ASH2L;AXIN2;BCL9;PYGO2;KAT5;TERT;RBBP5;MYC;RUVBL1;LEO1;EP300;CTNNB1;BCL9L;MEN1
positive regulation of leukocyte migration (GO:0002687)	20/29	0.0294839	0.999996	0	0	2.23853	7.88837	PLVAP;EDN2;CSF1;EDN3;TNFRSF18;MIA3;THY1;AIF1;ICAM1;VEGFA;IL4;F7;ADAM17;IL6;XCL1;MADCAM1;NCKAP1L;ADAM8;ZP3;JAM3
regulation of reactive oxygen species metabolic process (GO:2000377)	36/57	0.0295716	0.999996	0	0	1.72757	6.08269	CDKN1A;PDGFB;UCP1;BRCA1;AATF;FOXM1;THBS1;PARL;ALOX5;ZC3H12A;PDK3;ROMO1;RAC1;XDH;SNCA;PDGFRB;TFAP2A;CBR1;SPHK2;GADD45A;SIRT5;F2;COQ7;PAX2;SIRT2;RNF41;TGFBR2;DHRS4;ACE2;PIKFYVE;PINK1;EIF6;STK17A;AGTR1;GRB2;PLIN5
regulation of primary metabolic process (GO:0080090)	76/130	0.0296383	0.999996	0	0	1.41936	4.99428	SERPINA3;IRS2;TM7SF2;LACTB;PSMD7;PSMD4;SIN3B;SIN3A;PSMD2;HNF4A;OPA3;PSMD1;TNFAIP8L3;BBS4;NCOA1;SREBF1;PRKAB2;HMGCS1;EDF1;ELOVL6;LSS;SREBF2;NCOR2;PSMA5;NCOR1;PSMA4;PSMA1;PSMA2;PSME1;PSME2;MVD;PPARA;PPARD;PSMD10;IDI1;PSMB11;HDAC3;MVK;PSMD14;PSMD13;ROCK2;ODC1;ADIPOR1;ACACB;ACACA;OAZ2;PSMB10;PSMB6;PSMB7;PSMB5;PSMB2;PMVK;PSMF1;LDLR;FDFT1;NQO1;NFYA;NFYB;NFYC;ABCA7;NR1D2;NR1D1;PSMB8;PSMB9;TM6SF2;SQLE;PS…
BMP signaling pathway involved in heart development (GO:0061312)	2021-05-05	0.030753	0.999996	0	0	50155	174628	ACVR1;BMP4;BMP2;NOG;BMPR1A
cardiac cell fate commitment (GO:0060911)	2021-05-05	0.030753	0.999996	0	0	50155	174628	ACVR1;MESP1;SOX17;WT1;ISL1
caveolin-mediated endocytosis (GO:0072584)	2021-05-05	0.030753	0.999996	0	0	50155	174628	CAV1;PACSIN2;MAPK1;MLC1;MAPK3
DNA ligation involved in DNA repair (GO:0051103)	2021-05-05	0.030753	0.999996	0	0	50155	174628	POLB;XRCC4;LIG4;XRCC1;LIG3
endodermal cell fate specification (GO:0001714)	2021-05-05	0.030753	0.999996	0	0	50155	174628	EOMES;SOX2;SOX17;NANOG;POU5F1
fatty acid omega-oxidation (GO:0010430)	2021-05-05	0.030753	0.999996	0	0	50155	174628	ADH4;CYP24A1;CYP4V2;ADH7;ADH5
folate transmembrane transport (GO:0098838)	2021-05-05	0.030753	0.999996	0	0	50155	174628	SLC46A1;ABCC5;SLC25A32;LRP2;SLC19A1
glucose import across plasma membrane (GO:0098708)	2021-05-05	0.030753	0.999996	0	0	50155	174628	SLC2A10;SLC2A1;SLC2A3;SLC5A1;SLC5A2
heart field specification (GO:0003128)	2021-05-05	0.030753	0.999996	0	0	50155	174628	BMP4;MESP1;MEF2C;LRP2;ISL1
His-Purkinje system development (GO:0003164)	2021-05-05	0.030753	0.999996	0	0	50155	174628	ID2;IRX3;DSG2;TBX5;HOPX
isocitrate metabolic process (GO:0006102)	2021-05-05	0.030753	0.999996	0	0	50155	174628	IDH3G;IDH1;IDH2;IDH3B;IDH3A
isopentenyl diphosphate biosynthetic process (GO:0009240)	2021-05-05	0.030753	0.999996	0	0	50155	174628	IDI1;MVK;IDI2;PMVK;MVD
metanephric distal tubule development (GO:0072235)	2021-05-05	0.030753	0.999996	0	0	50155	174628	PAX8;PKD2;PKD1;PAX2;POU3F3
metanephric nephron tubule morphogenesis (GO:0072282)	2021-05-05	0.030753	0.999996	0	0	50155	174628	PAX8;SOX8;SOX9;PKD1;PAX2
positive regulation of blood-brain barrier permeability (GO:1905605)	2021-05-05	0.030753	0.999996	0	0	50155	174628	TJP1;OCLN;ANGPT1;TJP3;TJP2
positive regulation of mast cell activation involved in immune response (GO:0033008)	2021-05-05	0.030753	0.999996	0	0	50155	174628	FGR;IL4;SYK;SPHK2;GAB2
positive regulation of prostaglandin biosynthetic process (GO:0031394)	2021-05-05	0.030753	0.999996	0	0	50155	174628	CD74;ANXA1;IL1B;PLA2G3;PTGS2
pyrimidine deoxyribonucleotide biosynthetic process (GO:0009221)	2021-05-05	0.030753	0.999996	0	0	50155	174628	DCTD;DTYMK;DUT;CMPK2;TYMS
regulation of heart growth (GO:0060420)	2021-05-05	0.030753	0.999996	0	0	50155	174628	BASP1;WT1;PROX1;DUSP9;DUSP6
regulation of microvillus assembly (GO:0032534)	2021-05-05	0.030753	0.999996	0	0	50155	174628	ATP8B1;PODXL;FSCN1;PLD1;RAP1GAP
regulation of natural killer cell mediated immunity (GO:0002715)	2021-05-05	0.030753	0.999996	0	0	50155	174628	NCR1;LEP;SH2D1B;PIK3R6;HLA-E
SA node cell to atrial cardiac muscle cell signaling (GO:0086018)	2021-05-05	0.030753	0.999996	0	0	50155	174628	HCN4;ANK2;SCN5A;SCN3B;CACNA1G
secondary heart field specification (GO:0003139)	2021-05-05	0.030753	0.999996	0	0	50155	174628	BMP4;MESP1;MEF2C;LRP2;ISL1
negative regulation of T cell receptor signaling pathway (GO:0050860)	14/19	0.0307721	0.999996	0	0	2.81997	9.81673	PRNP;CD160;PVRIG;SH2D1A;LAPTM5;PTPN22;PTPRJ;THY1;DGKZ;CEACAM1;UBASH3A;PHPT1;GBP1;PTPN2
positive regulation of actin cytoskeleton reorganization (GO:2000251)	14/19	0.0307721	0.999996	0	0	2.81997	9.81673	BCAS3;NRP1;CSF3;NTRK3;BAIAP2;CDC42;BAIAP2L2;BAIAP2L1;HAX1;CDK5;ABL1;HCLS1;HRAS;CCL27
positive regulation of oxidoreductase activity (GO:0051353)	14/19	0.0307721	0.999996	0	0	2.81997	9.81673	EDN1;EDN2;EDN3;NOD2;PARK7;SIRT3;POR;PDP2;GDNF;RFK;ABL1;AGTR1;ABL2;ATP7A
regulation of bicellular tight junction assembly (GO:2000810)	14/19	0.0307721	0.999996	0	0	2.81997	9.81673	CBFB;ROCK1;ROCK2;RUNX1;IKBKB;TJP1;CLDN5;OCLN;CLDN3;MYO1C;NPHP1;SNAI2;PRKACA;EPHA2
regulation of neuroinflammatory response (GO:0150077)	14/19	0.0307721	0.999996	0	0	2.81997	9.81673	SPHK1;MMP3;TREM2;IGF1;NR1D1;PTGS2;TNFRSF1B;MMP9;IL4;CD200R1;IL6;IL1B;NUPR1;CD200
response to fatty acid (GO:0070542)	14/19	0.0307721	0.999996	0	0	2.81997	9.81673	GLDC;IRS1;NR1H4;UCP1;LPL;FOXO3;FOXO1;PPP5C;SCD;FFAR3;PDK3;FFAR2;CD36;SOX9
cardiac muscle cell differentiation (GO:0055007)	17/24	0.0308076	0.999996	0	0	2.44614	8.51256	ACVR1;KDM6B;MESP1;MEF2C;IRX3;SHOX2;CBY1;NRG1;TTN;VEGFA;AKAP13;BMP2;WT1;TCAP;MYH11;SIK1;ALPK2
nucleotide-excision repair, DNA gap filling (GO:0006297)	17/24	0.0308076	0.999996	0	0	2.44614	8.51256	RFC5;RFC3;PCNA;RFC4;LIG1;RFC1;RFC2;RPA1;LIG4;RPA2;XRCC1;LIG3;POLB;POLD1;RPA3;POLD2;UBC
positive regulation of phospholipase activity (GO:0010518)	17/24	0.0308076	0.999996	0	0	2.44614	8.51256	PDGFRB;PDGFRA;PDPK1;NTRK3;ARL1;ESR1;GNA13;APOC2;CCL5;KIT;AGTR1;ABL2;PLCG1;FGFR3;HRAS;FGFR2;FGFR1
calcium ion homeostasis (GO:0055074)	58/97	0.0309943	0.999996	0	0	1.49933	5.20861	RYR2;CD40;HTR2B;ATP2A2;HTR2C;SLC8A2;JPH2;NPTN;CCR2;EDN1;EDN2;EDN3;ANK2;SLC30A1;STIM2;RGN;ATP6V1B1;CCL14;SLC24A2;SLC24A1;SLC24A4;CALCB;CCL11;CHRNA7;STC1;ATP2C1;CYP27B1;CCL8;CCL7;TMEM203;STC2;CCL5;CCL3;S100A14;CCL19;DRD3;DRD5;CCL15;SNCA;CCR1;TFAP2B;SLC10A7;DMPK;WFS1;CAV1;ATP2B4;ATP2B3;ATP2B2;ATP2B1;CHERP;TMCO1;SLC8A3;CXCL12;TRPV6;TRPV4;ATP13A5;ATP13A2;CTRC
positive regulation of cold-induced thermogenesis (GO:0120162)	58/97	0.0309943	0.999996	0	0	1.49933	5.20861	OXTR;THRA;OXT;DBH;GJA1;CPT2;GRB10;LEPR;CD36;HADH;JAK2;CCR2;KDM6B;PRKAB2;IL4R;SYK;ADIPOQ;ELOVL6;PTH2R;PRLR;ADCYAP1;ADRB3;IRF4;CEBPB;HDAC3;EPAS1;UCP1;CXCR4;ADRB1;ADRB2;OMA1;ADIPOR1;ADIPOR2;PLAC8;PRDM16;UCP2;TRPM8;ZBTB7B;PPARGC1A;PPARGC1B;FGF21;CAV1;ESRRG;GPR3;PHOX2B;TSHR;GADD45G;VEGFA;IL4;PER2;GATM;FABP4;APC;SCD;LEP;ALMS1;PEMT;GHRL
intrinsic apoptotic signaling pathway by p53 class mediator (GO:0072332)	24/36	0.0311728	0.999996	0	0	2.01488	6.98803	DDX5;DYRK2;RPS27L;HIPK1;USP28;FHIT;POU4F1;SIRT1;PML;HIPK2;PYCARD;STK11;IFI16;MSH2;BCL3;DDIT4;JMY;TP53BP2;EP300;PMAIP1;TMEM109;ZNF385B;BOK;PHLDA3
cellular glucose homeostasis (GO:0001678)	28/43	0.031388	0.999996	0	0	1.88075	6.50989	PRKAA2;FOXK2;ZBTB20;PIK3R2;PIK3R1;CYP7A1;HIF1A;FOXO1;HK2;HK1;LRRC8D;PDK3;PCK1;PRKACA;PPARGC1A;PCK2;UNC13B;NGFR;CARTPT;NR1D1;SIRT1;SLC39A14;GCK;PAX2;ERN1;HKDC1;GAS6;FOXA3
regulation of cytokine production involved in inflammatory response (GO:1900015)	28/43	0.031388	0.999996	0	0	1.88075	6.50989	ABCD2;CUEDC2;PLD4;NLRC3;TREM2;NOD2;ADCY7;HIF1A;PLD3;PYCARD;CLEC7A;NLRP7;ALOX5;ZC3H12A;SIRPA;APOD;CHID1;GBP5;CARD9;STAT3;F2;TICAM1;IL6;LEP;TLR6;IL17D;PPARA;MYD88
DNA damage response, signal transduction resulting in transcription (GO:0042772)	2021-11-09	0.0319365	0.999996	0	0	4.53117	15.6054	ING4;MAD2L2;MUC1;RPS6KA6;TFAP4;KAT5;RPS27L;FOXM1;HIPK2
regulation of lamellipodium morphogenesis (GO:2000392)	2021-11-09	0.0319365	0.999996	0	0	4.53117	15.6054	VIL1;SRC;PDPN;ENPP2;ARHGEF7;RREB1;CD44;CORO1B;CORO1C
regulation of lipid kinase activity (GO:0043550)	2021-11-09	0.0319365	0.999996	0	0	4.53117	15.6054	RB1;RBL1;WDR81;EEF1A2;WDR91;PPP2R5A;PIK3R2;PIK3R1;F2
regulation of mesenchymal cell proliferation (GO:0010464)	2021-11-09	0.0319365	0.999996	0	0	4.53117	15.6054	TBX1;MYC;CTNNBIP1;WNT5A;CHRD;PDGFA;SOX9;FGFR2;TGFBR2
regulation of tyrosine phosphorylation of STAT protein (GO:0042509)	42/68	0.0319467	0.999996	0	0	1.62808	5.60659	CSF1R;CD40;CNTF;IL20;CTF1;EPO;CSH2;GHR;PPP2CA;SOCS3;SOCS1;INPP5F;CCL5;HES1;STAP2;JAK2;PIBF1;HES5;IL15;TNFRSF18;STAT3;LIF;OSM;PTK6;IGF1;PARP14;TNFRSF1A;VEGFA;GH2;IL4;GH1;IL3;IL6;CNOT7;ARL2BP;CLCF1;KIT;HCLS1;NF2;IL6ST;FGFR3;PTPN2
regulation of immune response (GO:0050776)	102/179	0.0324861	0.999996	0	0	1.33636	4.57961	SPPL2A;ICAM4;AHR;ICAM5;CXCL13;PVR;ICAM1;IL4I1;DHX58;RSAD2;SPINK5;HLA-B;HLA-C;HLA-A;HLA-F;FOXP3;HLA-G;FOXP1;HLA-E;OSCAR;CD8B;CD8A;KLRF1;CD300E;KLRB1;CD1D;KIR2DL3;CD19;CD300LB;CD300LD;SLAMF6;KLRC1;CD276;CD160;GPR108;SH2D1A;SH2D1B;PILRB;COL1A1;IL4;COL1A2;BCL6;SELL;TREML2;KLRD1;CD200;ITGB1;CD40;ITGB2;CD3G;PTPN22;TREM2;CD3E;ITGAL;CD3D;TREM1;SPN;CASP8;ITGB7;MADCAM1;CD33;ITGA4;RIPK3;SYK;IL15;ELMOD2;TIRA…
negative regulation of transcription by RNA polymerase II (GO:0000122)	365/684	0.0333466	0.999996	0	0	1.15707	3.93496	RB1;ZNF177;TCERG1;ZNF174;EHMT2;HNRNPU;ENO1;RBPJ;BACH1;ELK4;SOX2;UXT;EDNRB;SOX1;KAT5;MYC;SOX15;SAP130;DPF2;MAGEA2;SOX8;SOX9;MEF2A;MEF2C;ZNF19;SOX11;DICER1;HCFC2;DKK1;ISL1;SOX10;RUNX1;THAP1;AR;IFI27;THAP7;ZFPM1;ATF3;ATF4;ZNF274;CTBP2;CTBP1;SHOX2;GATA6;PDGFB;SUPT4H1;PRDM12;ZBTB5;ZBTB4;ZBTB2;MIER3;PRDM16;MIER1;HESX1;NKX2-1;HIVEP1;ZBTB7B;RREB1;ZNF268;LYAR;ZNF266;HEXIM1;HEXIM2;JUN;ZNF263;BCL11A;GADD45A…
sodium ion transport (GO:0006814)	54/90	0.0336867	0.999996	0	0	1.5121	5.12702	SLC23A1;PKD2;SLC6A2;SLC6A4;SLC8A2;SCN5A;SCN1B;SCN1A;SLC34A3;SLC6A18;SLC6A17;SLC6A16;SLC6A13;SLC6A12;ATP1B3;SLC5A6;SCNN1G;SCN10A;SLC5A8;SLC5A9;SCN8A;SCNN1B;SCNN1A;SGK1;HCN4;SLC24A2;HCN3;SLC24A1;SLC24A4;ATP1A4;SLC5A12;ATP1A2;SLC5A1;SLC5A10;SLC5A2;SLC6A20;NALCN;SLC5A5;SLC38A7;SCN7A;SCN3B;SLC17A3;SLC17A4;NDUFA9;SLC12A3;SLC12A1;SLC6A5;SLC8A3;SLC4A8;SLC6A6;KCNK1;SCN2A;HCN2;SCN2B
negative regulation of viral process (GO:0048525)	43/70	0.0338693	0.999996	0	0	1.60511	5.43368	RNASEL;IFITM2;UBP1;ZC3HAV1;IFIT1;OASL;IFIH1;ZFP36;IFI16;TRIM5;CCL5;TRIM26;TRIM21;MBL2;APOBEC3C;HEXIM1;SRPK2;TRIM62;APOBEC3F;RSAD2;APOBEC3G;EIF2AK2;ISG15;PROX1;MID2;PML;BST2;ISG20;PARP10;FAM111A;PLSCR1;OAS1;SLPI;OAS2;OAS3;TRIM13;TRIM35;TRIM14;TRIM15;PTX3;TRIM31;TRIM32;APOBEC3A
neutrophil chemotaxis (GO:0030593)	43/70	0.0338693	0.999996	0	0	1.60511	5.43368	CCL14;CXCL9;CCL11;CCL3L1;CCL4L1;PLA2G1B;ITGB2;CXCL1;CXCL13;CXCL2;CXCL5;PIK3CG;CCL8;CCL7;CXCR1;CCL5;BSG;PDE4B;CCL3;CCL2;S100A12;NCKAP1L;CCL19;PIP5K1C;CCL18;CCL15;CCL25;EDN1;EDN2;CCL22;EDN3;SYK;CCL20;GBF1;CXCL10;CXCL11;PIKFYVE;SAA1;XCL1;S100A9;CKLF;S100A8;CCL26
embryonic skeletal system morphogenesis (GO:0048704)	21/31	0.0339475	0.999996	0	0	2.11541	7.1563	TBX1;TFAP2A;PDGFRA;OSR1;EIF4A3;NOG;SOX11;TGFBR1;TGFBR2;HOXA9;COL2A1;HOXB9;HOXA3;HOXB4;HOXC4;HOXB3;HOXC9;MEGF8;DSCAML1;FGFR2;HOXA4
positive regulation of interleukin-8 production (GO:0032757)	38/61	0.0340018	0.999996	0	0	1.66498	5.62988	PLA2G1B;SERPINE1;PARK7;NOD2;PYCARD;CLEC7A;HYAL2;FFAR2;LGALS9;CD14;CD58;CD74;AFAP1L2;SYK;DDX58;ADIPOQ;F2R;STAT3;GDF2;F3;TIRAP;TLR1;CD2;IL6;IL1B;LEP;TLR9;CHI3L1;TLR8;PRKD2;TLR7;IL17D;TLR3;CD244;HSPA1B;MYD88;TLR2;HSPA1A
antigen processing and presentation of exogenous peptide antigen via MHC class I, TAP-independent (GO:0002480)	2021-08-07	0.0344561	0.999996	0	0	7.04778	23.7374	HLA-B;HLA-C;LNPEP;HLA-A;HLA-F;HLA-G;HLA-E
chromatin silencing at telomere (GO:0006348)	2021-08-07	0.0344561	0.999996	0	0	7.04778	23.7374	RIF1;DPY30;DYDC2;DYDC1;EZH1;SIRT2;EZH2
coronary vasculature morphogenesis (GO:0060977)	2021-08-07	0.0344561	0.999996	0	0	7.04778	23.7374	TBX1;TGFBR3;NRP1;SPRED1;LRP2;TGFBR1;VEGFA
endosomal vesicle fusion (GO:0034058)	2021-08-07	0.0344561	0.999996	0	0	7.04778	23.7374	SAMD9;VPS41;VPS4A;VPS8;VPS11;ANKFY1;VPS39
forebrain neuron development (GO:0021884)	2021-08-07	0.0344561	0.999996	0	0	7.04778	23.7374	ROBO2;WNT5A;LHX6;ATP7A;FGFR2;SCYL2;LHX8
kidney epithelium development (GO:0072073)	2021-08-07	0.0344561	0.999996	0	0	7.04778	23.7374	KANK2;SALL1;PAX8;WT1;OSR1;FGF1;PAX2
lens fiber cell development (GO:0070307)	2021-08-07	0.0344561	0.999996	0	0	7.04778	23.7374	BFSP1;ABI2;WNT5B;WNT7A;PROX1;ATF4;EPHA2
lens fiber cell differentiation (GO:0070306)	2021-08-07	0.0344561	0.999996	0	0	7.04778	23.7374	CRYGD;BFSP1;MAF;WNT5B;SIX3;WNT7A;TDRD7
negative regulation of appetite (GO:0032099)	2021-08-07	0.0344561	0.999996	0	0	7.04778	23.7374	BBS2;MKKS;LEP;CARTPT;NENF;PPARA;BBS4
negative regulation of CD4-positive, alpha-beta T cell proliferation (GO:2000562)	2021-08-07	0.0344561	0.999996	0	0	7.04778	23.7374	CD274;TWSG1;XCL1;LGALS9;LGALS7;LGALS9C;LGALS9B
positive regulation of monocyte chemotactic protein-1 production (GO:0071639)	2021-08-07	0.0344561	0.999996	0	0	7.04778	23.7374	OAS1;SYK;CLEC7A;IL1B;OAS3;ADIPOQ;LGALS9
progesterone receptor signaling pathway (GO:0050847)	2021-08-07	0.0344561	0.999996	0	0	7.04778	23.7374	YAP1;SRC;WBP2;NEDD4;UBR5;PHB;TRERF1
protein retention in ER lumen (GO:0006621)	2021-08-07	0.0344561	0.999996	0	0	7.04778	23.7374	ANKRD13C;PDIA2;OS9;RER1;GPAA1;KDELR2;KDELR3
regulation of interleukin-18 production (GO:0032661)	2021-08-07	0.0344561	0.999996	0	0	7.04778	23.7374	IL10;GBP5;CD84;NLRP12;NLRP9;TLR9;TLR2
T-helper cell lineage commitment (GO:0002295)	2021-08-07	0.0344561	0.999996	0	0	7.04778	23.7374	SPN;IL6;IRF4;STAT3;SLAMF6;LY9;ZFPM1
positive regulation of MAPK cascade (GO:0043410)	152/274	0.0346193	0.999996	0	0	1.25758	4.22967	CCL4L1;WWC1;FGF1;PHB2;ICAM1;FGF4;SOX2;PYCARD;ARL6IP5;LGALS9;PDE8A;PDGFRB;PDGFRA;EPHA8;FBXW7;F2R;GPR37L1;ADCYAP1;PRKD2;ADAM8;IAPP;NOTCH2;CSF1R;CCL3L1;SHC1;CHRNA7;C5AR1;LPAR1;PDGFB;PDGFA;FPR2;MST1R;ADRB2;PHB;PRKCZ;RASGRP1;PIK3R6;THPO;PDCD10;S100A12;FGF21;KLHDC10;CCR1;CAV2;LIF;EIF2AK2;ABCA7;BRAF;IGF1;GH1;MFHAS1;BMP2;IL6;FGF19;FGF18;CD24;FGFR4;FGFR3;FERMT2;FGFR2;EZH2;FGF10;FGFR1;RET;BCAR3;NRP1;CD40;A…
regulation of interleukin-8 production (GO:0032677)	49/81	0.0348905	0.999996	0	0	1.54344	5.17909	SERPINE1;OTUD7B;PTPN22;PARK7;PYCARD;HYAL2;FFAR2;LGALS9;CD33;IL10;ANXA1;SYK;DDX58;ANXA4;ADIPOQ;F2R;F3;TIRAP;TLR1;IL1B;TLR9;CHI3L1;TLR8;PRKD2;TLR7;TLR6;TLR3;TLR2;CRP;PLA2G1B;NOD2;CLEC7A;CD14;CD58;MAP2K5;CD74;AFAP1L2;STAT3;GDF2;KLF4;CD2;IL6;LEP;BCL3;IL17D;CD244;HSPA1B;MYD88;HSPA1A
negative regulation of nucleic acid-templated transcription (GO:1903507)	251/464	0.0354485	0.999996	0	0	1.19053	3.97598	RB1;ZNF174;ENO1;IKZF1;RBPJ;PHB2;IKZF4;ELK3;RPS6KA5;KAT5;DPF1;DPF2;SOX8;SOX9;BTRC;SAMD13;SOX7;TP63;SAMD11;DAXX;SMARCC2;SFMBT1;RUNX2;EREG;NIF3L1;SFRP1;THAP7;L3MBTL3;CTBP2;TSHZ3;CTBP1;GATA6;PDGFB;PRDM11;ZBTB4;MBTD1;ZNF706;PRDM16;ZSCAN10;NKX2-1;PATZ1;SNX6;HEXIM1;HEXIM2;JUN;PHC2;SETDB2;NR1D2;NR1D1;NR2F2;NR0B2;TRERF1;ID2;ID1;ID4;RCOR3;RCOR1;EZH2;CDKN1C;MESP1;ZNF253;CDKN1B;CITED1;FOXE1;CITED2;SUV39H1;NK…
positive regulation of leukocyte chemotaxis (GO:0002690)	34/54	0.0359175	0.999996	0	0	1.713	5.69836	CSF1R;CSF1;SERPINE1;CXCL17;MOSPD2;DEFB124;FPR2;AIF1;THBS1;CCL5;MAPK1;CCR7;CCR6;LGALS9;S100A14;CCR2;MAPK3;CCR1;AKIRIN1;EDN2;EDN3;RARRES2;VEGFB;VEGFC;PGF;VEGFA;F7;CXCL10;ADAM17;IL6;CXCL12;XCL1;GAS6;LGMN
metanephros development (GO:0001656)	18/26	0.0363856	0.999996	0	0	2.26628	7.50951	ROBO2;FOXD1;CITED1;OSR1;PTCH1;PKD2;PKD1;PAX2;BMP4;FGF8;SIX4;SOX17;GDNF;PAX8;BASP1;WT1;CTSH;FGF10
negative regulation of natural killer cell mediated cytotoxicity (GO:0045953)	2016-12-01	0.0373267	0.999996	0	0	3.02109	9.93349	CEACAM1;HLA-B;LILRB1;SERPINB9;KLRD1;HLA-A;KLRC1;LGALS9;HLA-F;HLA-G;MICA;HLA-E
negative regulation of platelet activation (GO:0010544)	2016-12-01	0.0373267	0.999996	0	0	3.02109	9.93349	PDGFRA;THBD;CEACAM1;C1QTNF1;NOS3;ADAMTS18;PRKCD;PDGFB;PDGFA;CD9;ALOX12;F2
positive regulation of programmed cell death (GO:0043068)	158/286	0.0374575	0.999996	0	0	1.24595	4.09238	MTCH1;ITSN1;PRF1;UBE2Z;IFIT2;PYCARD;RASSF2;FAM162A;RPS6KA2;ARL6IP5;TNFSF10;TNFRSF8;PHLDA1;PHLDA3;TGM2;UNC13B;BNIP3L;DAPK1;SCRIB;SFRP4;SFRP1;MELK;OBSCN;BIN1;IAPP;ATF6;GPLD1;PPID;ATF4;PXT1;DIABLO;DCUN1D3;PSEN2;HTRA2;OMA1;PSEN1;FOXO3;KALRN;FOXO1;APH1A;BCL2L11;CALHM2;CLEC7A;UBD;UBC;ABL1;PMAIP1;BMF;SUDS3;ATG7;ZNF268;IP6K2;BARD1;NGFR;WNT10B;JUN;GADD45B;GADD45A;TGFB3;FZD9;TNFRSF10C;TNFRSF10B;GADD45G;NET…
intrinsic apoptotic signaling pathway in response to DNA damage by p53 class mediator (GO:0042771)	15/21	0.037912	0.999996	0	0	2.51783	8.23958	DYRK2;RPS27L;HIPK1;USP28;SIRT1;PML;HIPK2;PYCARD;IFI16;MSH2;BCL3;DDIT4;EP300;TMEM109;PHLDA3
positive regulation of vascular associated smooth muscle cell proliferation (GO:1904707)	15/21	0.037912	0.999996	0	0	2.51783	8.23958	IL10;JUN;IGFBP5;MMP2;PDGFB;IGF1;MMP9;ERN1;GJA1;P2RY6;NR4A3;FGF9;ADAMTS1;LDLRAP1;BMPR1A
vacuolar acidification (GO:0007035)	15/21	0.037912	0.999996	0	0	2.51783	8.23958	ATP6V0E1;CCDC115;SLC11A1;ATP6AP2;TCIRG1;CLN6;CLN5;CLN3;DMXL2;ATP6V0A2;PPT1;ATP6V1H;TMEM9;ATP6V0D1;ATP6V0E2
translational termination (GO:0006415)	57/96	0.0381365	0.999996	0	0	1.47333	4.81277	MRPS17;N6AMT1;MRPS15;GFM2;MRPS14;MRPS11;MRPS12;MRPL39;MRPS10;APEH;MRPL34;MRPL35;MRPL33;MRPL4;MRPL41;MRPL2;MTRF1;MRPL1;MRPL40;MRPS27;MRPL49;MRPS18B;MRPS18A;MRPS21;MRPL47;MRPL48;MRPL45;MRPS6;MRPL43;MRPL44;MRPS18C;MRPL52;MRPL53;OXA1L;MRPS9;MRPL51;ETF1;MTRF1L;DAP3;MRPL18;MRPS33;MRPL19;MRPS34;MRPL14;MRPS30;MRPL12;MRPL13;MRPL10;MRPL11;MRPL55;PTCD3;MRPL27;MRPL28;MRPL24;MRPL22;MRPL30;ABCE1
epithelium development (GO:0060429)	71/122	0.039025	0.999996	0	0	1.40369	4.55294	EHF;UPK2;TCF21;PKD2;MEOX1;PKD1;UPK1B;FGF8;SALL1;DMBT1;SOX17;CASP6;DAG1;ANXA7;SOX8;SOX9;JAK2;KRT6A;DACT1;GSTK1;CBR1;KRT4;OSR1;ANXA4;SPINK5;RIPK4;SOX11;PROX1;SOX10;UPK3A;PAX2;SMO;PAX8;TST;ALDH1A2;HAND1;TIMELESS;TAGLN2;ALDOC;RHCG;VCL;KANK2;TAGLN;PCNA;GATA6;CNN3;DVL1;WNT2;WNT3;HES5;WNT4;FN3K;TBX1;PTCH1;IFT122;KRT12;PPP2R3A;TBX5;VEGFA;VIL1;SULT1B1;BMP2;DHRS9;KRT16;WT1;LHX1;TOLLIP;GSTA1;SNAI2;FGFR2;FGF…
regulation of T cell proliferation (GO:0042129)	46/76	0.0396549	0.999996	0	0	1.54539	4.9878	CD274;CEBPB;TFRC;SDC4;CD80;IL27;TNFRSF13C;CD1D;CD3E;AIF1;SLC7A1;SPN;IL4I1;HLA-DMB;GPNMB;CCL5;NCKAP1L;CCL19;JAK3;CD276;IL10;PLA2G2F;PLA2G2D;ANXA1;RIPK3;IL15;CD70;GLMN;LILRB1;LILRB2;TNFRSF1B;FOXP3;HLA-G;CCDC88B;IL4;IL6;CD40LG;IL1B;DLG5;LEP;CD28;TNFSF9;CLC;IL6ST;ZP3;TNFRSF21
mitotic cytokinesis (GO:0000281)	31/49	0.040594	0.999996	0	0	1.73522	5.55988	CUL7;ROCK1;ROCK2;SNX33;SPAST;RACGAP1;STMN1;NUSAP1;SNX9;MYH10;BBS4;SPTBN1;CKAP2;KIF23;KLHDC8B;RHOC;TTC19;CIT;RHOB;ANLN;SON;ESPL1;APC;INCENP;RASA1;UNC119;MITD1;EFHC2;KIF20A;STAMBP;CNTROB
regulation of interferon-beta production (GO:0032648)	31/49	0.040594	0.999996	0	0	1.73522	5.55988	DDX3X;NLRC3;RELB;IFIH1;PYCARD;YY1;RNF135;DHX58;SIRPA;HSP90AA1;DDX58;RIPK2;RIOK3;ISG15;LILRB1;TIRAP;PPM1B;OAS1;OAS2;TRAF3;POLR3C;IRF1;OAS3;TLR9;REL;TLR8;POLR3G;TLR7;TLR3;TLR2;TRIM56
mitochondrial translational termination (GO:0070126)	53/89	0.041628	0.999996	0	0	1.48395	4.71745	MRPS17;MRPS15;GFM2;MRPS14;MRPS11;MRPS12;MRPL39;MRPS10;MRPL34;MRPL35;MRPL33;MRPL4;MRPL41;MRPL2;MTRF1;MRPL1;MRPL40;MRPS27;MRPL49;MRPS18B;MRPS18A;MRPS21;MRPL47;MRPL48;MRPL45;MRPS6;MRPL43;MRPL44;MRPS18C;MRPL52;MRPL53;OXA1L;MRPS9;MRPL51;MTRF1L;DAP3;MRPL18;MRPS33;MRPL19;MRPS34;MRPL14;MRPS30;MRPL12;MRPL13;MRPL10;MRPL11;MRPL55;PTCD3;MRPL27;MRPL28;MRPL24;MRPL22;MRPL30
positive regulation of I-kappaB kinase/NF-kappaB signaling (GO:0043123)	97/171	0.0416503	0.999996	0	0	1.3221	4.20222	SLC35B2;TFRC;TRAF3IP2;GJA1;TFG;TNFSF10;TRIM25;LGALS9;PIM2;TRIM21;TRIM22;TICAM2;PRKCB;ADIPOQ;F2R;SHISA5;TICAM1;MID2;EDAR;TRIM13;TRIM14;CARD16;PRKD1;RBCK1;UBE2V1;ALPK1;CARD11;LPAR1;SHARPIN;CLEC7A;UBD;DHX36;MIER1;S100A13;HMOX1;S100A12;NDFIP1;TNFRSF10B;BST2;PPP5C;REL;CCDC22;MAP3K14;CC2D1A;MYD88;CD40;ECM1;TRADD;HTR2B;FASLG;EDA2R;IKBKB;AKAP13;TMEM101;CASP8;CASP10;TRIM5;NUP62;CASP1;TRIM68;CCR7;TRIM62;RI…
receptor clustering (GO:0043113)	19/28	0.0419765	0.999996	0	0	2.12639	6.74202	PIGR;NLGN1;ITGA4;NRXN1;ITGB2;LRP4;NRXN2;SCRIB;THY1;ITGAL;SYNJ2BP;DLG1;DLG3;LRRC7;DVL1;ITGB7;MADCAM1;ITGB1BP1;AGRN
regulation of extrinsic apoptotic signaling pathway in absence of ligand (GO:2001239)	19/28	0.0419765	0.999996	0	0	2.12639	6.74202	RET;EYA2;UNC5B;EYA4;IFI6;HTRA2;INHBA;IL1A;PPP2R1B;TERT;GDNF;IL1B;SNAI2;MAP2K5;HSPA1B;MCL1;BCL2L1;FGFR1;HSPA1A
regulation of protein kinase B signaling (GO:0051896)	116/207	0.0424569	0.999996	0	0	1.28598	4.06276	KLB;CSF3;IRS1;CD80;PDCD6;IRS2;PARK7;FGF1;FGF4;FGF6;FGF8;FGF9;AKT2;FAM110C;DAG1;PHLDA3;PDGFRB;PDGFRA;FLT3LG;FRS2;HLA-G;EREG;RNF41;BTC;ADAM8;IAPP;EPHA2;MAZ;PDGFB;PDGFA;PIK3R2;MST1R;PIK3R1;TXN;PHB;RTN4;THPO;CD19;DRD3;KL;OSBPL8;ESR1;FGF17;MFHAS1;FGF19;FGF18;CD28;CASS4;GRB2;HPSE;FGFR4;FGFR3;FERMT2;FGFR2;FGF10;FGFR1;RET;ITGB1;HIP1;PTEN;PTPRJ;PIK3CG;FLCN;GRM2;HYAL2;CCR7;TNFAIP8L3;RAC1;HSP90AA1;PDPK1;GAB…
positive regulation of MAP kinase activity (GO:0043406)	42/69	0.0429081	0.999996	0	0	1.56762	4.93596	CD40;DIRAS1;DIRAS2;DUSP19;HTR2B;PDGFB;PDGFA;MST1R;NOD2;TNFRSF11A;FGF1;RASGRP1;PIK3CG;PIK3R6;ROBO1;PAK1;PDCD10;ERBB2;DVL2;S100A12;HRAS;MAP3K4;SASH1;PDGFRB;EDN1;EDN3;DAB2IP;TPD52L1;DKK1;VEGFA;GH1;TAOK3;KIT;FGF18;TLR9;MAP3K10;ADAM8;TLR6;CD24;ARHGEF5;EZH2;FGFR1
response to estrogen (GO:0043627)	23/35	0.0429234	0.999996	0	0	1.93073	6.0786	BCAS3;CITED1;CITED2;WBP2;LOC400499;CAV1;CITED4;ARID5A;ASH2L;SERPINB9;BRCA1;ESR1;CYP27B1;GHRHR;AR;SFRP1;RBBP5;TRIM24;EP300;TRIM25;GHRL;CD24;ZNF366
glycerophospholipid metabolic process (GO:0006650)	48/80	0.0435043	0.999996	0	0	1.51179	4.73931	CSF1R;PIGN;PLA2G1B;PIGQ;PIGP;PON1;GDE1;GDPD1;PIGZ;PDXP;PLA2G3;ABHD6;GDPD3;PIGW;PIGV;PIGY;ABHD12;CLN3;ACP6;CPNE3;PLCG1;IP6K3;PDGFRB;PLA2G4F;PLA2G2D;PLA2G4B;ABCA3;PLA2G4C;APOA5;CRLS1;PIGC;PLA2G15;DPM2;PIGB;PLCB3;SYNJ1;PIGA;PLA2G10;PNPLA3;PIGL;PLCB1;PIGF;GPLD1;PLCD1;SERINC5;DGKH;PAFAH1B1;PIGH
intrinsic apoptotic signaling pathway in response to DNA damage (GO:0008630)	32/51	0.0436598	0.999996	0	0	1.69692	5.31362	DYRK2;BCL2A1;PRKDC;HTRA2;RPS27L;BRCA1;CRIP1;PYCARD;BCL2L10;BCL2L11;IFI16;CHEK2;ABL1;E2F1;EP300;TMEM109;SFN;BOK;PHLDA3;MCL1;TNFRSF1B;HIPK1;USP28;SIRT1;TOPORS;PML;HIPK2;MSH2;DDIT4;BCL3;EPHA2;BCL2L1
response to organic cyclic compound (GO:0014070)	37/60	0.0437125	0.999996	0	0	1.62101	5.07394	GLDC;ABCB4;LOC400499;SLC1A1;CYP19A1;STRN3;SOCS2;CYP27B1;TRPM2;CCL5;ARL6IP5;CCL3;SPP1;CCL2;PMAIP1;GGT1;DRD3;CHRNB2;CDKN2D;ABCA2;GGT7;ANXA1;PAQR7;IGFBP5;TIPARP;STAT3;TRPV1;ESR1;DHFR;GH1;SFRP1;CYP24A1;IL1B;ALPL;CTNNB1;FGFR4;TLR3
protein polyubiquitination (GO:0000209)	172/314	0.0440342	0.999996	0	0	1.22264	3.81805	ANKRD39;TRAF3IP2;UBE2D4;FBXO27;UBE2D2;CCNF;FBXO28;UBE2D3;UBE2L6;FBXO21;FBXO22;UBE2L3;NPEPPS;CDC23;PSMD7;PSMD4;PSMD2;RNF19A;FBXO4;PSMD1;FBXO6;BTRC;SKP2;FBXO7;TRIM21;TRIM22;FBXO9;HERC6;FBXW12;WSB1;FBXW5;NHLRC3;ANAPC7;FBXW10;FBXW8;FBXW11;FBXW7;FBXO2;UBE2E3;FBXO17;FBXW9;UBE2E1;LMO7;UBE4B;FBXO11;RC3H2;FBXW2;RBX1;RNF41;RNF126;CDC34;IFI27;PSME1;PSME2;TRIM14;ANAPC4;NHLRC1;RBCK1;UBE2V1;ANAPC2;PSMD10;ANAPC…
pentose-phosphate shunt (GO:0006098)	2013-10-01	0.0450183	0.999996	0	0	3.35643	10.4072	G6PD;H6PD;RPE;SHPK;TALDO1;PGM2;PGLS;PGD;TKT;DERA
protein neddylation (GO:0045116)	2013-10-01	0.0450183	0.999996	0	0	3.35643	10.4072	UBE2F;TRIM40;DCUN1D3;DCUN1D4;DCUN1D1;UBA3;NEDD8;RNF7;NAE1;RBX1
regulation of tube diameter (GO:0035296)	2013-10-01	0.0450183	0.999996	0	0	3.35643	10.4072	ACE2;SCPEP1;ACE;ROCK1;NOS3;ROCK2;AGTR1;ITGB1BP1;GCLM;ADCY6
response to interleukin-6 (GO:0070741)	2013-10-01	0.0450183	0.999996	0	0	3.35643	10.4072	PTPRT;SBNO2;SELPLG;CITED1;CHI3L1;ST3GAL6;PHB;TDGF1;NFKB1;FOXA2
response to nitric oxide (GO:0071731)	2013-10-01	0.0450183	0.999996	0	0	3.35643	10.4072	KCNC2;MMP3;CDK2;DPEP1;MTR;CCR7;TXN;CCL19;FOXO1;AQP1
vascular process in circulatory system (GO:0003018)	2013-10-01	0.0450183	0.999996	0	0	3.35643	10.4072	ACE2;SCPEP1;ACE;ROCK1;NOS3;ROCK2;AGTR1;ITGB1BP1;GCLM;ADCY6
lymphocyte chemotaxis (GO:0048247)	28/44	0.0458708	0.999996	0	0	1.76303	5.43352	CCL14;CCL11;CCL3L1;CCL4L1;CXCL13;PIK3CG;CXCL16;CCL8;CCL7;CCL5;CCL3;CCL2;CCL19;CCL18;CCL15;CCL25;CCL22;CCL20;DEFA1;CH25H;CXCL10;CXCL11;SAA1;XCL1;ADAM8;GAS6;CKLF;CCL26
positive regulation of peptidyl-tyrosine phosphorylation (GO:0050731)	77/134	0.04603	0.999996	0	0	1.36208	4.1931	NRP1;CNTF;CSF3;CD40;IL20;EPO;CD80;PTPRJ;TREM2;GHR;ENPP2;JAK2;ACVR1;IL11;IL15;RIPK2;TNFRSF18;TNFRSF1A;GPRC5B;HAX1;BANK1;DOK7;KIT;HCLS1;IL6ST;GAS6;CD44;CSF1R;CTF1;CSH2;SRC;PDGFB;NEDD9;EFNA5;LRP8;LILRA5;SOCS3;RELN;ERBB3;CCL5;ABL1;STAP2;TNFRSF14;HES1;FCGR1A;PIBF1;PAK2;HES5;PRNP;ANGPT4;CD74;PTPN1;ACE;ANGPT1;TNK2;STAT3;LIF;OSM;PTK6;IGF1;PARP14;VEGFA;EFNA1;GH2;IL4;GH1;IL3;IL6;ARL2BP;DLG3;CLCF1;CASS4;UNC…
I-kappaB kinase/NF-kappaB signaling (GO:0007249)	38/62	0.046296	0.999996	0	0	1.59545	4.90234	ROCK1;ROCK2;TRADD;DEFB124;NLRC3;TANK;RELB;IKBKB;SHARPIN;NKIRAS1;IRAK2;NKIRAS2;TIAF1;TIFA;UBC;ERC1;CD14;TICAM2;RIPK2;DAB2IP;TICAM1;TNFRSF1A;NFKBIA;IRAK1BP1;BCL3;TLR9;REL;TLR8;TLR7;RBCK1;ZNF675;MAP3K14;BIRC2;CARD11;TLR3;BIRC3;FAIM;TLR2
heart morphogenesis (GO:0003007)	33/53	0.0467119	0.999996	0	0	1.66245	5.09336	MESP1;RYR2;CHD7;HTR2B;TTN;FGF8;SOX17;FLRT2;TBX20;HES1;SOX9;ACVR1;TBX1;LEFTY1;NOS3;NOG;ISL1;TGFBR1;TBX3;VEGFA;TGFBR3;FKBP1A;BMP2;SYNPO2L;TH;DLC1;TCAP;MDM4;ALPK2;MEGF8;ZFPM1;ENG;BMPR1A
positive regulation of chemokine production (GO:0032722)	33/53	0.0467119	0.999996	0	0	1.66245	5.09336	CSF1R;DDX3X;AIRE;DEFB124;LPL;AIF1;HIF1A;PYCARD;CLEC7A;FFAR3;HMOX1;FFAR2;MBP;LGALS9;CD74;EGR1;SYK;ADIPOQ;WNT5A;EIF2AK2;AZU1;ALOX15B;TIRAP;ADCYAP1;ADAM17;IL6;OAS1;IL1B;OAS3;TLR9;TLR7;TLR3;TLR2
cellular response to interferon-gamma (GO:0071346)	70/121	0.0467272	0.999996	0	0	1.38378	4.23911	CIITA;CCL4L1;AQP4;IFI30;ICAM1;OASL;MT2A;TRIM5;CASP1;TRIM68;SIRPA;TRIM25;TRIM26;LGALS9;JAK2;TRIM21;TRIM22;GBP5;TRIM62;GBP7;DAPK1;IFNGR1;PRKCD;WNT5A;HLA-B;HLA-C;RPL13A;HLA-A;HLA-F;HLA-G;HLA-E;OAS1;IRF4;OAS2;IRF1;OAS3;IRF2;IRF8;XCL1;CD44;IRF9;TLR2;CAMK2B;CCL14;CCL11;CCL3L1;AIF1;CCL8;CCL7;CCL5;CCL3;CCL2;NCAM1;CCL19;CD58;CCL18;FCGR1A;IL12RB1;CAMK2G;GBP1;CCL15;CCL25;CCL22;CCL20;PML;TRIM31;TDGF1;SLC26A6…
cellular response to zinc ion (GO:0071294)	13/18	0.0467496	0.999996	0	0	2.61828	8.01966	HVCN1;MT1M;MT1X;GLRA1;MT2A;MT1A;MT1F;ZNF658;MT1G;ATP13A2;MT1H;MT1B;MT1E
granulocyte chemotaxis (GO:0071621)	44/73	0.0473321	0.999996	0	0	1.52901	4.66435	CCL14;CXCL9;CCL11;CCL3L1;CCL4L1;PLA2G1B;ITGB2;CXCL1;CXCL13;CXCL2;CXCL5;PIK3CG;CCL8;CCL7;CXCR1;CCL5;BSG;PDE4B;CCL3;CCL2;S100A12;NCKAP1L;CCL19;PIP5K1C;CCL18;CCL15;CCL25;EDN1;ANXA1;EDN2;CCL22;EDN3;SYK;CCL20;GBF1;CXCL10;CXCL11;PIKFYVE;SAA1;XCL1;S100A9;CKLF;S100A8;CCL26
neurotransmitter transport (GO:0006836)	44/73	0.0473321	0.999996	0	0	1.52901	4.66435	SNAP25;RAB3A;STXBP3;GLS2;NRXN1;SLC22A2;STXBP1;CHAT;SLC1A1;NRXN2;SLC1A3;ATP1A2;LIN7A;SLC6A2;LIN7B;SLC1A7;GLS;SLC6A4;GRM4;PDZD11;DVL1;PPFIA1;GLUL;SLC38A2;PPFIA3;PPFIA2;UNC13B;GABRA2;SLC38A1;PTPRN2;SNAPIN;SLC32A1;SLC6A16;GAD1;CASK;GAD2;SYN3;SYN2;SYN1;SLC5A7;SYNJ1;SLC29A1;SLC28A2;STX1A
regulation of vascular associated smooth muscle cell proliferation (GO:1904705)	24/37	0.0473842	0.999996	0	0	1.85971	5.67111	IL10;CDKN1A;JUN;MEF2C;CDKN1B;IGFBP5;TGFB3;MMP2;ADIPOQ;TPM1;PDGFB;PTEN;IGF1;SOD2;MMP9;ERN1;CNN1;GJA1;P2RY6;NR4A3;FGF9;ADAMTS1;LDLRAP1;BMPR1A
cellular response to organic substance (GO:0071310)	71/123	0.0480239	0.999996	0	0	1.37656	4.17931	ROBO2;CSF3;PARK7;GHR;KHSRP;DPYSL3;ARL6IP5;CASP1;CPNE3;CCR7;NOS1;LDLRAP1;ACVR1;NCOA1;IGFBP5;NCOA3;SPHK1;TGFBR1;ZNF16;TGFBR2;SIGIRR;SFRP1;HAX1;IL1B;HCLS1;CSF1R;NFAT5;ASAH2;RAMP3;SHC1;SLC1A1;LEF1;PDGFB;TWF2;UCP1;HTRA2;CXCR4;LRP2;ACVR1B;CACNA1H;SOCS2;IL1RL2;NDOR1;CCL5;ERBB2;CCL3;CCL2;DCPS;MAP2K5;SMAD3;TIPARP;STAT3;NR1H4;PTPN12;KLF4;PTPN13;ACVR2B;POU4F1;CDK9;CRNN;NLRP12;CYP11B1;CTNNB1;PTPN6;PTPN7;BMPR…
negative regulation of transcription, DNA-templated (GO:0045892)	498/948	0.048257	0.999996	0	0	1.11952	3.39351	RB1;ZNF177;ZNF174;EHMT2;HNRNPU;ENO1;RBPJ;BACH1;PHB2;ELK3;ELK4;MYC;SOX15;SAMD13;SAMD11;MEF2A;DAXX;MEF2C;ZNF19;SOX11;DICER1;HCFC2;ISL1;DKK1;SOX10;AR;ATF3;ATF4;ZNF274;CTBP2;CTBP1;SHOX2;GATA6;PDGFB;PRDM12;PRDM11;PRDX5;PRDM16;ZSCAN10;HESX1;NKX2-1;ZBTB7B;ZNF268;RREB1;ZNF266;HEXIM1;HEXIM2;JUN;ZNF263;PHC2;IRF2BP2;NR1D2;NR2F2;NR1D1;NR0B2;NR2F6;SOX30;THAP11;SNAI2;GTF2IRD1;CPEB3;HAMP;EZH1;EZH2;ZNF254;CDKN1C…
response to interleukin-1 (GO:0070555)	51/86	0.0492317	0.999996	0	0	1.4686	4.42228	CD40;CITED1;CCL4L1;PYCARD;HYAL1;HYAL2;HYAL3;ZC3H12A;SIRPA;LGALS9;SOX9;ANXA1;IRAK3;SFRP1;IL1B;CHI3L1;XCL1;CCL14;HDAC4;CCL11;CCL3L1;SRC;USP10;YTHDC2;TNFRSF11A;HIF1A;TANK;CCL8;CCL7;IRAK2;NLRP7;CCL5;CCL3;CCL2;HAS2;CCL19;CCL18;GBP1;CCL15;SNCA;CCL25;IGBP1;CCL22;CCL20;DAB2IP;NR1D1;SELE;NFKB1;RBMX;MYD88;CCL26
negative regulation of cysteine-type endopeptidase activity involved in apoptotic process (GO:0043154)	34/55	0.0497445	0.999996	0	0	1.63127	4.89521	DDX3X;RNF34;SRC;IFI6;PARK7;NOL3;THBS1;AQP1;LAMP3;RPS6KA1;SFN;RFFL;PAK2;MAP2K5;SNCA;CDKN2D;IGBP1;USP47;NGFR;GPX1;CSNK2A1;SIAH2;PLAUR;NGF;KLF4;MMP9;PAX2;VEGFA;DPEP1;AVP;CARD16;GAS6;CD44;NAIP
protein-containing complex subunit organization (GO:0043933)	65/112	0.0499153	0.999996	0	0	1.39415	4.17886	DET1;CD40;WIPF1;GPAA1;HFE;SLC2A1;CD3G;IL1RAP;CD3E;KNTC1;SOX9;KIFAP3;DNM1L;TEAD2;MAGI1;FGA;MITF;CD2AP;TAPBP;CLDN14;PPIH;NUP98;LLGL1;PPID;SHANK1;VAMP3;YAP1;NUP205;SEH1L;WAS;LIN7A;CAPG;SPG7;PARD6B;TSPAN4;REPS2;LPXN;NCKAP1L;SNX9;HES1;WASF1;PPARGC1A;HES5;SH3BGR;WASF3;CD74;FANCA;CHCHD10;FANCC;PEX14;PML;VIL1;OCLN;TFAP4;APC;IL2RB;MDM2;FAS;NUP35;TCAP;MDM4;NDUFAF1;TUBGCP4;CD247;PICALM
negative regulation of cell motility (GO:2000146)	66/114	0.0513655	0.999996	0	0	1.38611	4.11506	PTPRT;PTPRU;CLIC4;CITED2;CCDC125;SERPINE1;PTEN;MIA3;PTPRJ;ADARB1;SPINT2;PTPRK;ROBO1;FLCN;DACH1;DUSP10;CDH1;ADORA3;DPYSL3;DAG1;IGFBP5;LIMCH1;ADIPOQ;TPM1;NOG;MITF;GTPBP4;RNF41;RHOB;DUSP22;CLDN5;FRMD5;SFRP1;RAP2A;CLDN3;RAP2B;DPEP1;EPHA1;VCL;ENG;CHRD;TACSTD2;WAS;STC1;FBLN1;THY1;FOXO3;SPOCK3;NKX2-1;SRGAP3;SRGAP2;SRGAP1;RNF20;NGFR;CD74;SULF1;TBX5;ALOX15B;SMAD7;BST2;STK24;KRT16;DLG5;DLC1;PIN1;NF2
response to lipid (GO:0033993)	66/114	0.0513655	0.999996	0	0	1.38611	4.11506	CITED1;PTPN22;CTSH;LGALS9;SOX9;CD36;NOS1;GGT1;JAK2;PAQR7;ANXA1;GPX3;SLC11A1;F2R;IRAK3;TIRAP;FOXP1;ADAM17;MAPKAPK3;SLPI;IL1B;MAPKAPK2;PELI1;TRIM16;TRIB1;PPARA;S100A9;ABCG1;S100A8;PPARD;LOC400499;VPS4B;GATA6;TNFRSF11A;FOXO3;LIAS;CYP19A1;FOXO1;STRN3;PRDX3;SOCS2;CYP27B1;SRR;SPP1;S100A14;PCK1;RXRG;PCK2;MICB;SNCA;CDKN2D;ABCA2;GGT7;NOS3;STAT3;SMAD6;ESR1;SELE;ACER2;ASXL1;GH1;CYP24A1;SCD;ALPL;CTNNB1;FGFR4
inorganic cation import across plasma membrane (GO:0098659)	46/77	0.0517117	0.999996	0	0	1.49539	4.42944	HCN4;SLC24A2;SLC24A1;ATP1A4;ATP1A2;ATP1A1;SLC5A1;SLC5A2;SLC8A2;TRPM2;SLC39A6;SLC12A6;SLC12A7;KCNJ1;SLC12A8;SLC39A4;KCNJ3;TRPM4;KCNH2;KCNJ5;SLC12A3;KCNJ6;SLC12A4;KCNJ10;KCNJ8;KCNJ13;KCNJ14;SLC12A1;ATP2B4;TRPV3;ABCC9;ATP1B3;SLC39A12;TRPV1;SLC39A14;ATP4B;SLC8A3;SLC9A4;SLC9A5;SLC9A6;TRPV6;SLC9A7;FXYD2;TRPV4;SLC9A9;HCN2
cellular response to ketone (GO:1901655)	25/39	0.0518021	0.999996	0	0	1.79882	5.3251	PTGFR;ROCK2;SRC;PTGER2;ADCY1;AHR;NR3C1;ADCY6;GNAI1;ADCY5;AQP1;GNG2;NDOR1;SPP1;PCK1;DCPS;PCK2;MAP4K1;SPHK2;TRERF1;AR;GOLPH3;SFRP1;KLF9;CFTR
phosphatidylglycerol metabolic process (GO:0046471)	17/25	0.05209	0.999996	0	0	2.14016	6.32371	PLA2G2F;PLA2G12A;PLA2G2D;PLA2G4F;PLA2G1B;PNPLA8;ABCA3;PLA2G4B;LPCAT1;PLA2G3;CRLS1;PGS1;PLA2G15;GPAM;LPCAT4;PLA2G10;SERAC1
positive regulation of release of cytochrome c from mitochondria (GO:0090200)	17/25	0.05209	0.999996	0	0	2.14016	6.32371	HRK;BAD;BIK;PLAUR;MFF;MMP9;BBC3;PYCARD;PINK1;BCL2L11;FAM162A;TNFSF10;PPIF;PMAIP1;BMF;BID;DNM1L
positive regulation of vascular endothelial growth factor production (GO:0010575)	17/25	0.05209	0.999996	0	0	2.14016	6.32371	CCBE1;CXCL17;ARNT;RORA;BRCA1;PTGS2;SULF1;HIF1A;ISL1;SULF2;IL1A;IL6;IL1B;HPSE;IL6ST;NOX1;ATF4
positive regulation of cell junction assembly (GO:1901890)	35/57	0.052753	0.999996	0	0	1.60292	4.71601	NLGN3;CNTNAP2;NRP1;NLGN1;BHLHB9;CLSTN2;ROCK1;NRXN1;CLSTN1;PTPRJ;IL1RAP;THY1;CUX2;SLITRK2;NPHP1;ABL1;RAC1;EPHB3;MAP4K4;BDNF;CAV1;IRX3;WNT7A;TSC1;TBX5;VEGFA;ACE2;CLDN5;SFRP1;CLDN3;DLG5;GHRL;FERMT2;EPHA2;CRB3
GPI anchor biosynthetic process (GO:0006506)	21/32	0.0530236	0.999996	0	0	1.92291	5.64762	PIGS;PIGU;PIGT;GPAA1;PIGN;PIGQ;PIGP;PIGZ;PIGW;PIGV;PIGY;PIGC;DPM2;PIGB;DPM3;PIGA;PIGK;MPPE1;PIGL;PIGF;PIGH
negative regulation of cell-matrix adhesion (GO:0001953)	21/32	0.0530236	0.999996	0	0	1.92291	5.64762	BCAS3;SRC;CDKN2A;RCC2;SERPINE1;FAM107A;PTEN;CASK;THBS1;CORO1C;AJAP1;ACER2;DUSP22;DLC1;RASA1;APOD;ITGB1BP1;NF2;PHLDB2;CLASP2;MAP4K4
cell differentiation involved in metanephros development (GO:0072202)	2021-10-08	0.0535622	0.999996	0	0	4.02731	11.7876	BMP4;SALL1;PAX8;OSR1;TCF21;PAX2;POU3F3;WNT4
DNA damage response, signal transduction by p53 class mediator resulting in transcription of p21 class mediator (GO:0006978)	2021-10-08	0.0535622	0.999996	0	0	4.02731	11.7876	ING4;MUC1;RPS6KA6;TFAP4;KAT5;RPS27L;FOXM1;HIPK2
L-serine metabolic process (GO:0006563)	2021-10-08	0.0535622	0.999996	0	0	4.02731	11.7876	SRR;SDS;PSAT1;SHMT1;PHGDH;SERINC3;PSPH;SERINC5
mesenchymal to epithelial transition (GO:0060231)	2021-10-08	0.0535622	0.999996	0	0	4.02731	11.7876	BMP4;SALL1;CITED1;PAX8;BASP1;WT1;FZD7;PAX2
negative regulation of cAMP-mediated signaling (GO:0043951)	2021-10-08	0.0535622	0.999996	0	0	4.02731	11.7876	RNF157;PDE11A;CDC34;UBE2B;MGRN1;PDE4D;APLNR;PDE3A
negative regulation of interferon-beta production (GO:0032688)	2021-10-08	0.0535622	0.999996	0	0	4.02731	11.7876	PYCARD;YY1;PPM1B;REL;SIRPA;LILRB1;NLRC3;RELB
negative regulation of protein exit from endoplasmic reticulum (GO:0070862)	2021-10-08	0.0535622	0.999996	0	0	4.02731	11.7876	OS9;DERL3;INSIG1;DERL2;YOD1;UBE2G2;UBAC2;UBE2J1
negative regulation of transcription by competitive promoter binding (GO:0010944)	2021-10-08	0.0535622	0.999996	0	0	4.02731	11.7876	MAD2L2;TFAP2A;HHEX;MUC1;CREB1;DACH1;PHB;SMAD7
negative regulation of transcription from RNA polymerase II promoter in response to stress (GO:0097201)	2021-10-08	0.0535622	0.999996	0	0	4.02731	11.7876	DNAJB1;IMPACT;JUN;BAG3;CITED2;HIF1AN;SIRT2;HSPA1A
negative regulation of tyrosine phosphorylation of STAT protein (GO:0042532)	2021-10-08	0.0535622	0.999996	0	0	4.02731	11.7876	PPP2CA;SOCS3;SOCS1;INPP5F;NF2;PARP14;PIBF1;PTPN2
pinocytosis (GO:0006907)	2021-10-08	0.0535622	0.999996	0	0	4.02731	11.7876	PYCARD;MAPKAPK3;AHSG;MAPKAPK2;PPT1;SNX33;DOCK2;SNX5
positive regulation of coagulation (GO:0050820)	2021-10-08	0.0535622	0.999996	0	0	4.02731	11.7876	APOH;F2R;SERPINE1;ST3GAL4;ENPP4;HPSE;F2;THBS1
positive regulation of hemostasis (GO:1900048)	2021-10-08	0.0535622	0.999996	0	0	4.02731	11.7876	APOH;F2R;SERPINE1;ST3GAL4;ENPP4;HPSE;F2;THBS1
positive regulation of lipase activity (GO:0060193)	2021-10-08	0.0535622	0.999996	0	0	4.02731	11.7876	PDPK1;APOC2;RHOC;FGFR3;FGFR2;PNLIP;FGFR1;PLIN5
positive regulation of receptor recycling (GO:0001921)	2021-10-08	0.0535622	0.999996	0	0	4.02731	11.7876	NSF;RAMP3;ANXA2;INPP5F;SCRIB;BVES;SNCA;VAMP3
regulation of bile acid biosynthetic process (GO:0070857)	2021-10-08	0.0535622	0.999996	0	0	4.02731	11.7876	STAR;FGF19;NR1H4;NR1D1;PROX1;FGFR4;CYP7A1;SIRT1
regulation of low-density lipoprotein particle clearance (GO:0010988)	2021-10-08	0.0535622	0.999996	0	0	4.02731	11.7876	HNRNPK;ANXA2;KHSRP;NR1H4;PCSK9;TREM2;LDLRAP1;FGF21
regulation of microtubule nucleation (GO:0010968)	2021-10-08	0.0535622	0.999996	0	0	4.02731	11.7876	MECP2;PAK1;DCTN1;RANGRF;ARHGEF7;EML2;HSPA1B;HSPA1A
cellular response to fibroblast growth factor stimulus (GO:0044344)	54/92	0.0548722	0.999996	0	0	1.43223	4.15741	KLB;FGF1;FGF4;FGF6;PTBP1;DSTYK;SPRED1;ZFP36;FGF8;FGF9;HYAL1;HYAL2;FGFBP1;FRS2;SFRP1;ESRP2;HNRNPH1;KIF16B;ITGB1BP1;CD44;ZFP36L2;FLRT2;POLR2A;FLRT3;CCL5;FLRT1;POLR2E;CCL2;MAPK1;POLR2F;POLR2G;FGF21;MAPK3;POLR2L;TBX1;KL;TIA1;EGR3;GALNT3;SHCBP1;FGF17;FIBP;HNRNPM;NR4A1;FGF19;HNRNPF;FGF18;GRB2;FGFR4;FGFR3;TDGF1;FGFR2;FGF10;FGFR1
positive regulation of tyrosine phosphorylation of STAT protein (GO:0042531)	36/59	0.0557336	0.999996	0	0	1.57704	4.55317	CSF1R;CD40;CNTF;IL20;CTF1;EPO;CSH2;GHR;SOCS3;CCL5;HES1;STAP2;JAK2;PIBF1;HES5;IL15;TNFRSF18;STAT3;LIF;OSM;PTK6;IGF1;PARP14;TNFRSF1A;VEGFA;GH2;IL4;GH1;IL3;IL6;ARL2BP;CLCF1;KIT;HCLS1;IL6ST;FGFR3
ganglioside metabolic process (GO:0001573)	14/20	0.0559825	0.999996	0	0	2.34974	6.77364	ABCA2;HEXB;ST8SIA2;HEXA;CLN6;NEU3;NEU4;GM2A;NEU1;ST8SIA4;ST3GAL5;ST6GALNAC3;ST6GALNAC5;ST6GALNAC6
negative regulation of cyclin-dependent protein serine/threonine kinase activity (GO:0045736)	14/20	0.0559825	0.999996	0	0	2.34974	6.77364	CDKN1C;HEXIM1;CEBPA;HEXIM2;CDKN1B;CDKN2A;PTEN;NR2F2;IPO7;HHEX;LATS2;TFAP4;APC;MEN1
organic cation transport (GO:0015695)	14/20	0.0559825	0.999996	0	0	2.34974	6.77364	SLC22A4;SLC22A5;SLC44A4;SLC47A1;SLC44A1;SLC22A2;PDZK1;SLC25A26;SLC5A7;SLC25A29;SEC14L1;SLC22A16;SLC22A18;SLC25A42
regulation of T cell migration (GO:2000404)	14/20	0.0559825	0.999996	0	0	2.34974	6.77364	AIRE;CCL20;DOCK8;AIF1;PYCARD;SPN;CXCL10;CD200R1;CXCL12;CCL5;APOD;TNFRSF14;CCR6;CD200
kidney development (GO:0001822)	42/70	0.0564662	0.999996	0	0	1.51148	4.34418	ROBO2;KANK2;FOXC1;CITED1;TRAF3IP1;PCSK9;TCF21;LRP4;PRKX;PKD1;FGF8;SALL1;SOX17;HYAL2;CTSH;HAS2;CEP290;WNT4;TFAP2A;TFAP2B;ACE;WFS1;OSR1;ZBTB16;C1GALT1;HNF1B;PROX1;SULF1;PAX2;TGFBR1;SULF2;VEGFA;BMP4;PYGO2;VANGL2;PAX8;GDNF;WT1;LHX1;AGTR1;ITGA8;FGF10
acute-phase response (GO:0006953)	2015-11-01	0.057759	0.999996	0	0	2.76906	7.8959	CRP;SIGIRR;IL22;ITIH4;CEBPB;IL6;PLSCR1;AHSG;SAA1;APOL2;MBL2
aflatoxin metabolic process (GO:0046222)	2015-11-01	0.057759	0.999996	0	0	2.76906	7.8959	ACY3;CYP2W1;ACY1;CYP2A13;MGST3;MGST1;DPEP1;AKR7L;CYP3A4;GGT1;CYP3A5
calcium ion import into cytosol (GO:1902656)	2015-11-01	0.057759	0.999996	0	0	2.76906	7.8959	SLC24A2;SLC8A3;SLC24A1;TRPM2;TRPV6;TRPV4;ATP2B4;TRPV3;TRPV1;MS4A1;SLC8A2
cellular response to arsenic-containing substance (GO:0071243)	2015-11-01	0.057759	0.999996	0	0	2.76906	7.8959	DAXX;DDX3X;GSTO2;GSTO1;DHX36;MKNK2;ZC3H12A;PPIF;ZFAND1;CPEB2;ATF3
central nervous system neuron development (GO:0021954)	2015-11-01	0.057759	0.999996	0	0	2.76906	7.8959	NTRK2;HSP90AA1;MAP2;NPY;PTEN;LHX6;MAPT;ATP7A;GBA2;B4GALT5;LHX8
macrophage migration (GO:1905517)	2015-11-01	0.057759	0.999996	0	0	2.76906	7.8959	P2RY12;EDN2;EDNRB;CCL5;CXCL17;CCL3;SAA1;CCL2;AZU1;CKLF;CCR2
mycotoxin metabolic process (GO:0043385)	2015-11-01	0.057759	0.999996	0	0	2.76906	7.8959	ACY3;CYP2W1;ACY1;CYP2A13;MGST3;MGST1;DPEP1;AKR7L;CYP3A4;GGT1;CYP3A5
negative regulation of cellular component movement (GO:0051271)	2015-11-01	0.057759	0.999996	0	0	2.76906	7.8959	TGFBR3;FRMD5;ACTN1;CCDC125;SPOCK3;TACSTD2;WAS;CD9;PIN1;FBLN1;SPINT2
organic heteropentacyclic compound metabolic process (GO:1901376)	2015-11-01	0.057759	0.999996	0	0	2.76906	7.8959	ACY3;CYP2W1;ACY1;CYP2A13;MGST3;MGST1;DPEP1;AKR7L;CYP3A4;GGT1;CYP3A5
positive regulation of release of sequestered calcium ion into cytosol (GO:0051281)	22/34	0.0584222	0.999996	0	0	1.8466	5.24446	NPSR1;CXCL9;GSTO1;PDPK1;TRPC1;F2R;THY1;PKD2;F2;CXCL10;JPH2;P2RY6;CXCL11;CD19;APLNR;XCL1;CALM3;DRD1;PLCG1;HAP1;SNCA;F2RL3
regulation of cell junction assembly (GO:1901888)	18/27	0.0589903	0.999996	0	0	2.01427	5.70116	CHRNB2;MEF2C;CBFB;ROCK1;ROCK2;RUNX1;RAP1B;TJP1;CLDN5;OCLN;CLDN3;MYO1C;APLNR;RAPGEF1;SNAI2;RAB17;PRKACA;CRB3
regulation of vascular endothelial growth factor production (GO:0010574)	18/27	0.0589903	0.999996	0	0	2.01427	5.70116	CCBE1;CXCL17;ARNT;RORA;BRCA1;PTGS2;SULF1;HIF1A;ISL1;SULF2;IL1A;IL6;IL1B;HPSE;IL6ST;NOX1;CCR2;ATF4
negative regulation of cellular macromolecule biosynthetic process (GO:2000113)	291/547	0.0608336	0.999996	0	0	1.14811	3.21427	RB1;ZNF174;EIF4A3;ENO1;IKZF1;RBPJ;PHB2;IKZF4;ELK3;RPS6KA5;KAT5;DPF1;DPF2;SOX8;SOX9;BTRC;SAMD13;SOX7;TP63;SAMD11;TSPYL2;DAXX;SMARCC2;DAPK1;SFMBT1;GTPBP4;RUNX2;EREG;SFRP1;THAP7;GRB7;L3MBTL3;CTBP2;TSHZ3;CTBP1;SHMT1;GATA6;PDGFB;PRDM11;MRPL13;ZBTB4;FXR1;MBTD1;ZNF706;PRDM16;ZSCAN10;DHX36;NKX2-1;PATZ1;S100A11;SNX6;HEXIM1;HEXIM2;JUN;PHC2;SETDB2;GDF2;EIF2AK2;NR1D2;NR1D1;NR2F2;NR0B2;TRERF1;DHFR;CDAN1;ID2;I…
negative regulation of protein binding (GO:0032091)	44/74	0.0614213	0.999996	0	0	1.4779	4.12333	LRPAP1;CDKN1A;ROCK1;HFE;USP33;CTSZ;PDGFB;ATP2A2;PARK7;ADRB2;IFIT1;PTPRF;AURKB;IFIT2;AURKA;GOLGA2;DNAJB2;MAP2;DVL1;SYMPK;DACT1;ITGA4;DDX11;CAV1;ADIPOQ;CTNNBIP1;PRKCD;STYX;TMC8;TFIP11;CSNK1E;DKK1;PEX14;PPP1CA;GNL3L;ADRB3;SLPI;CARD18;PIN1;ITGB1BP1;MITD1;CARD16;CAMK1;ZFPM1
regulation of stress fiber assembly (GO:0051492)	44/74	0.0614213	0.999996	0	0	1.4779	4.12333	NRP1;ROCK1;ROCK2;GPR65;ASAP3;LPAR1;TACSTD2;WAS;PIK3R1;PPM1E;CDC42;PAK1;STMN1;PPFIA1;ABL1;RAC1;RHPN2;PAK2;CGNL1;CLASP2;ARHGEF15;LIMCH1;TGFB3;TPM1;ARHGEF18;TSC1;ARAP1;RHOC;SORBS3;TGFBR1;TJP1;CCDC88A;SFRP1;SYNPO2L;DLC1;ALMS1;ITGB1BP1;NF2;EPHA1;MET;PHLDB2;ARHGEF5;FERMT2;PFN2
antigen processing and presentation of endogenous peptide antigen via MHC class I via ER pathway (GO:0002484)	2021-07-06	0.0614562	0.999996	0	0	6.04035	16.8491	HLA-B;HLA-C;HLA-A;HLA-F;HLA-G;HLA-E
antigen processing and presentation of endogenous peptide antigen via MHC class I via ER pathway, TAP-independent (GO:0002486)	2021-07-06	0.0614562	0.999996	0	0	6.04035	16.8491	HLA-B;HLA-C;HLA-A;HLA-F;HLA-G;HLA-E
cardiac pacemaker cell development (GO:0060926)	2021-07-06	0.0614562	0.999996	0	0	6.04035	16.8491	MAML1;SHOX2;TBX5;ISL1;TBX3;BMPR1A
cellular protein complex disassembly (GO:0043624)	2021-07-06	0.0614562	0.999996	0	0	6.04035	16.8491	N6AMT1;VPS4B;ETF1;ABCE1;APEH;PEX14
cellular response to laminar fluid shear stress (GO:0071499)	2021-07-06	0.0614562	0.999996	0	0	6.04035	16.8491	KLF4;ASS1;KLF2;MAP2K5;SREBF2;NFE2L2
cellular response to monoamine stimulus (GO:0071868)	2021-07-06	0.0614562	0.999996	0	0	6.04035	16.8491	GNG2;NR4A3;DRD1;ADCY6;DRD5;TGM2
DNA ligation (GO:0006266)	2021-07-06	0.0614562	0.999996	0	0	6.04035	16.8491	TOP2A;LIG1;XRCC4;MGMT;LIG4;LIG3
epithelial cell differentiation involved in kidney development (GO:0035850)	2021-07-06	0.0614562	0.999996	0	0	6.04035	16.8491	BMP4;MEF2C;SALL1;PAX8;MTSS1;PAX2
ganglioside catabolic process (GO:0006689)	2021-07-06	0.0614562	0.999996	0	0	6.04035	16.8491	NEU3;NEU4;GM2A;HEXB;HEXA;NEU1
hyaluronan biosynthetic process (GO:0030213)	2021-07-06	0.0614562	0.999996	0	0	6.04035	16.8491	HYAL1;ABCC5;HAS1;IL1B;HAS3;HAS2
maintenance of synapse structure (GO:0099558)	2021-07-06	0.0614562	0.999996	0	0	6.04035	16.8491	RAB3A;DCTN1;CHCHD10;ERC1;ERC2;CBLN2
metanephric nephron tubule development (GO:0072234)	2021-07-06	0.0614562	0.999996	0	0	6.04035	16.8491	PAX8;OSR1;PKD2;PKD1;PAX2;POU3F3
negative regulation of dendritic cell apoptotic process (GO:2000669)	2021-07-06	0.0614562	0.999996	0	0	6.04035	16.8491	CXCL12;AXL;CCR7;LILRB1;CCL19;GAS6
positive regulation of multicellular organism growth (GO:0040018)	2021-07-06	0.0614562	0.999996	0	0	6.04035	16.8491	GHR;GH1;GHRHR;GHSR;GHRH;GHRL
positive regulation of unsaturated fatty acid biosynthetic process (GO:2001280)	2021-07-06	0.0614562	0.999996	0	0	6.04035	16.8491	CD74;ABCD2;ANXA1;IL1B;PLA2G3;PTGS2
regulation of atrial cardiac muscle cell membrane depolarization (GO:0060371)	2021-07-06	0.0614562	0.999996	0	0	6.04035	16.8491	SCN10A;SCN5A;SCN3B;TBX5;SCN1B;SCN2B
regulation of blood-brain barrier permeability (GO:1905603)	2021-07-06	0.0614562	0.999996	0	0	6.04035	16.8491	TJP1;OCLN;ANGPT1;TJP3;TJP2;VEGFA
regulation of striated muscle cell differentiation (GO:0051153)	2021-07-06	0.0614562	0.999996	0	0	6.04035	16.8491	MESP1;DMPK;NRG1;SIK1;HDAC9;RBM24
RIG-I signaling pathway (GO:0039529)	2021-07-06	0.0614562	0.999996	0	0	6.04035	16.8491	RNF135;DDX58;OAS3;TRIM25;PHB;PHB2
sinoatrial node development (GO:0003163)	2021-07-06	0.0614562	0.999996	0	0	6.04035	16.8491	BMP4;HCN4;MESP1;GJB6;SHOX2;CACNA1G
somatic recombination of immunoglobulin gene segments (GO:0016447)	2021-07-06	0.0614562	0.999996	0	0	6.04035	16.8491	MSH2;XRCC4;MSH3;PRKDC;LIG4;TCF3
T-helper 17 cell differentiation (GO:0072539)	2021-07-06	0.0614562	0.999996	0	0	6.04035	16.8491	IL6;IRF4;STAT3;RORC;SLAMF6;LY9
cell-matrix adhesion (GO:0007160)	58/100	0.0622164	0.999996	0	0	1.39182	3.86527	ITGB1;ITGB5;ITGB2;TESK2;ILK;PTPRK;ITGAL;PKD1;SGCE;TNN;PPFIA1;ITGB8;ITGB7;MADCAM1;ITGB6;RAC1;ADAMTS9;PPFIA2;TMEM8B;FGB;FGA;DEFB118;ITGA4;ACTN1;ITGA2;FGG;TSC1;RHOD;BCAM;CTTN;ITGA8;ITGB1BP1;ARHGEF7;VCL;CD44;COL13A1;SRC;LYPD3;THY1;LYPD5;THSD1;OTOA;WHAMM;RCC2;SORBS1;L1CAM;LYVE1;FERMT1;STRC;ITGA10;DLC1;ITGA11;TRIP6;TAOK2;ITGBL1;HPSE;SIGLEC1;FERMT2
regulation of transforming growth factor beta receptor signaling pathway (GO:0017015)	58/100	0.0622164	0.999996	0	0	1.39182	3.86527	CDKN1C;ZNF451;FAM89B;CITED1;CITED2;SPRED3;FLCN;STK11;ING2;SPRED1;PEG10;EP300;PMEPA1;MEN1;PDPK1;SLC2A10;SOX11;LEMD3;IL17RD;SIRT1;TGFBR1;TGFBR2;TGFBR3;PPM1A;ADAM17;LATS2;CD109;PPARA;ENG;HTRA4;LTBP4;MTMR4;THBS1;PBLD;PRDM16;UBC;NKX2-1;BCL9L;SNX6;CDKN2B;SMAD3;CAV1;CIDEA;SMAD6;VASN;SMAD7;HIPK2;FKBP1A;BCL9;BAMBI;GIPC1;PIN1;SPRY2;SPRY1;STUB1;FOLR1;DAND5;HSPA1A
regulation of ossification (GO:0030278)	23/36	0.063713	0.999996	0	0	1.78204	4.90661	ACVR1;ECM1;MEF2C;AHSG;ZBTB16;WNT5A;LRP4;SOX11;SGMS2;RBPJ;SMAD6;DKK1;BMP4;CYP27B1;BMP2;SFRP1;ANKH;CHSY1;NBR1;BMP2K;SOX9;NOTUM;DDR2
protein deacetylation (GO:0006476)	28/45	0.0646826	0.999996	0	0	1.65915	4.5432	HDAC4;HDAC3;HDAC11;PRDM5;BAZ2A;PHB;HDAC9;HDAC7;SIN3B;MIER3;SIN3A;MIER1;TBL1Y;SUDS3;MTA2;MTA3;ZNF541;RBM14;SIRT4;MSL3;SIRT5;SIRT1;TRERF1;SIRT2;SIRT3;MORF4L1;RCOR3;RCOR1
fatty-acyl-CoA metabolic process (GO:0035337)	15/22	0.0649241	0.999996	0	0	2.15793	5.90093	SLC25A1;DGAT2;DGAT1;SCD5;ACSL4;ACSL3;ACACA;ACLY;SCD;FASN;PPT1;THEM5;FAR2;PPT2;CBR4
negative regulation of mitotic metaphase/anaphase transition (GO:0045841)	15/22	0.0649241	0.999996	0	0	2.15793	5.90093	BUB1B;KLHL22;TEX14;TTK;ZWINT;CDC20;MAD2L2;APC;KNTC1;BUB3;FBXO5;TRIP13;BUB1;MAD1L1;MAD2L1
osteoclast differentiation (GO:0030316)	15/22	0.0649241	0.999996	0	0	2.15793	5.90093	FARP2;CSF1R;ANXA2;CSF1;SRC;GLO1;SNX10;TREM2;GAB2;TNFRSF11A;FOXP1;OSCAR;SBNO2;OSTM1;EPHA2
positive regulation of axon extension (GO:0045773)	15/22	0.0649241	0.999996	0	0	2.15793	5.90093	MACF1;NRP1;CDKL5;DBNL;DSCAM;TWF2;ISLR2;L1CAM;VEGFA;ZFYVE27;RUFY3;MAPT;MAP3K13;MEGF8;DBN1
regulation of viral release from host cell (GO:1902186)	15/22	0.0649241	0.999996	0	0	2.15793	5.90093	TRIM62;VPS4A;VPS37B;MID2;PML;TRIM5;CHMP2A;TRIM13;TRIM35;TRIM25;TRIM15;TRIM26;TRIM31;TRIM21;TRIM32
glial cell differentiation (GO:0010001)	19/29	0.0657123	0.999996	0	0	1.91356	5.2096	EGR2;METRN;STAT3;SOX11;SOX10;PAX2;PHOX2B;SOX2;SLC8A3;RELN;ERBB3;PTPRZ1;CDK5;GPC1;SOX8;SOX9;HES5;GPR157;FGF10
negative regulation of epithelial to mesenchymal transition (GO:0010719)	19/29	0.0657123	0.999996	0	0	1.91356	5.2096	PTEN;DAB2IP;ADIPOR1;IL17RD;TBX5;VASN;BMP5;SMAD7;PPP2CA;SPRED3;EFNA1;MAD2L2;SPRED1;SFRP1;NKX2-1;SPRY2;SPRY1;FOXA2;ZNF750
negative regulation of transferase activity (GO:0051348)	19/29	0.0657123	0.999996	0	0	1.91356	5.2096	CDKN1C;CDKN1B;SRC;PINX1;HNRNPU;IRS2;PARK7;TERF1;SMAD7;PRDX3;ZFP36;BAG5;ERCC4;ABL1;POT1;FBXO5;MAPT;PHPT1;MEN1
protein targeting to peroxisome (GO:0006625)	19/29	0.0657123	0.999996	0	0	1.91356	5.2096	ATAD1;PEX16;ABCD2;ACBD5;ZFAND6;PEX11B;PEX10;PEX1;PEX12;GDAP1;PEX14;ALDH3A2;PEX7;SLC25A17;PEX3;PXMP2;LONP2;PXMP4;HACL1
cellular response to interleukin-1 (GO:0071347)	87/155	0.0679743	0.999996	0	0	1.2899	3.46805	IL1RN;CD40;CCL4L1;IL1RAP;PYCARD;IKBKB;PSMD7;RPS6KA5;PSMD4;HYAL1;PSMD2;HYAL2;ZC3H12A;HYAL3;PSMD1;SIRPA;MAP3K8;SOX9;BTRC;FBXW11;RIPK2;IL1R2;IRAK3;RBX1;PSMA5;IL1A;SFRP1;PSMA4;PSMA1;PSMA2;IL1B;PSME1;PELI1;PSME2;XCL1;UBE2V1;PLCB1;PSMD10;CCL14;PSMB11;CCL11;CCL3L1;PSMD14;PSMD13;USP10;PELI2;NOD2;HIF1A;TANK;PSMB10;PSMB6;PSMB7;CCL8;PSMB5;CCL7;PSMB2;IRAK2;NLRP7;CCL5;UBC;CCL3;CCL2;HAS2;PSMF1;CCL19;CCL18;GBP1…
regulation of epithelial cell proliferation (GO:0050678)	54/93	0.0685665	0.999996	0	0	1.39537	3.73952	CDKN1C;FGF1;SOX2;ZFP36;DUSP10;FGF9;SIX4;HYAL1;MYC;SCN5A;SOX9;HRAS;GPX1;KRT4;OSR1;NME2;MTSS1;PAX2;EREG;TGFBR3;SFRP1;NUPR1;PRKD1;YAP1;MAGED1;PRKDC;UHRF1;C5AR1;NLRC3;NOD2;DEAF1;ERBB2;MARVELD3;ZNF304;TBX1;TCF7L2;CDKN2B;ANGPT1;BAD;DAB2IP;IGF1;NR1D1;GDF5;BMP5;VEGFA;BMP4;NR4A1;CDK6;NR4A3;LEP;FGF18;AQP11;FGFR2;FGF10
negative regulation of cell cycle (GO:0045786)	47/80	0.0686588	0.999996	0	0	1.43515	3.84421	CDKN1C;RB1;BTG3;CEBPA;BTG2;FOXC1;BTG1;CDKN1B;HPGD;GMNN;PTEN;HTRA2;PTPRK;IPO7;NUDT6;HHEX;CAMK2N1;RPS6KA2;CHMP1A;TP53BP2;MEN1;IL10;TSPYL2;HEXIM1;HEXIM2;SMAD3;DUSP1;RFPL1;CDKN2A;SCRIB;LILRB1;INHBA;NR2F2;ALOX15B;RHOB;BMP4;NR4A1;BMP2;LATS2;CDK6;TFAP4;APC;TRIM35;TAF6;NUPR1;SIPA1;MAD2L1
regulation of axon extension (GO:0030516)	24/38	0.0688848	0.999996	0	0	1.7267	4.61947	RTN4R;MACF1;CDKL3;CDKL5;DBNL;SEMA3A;TWF2;ISLR2;L1CAM;RTN4;MAG;ZFYVE27;CTTN;MAP2;SIN3A;RUFY3;ABL1;TRIM46;NRCAM;DIP2B;MAPT;MAP3K13;KIAA0319;DBN1
neuron projection morphogenesis (GO:0048812)	79/140	0.0694949	0.999996	0	0	1.30556	3.48127	NCKAP1;CNTNAP2;CNTNAP1;RAB3A;PTEN;ALCAM;TNN;DIP2A;NRCAM;ATP7A;RAB8A;EPHB3;ZNF365;MEF2A;DBNL;MAP1S;MINK1;DICER1;MAPK8IP2;NGF;ISL1;PAX2;ARC;IMPACT;SLC9A6;ACTBL2;ALS2;CTTN;MAP1B;TMEM106B;TNIK;SGK1;NBL1;DSCAML1;LLGL1;DBN1;SHANK1;SPTBN4;BRSK2;NLGN1;ROCK1;SDC2;ATL1;LRP4;LRP2;KLK8;CDC42;NTF4;PAK1;PARD6B;SLITRK2;FLRT3;MAP2;SLITRK1;DVL1;EPB41L3;FLRT1;SLITRK3;SLITRK6;MAP6;NCKAP1L;APBB1;SRGAP2;MAP4K4;FARP1;…
gliogenesis (GO:0042063)	2017-12-01	0.0699071	0.999996	0	0	2.41663	6.42966	GCM1;METTL14;ANXA1;CDK6;RELN;METRN;METTL3;CD9;NDUFS2;AZU1;PAX2;PHOX2B
monosaccharide transmembrane transport (GO:0015749)	2017-12-01	0.0699071	0.999996	0	0	2.41663	6.42966	SLC2A9;SLC23A2;SLC45A3;SLC5A9;SLC2A11;SLC2A10;SLC23A1;SLC2A12;SLC5A1;SLC5A10;SLC5A2;SLC2A8
positive regulation of stem cell proliferation (GO:2000648)	2017-12-01	0.0699071	0.999996	0	0	2.41663	6.42966	GJA1;CITED1;TERT;THPO;CCNE1;HNRNPU;SOX11;NANOG;PDCD2;LTBP3;N4BP2L2;FERMT2
regulation of apoptotic process (GO:0042981)	390/742	0.0707216	0.999996	0	0	1.11952	2.96562	TFRC;ITSN1;PHB2;AKT2;MYC;PROK2;UNC13B;DAXX;MEF2C;DAPK1;SCRIB;WDR73;DKK1;PRAP1;ZNF16;BIN1;YME1L1;ATF6;GPLD1;ATF4;PRKDC;GATA6;PRDX3;PRDX2;PRDX5;FIGNL1;NCKAP1L;ATG7;ZNF268;BARD1;NGFR;WNT10B;JUN;FZD9;BRAF;AZU1;HNRNPK;PPT1;TNFSF9;HRK;CHM;IKBKB;ING4;RNF157;ING5;DSTYK;ING3;AIFM1;ADAMTSL4;AIFM2;CASP10;TCTN3;CTLA4;JAK2;JAK3;DFFA;ANXA1;RIPK3;RIPK2;SPHK2;ANXA4;SPHK1;ANXA5;SERPINB9;DUSP9;SIRT1;DUSP6;PAX2;PAX…
regulation of cyclin-dependent protein serine/threonine kinase activity (GO:0000079)	48/82	0.0710158	0.999996	0	0	1.42258	3.76251	CDKN1C;PSMD10;CEBPA;CDKN1A;CCNT2;CDKN1B;CCNT1;CCNH;CCNF;PTEN;PDGFB;PKD2;PKMYT1;IPO7;PKD1;CCNB3;HHEX;SERTAD1;CDK5RAP3;MEN1;CDKN2D;HEXIM1;HEXIM2;CDKN2B;CDKN2C;CDKN2A;GADD45A;PROX1;NR2F2;CDC25C;CDC25A;GTPBP4;CCNA2;CCNA1;ADAM17;LATS2;PSRC1;TFAP4;CCNE2;CCNY;APC;CCNE1;CCNG2;CCNG1;SPDYA;CCNYL1;CDK5R1;CDKN3
brain morphogenesis (GO:0048854)	2021-12-09	0.0714508	0.999996	0	0	3.02048	7.97029	BBS2;MKKS;SPEF2;FBXW11;PTEN;BBS4;PAX2;PAFAH1B1;SLC6A4
macrophage chemotaxis (GO:0048246)	2021-12-09	0.0714508	0.999996	0	0	3.02048	7.97029	EDN2;EDNRB;CCL5;CCL3;CXCL17;SAA1;CCL2;AZU1;CKLF
positive regulation of fatty acid oxidation (GO:0046321)	2021-12-09	0.0714508	0.999996	0	0	3.02048	7.97029	ABCD2;NR4A3;IRS1;AKT2;IRS2;MLYCD;PPARA;PPARGC1A;PLIN5
regulation of astrocyte differentiation (GO:0048710)	2021-12-09	0.0714508	0.999996	0	0	3.02048	7.97029	BMP2;IL6;BIN1;CLCF1;ID2;NOG;HES1;F2;HES5
tricarboxylic acid metabolic process (GO:0072350)	2021-12-09	0.0714508	0.999996	0	0	3.02048	7.97029	ACLY;IDH3G;IDH1;IDH2;IDH3B;SIRT4;ACO2;ASS1;IDH3A
negative regulation of ossification (GO:0030279)	16/24	0.0735221	0.999996	0	0	2.01407	5.25705	CCR1;SRGN;ECM1;MEF2C;AHSG;LRP4;RBPJ;SMAD6;STATH;DKK1;SFRP1;CHSY1;CCL3;BCOR;SOX9;TRPM4
regulation of nitric oxide biosynthetic process (GO:0045428)	25/40	0.0739306	0.999996	0	0	1.67873	4.37248	CX3CR1;ROCK2;HBB;PKD2;PTGS2;CLEC7A;KHSRP;ZC3H12A;SIRPA;CD36;RAC1;JAK2;EDN1;HSP90AA1;SMAD3;AGXT2;CAV1;ATP2B4;KLF4;ASS1;KLF2;DDAH2;IL1B;NOS1AP;TLR6
positive regulation of stress-activated MAPK cascade (GO:0032874)	57/99	0.0745582	0.999996	0	0	1.36769	3.55075	DUSP19;EDA2R;PYCARD;RASSF2;ZC3H12A;ARL6IP5;CCR7;HRAS;MAP3K4;ANKRD6;MAP4K2;PRMT1;SPHK1;MINK1;TNFRSF19;AXIN1;TIRAP;EDAR;DUSP22;TRAF4;TRAF3;HAND2;IL1B;TRAF5;TLR9;RELL1;RELL2;PLCB1;SEMA3A;NOD2;RASGRP1;PDCD10;CCL19;ZNF622;XDH;SASH1;KLHDC10;GADD45B;GADD45A;FZD7;CARD9;DAB2IP;EIF2AK2;WNT7A;TPD52L1;GADD45G;HIPK2;VEGFA;MFHAS1;SH3RF2;BMP2;TAOK3;FGF19;LEP;TAOK2;MAP3K10;LTBR
regulation of protein binding (GO:0043393)	67/118	0.0778559	0.999996	0	0	1.32407	3.38022	CSF3;CDKN1A;HFE;USP33;CTSZ;PARK7;IFIT1;PKD1;IFIT2;GOLGA2;PRKACA;LDLRAP1;TRIM21;MEN1;DACT1;PRMT7;RIPK2;DDX11;AKTIP;CTNNBIP1;PRKCD;TMC8;TFIP11;CSNK1E;DKK1;CLDN5;SLPI;CARD18;ITGB1BP1;CARD16;ZFPM1;GAS8;HDAC4;LRPAP1;ROCK1;EPB41;PDGFB;PSEN1;ADD1;AURKB;AURKA;DNAJB2;PPP2CA;TERT;DVL1;SYMPK;MARK3;MARK2;TCF7L2;SNAPIN;CAV1;AMFR;STYX;HIP1R;PEX14;HIPK2;PPP1CA;BMP4;FKBP1A;BMP2;GNL3L;BAMBI;CAPRIN2;PIN1;MITD1;CAM…
negative regulation of binding (GO:0051100)	51/88	0.0779136	0.999996	0	0	1.38894	3.54479	CDKN1A;USP33;CTSZ;PARK7;IFIT1;IFIT2;GOLGA2;CYP2D6;SUMO3;HABP4;JAK2;DACT1;DDX11;CTNNBIP1;PRKCD;TMC8;TFIP11;CSNK1E;DKK1;GTPBP4;SLPI;SMO;CARD18;ITGB1BP1;CARD16;ZFPM1;LRPAP1;ROCK1;LEF1;PDGFB;AURKB;AURKA;DNAJB2;BTAF1;IFI16;DVL1;E2F1;SYMPK;ZNF304;JUN;CAV1;GZMA;STYX;PEX14;PPP1CA;NFKBIA;GNL3L;TFAP4;PIN1;MITD1;CAMK1
positive regulation of T cell activation (GO:0050870)	44/75	0.0783016	0.999996	0	0	1.43008	3.64268	CD274;TFRC;CD80;DOCK8;TNFRSF13C;CD1D;NOD2;THY1;CD3E;AIF1;SLC7A1;SIRPB1;HSPD1;PYCARD;HLA-DMB;ZMIZ1;CCL5;FLOT2;SIRPA;CCL2;CCR7;NCKAP1L;LGALS9;CCL19;JAK3;CCR2;CD276;ANXA1;IL15;CD70;RHOH;HLA-A;LILRB2;CCDC88B;IL4;ZAP70;IL6;CD40LG;LCK;IL1B;LEP;CD28;IL6ST;ZP3
actin filament bundle assembly (GO:0051017)	21/33	0.0785501	0.999996	0	0	1.76249	4.48381	FAM107A;NEDD9;PDXP;SHROOM1;ESPN;BAIAP2;AIF1;RHOD;ADD1;CORO1B;AIF1L;BAIAP2L2;MYO1B;BAIAP2L1;ESPNL;CALD1;DPYSL3;FSCN1;PLS3;FSCN3;PLS1
positive regulation of receptor signaling pathway via JAK-STAT (GO:0046427)	21/33	0.0785501	0.999996	0	0	1.76249	4.48381	IL10;CSH2;F2R;PRL;F2;PRLR;GHR;GH2;IL4;GH1;IL6;CCL5;LEP;KIT;OCIAD1;HES1;OCIAD2;JAK2;CRLF3;PIBF1;HES5
positive regulation of protein tyrosine kinase activity (GO:0061098)	26/42	0.0788465	0.999996	0	0	1.63677	4.1578	CSF1R;SRC;PDGFB;NEDD9;LRP8;LILRA5;RELN;ERBB3;FCGR1A;NTRK2;PRNP;PTPN1;ACE;BDNF;FBXW7;EREG;BTC;EFNA1;ADAM17;GPRC5B;DLG3;DOK7;CASS4;UNC119;GAS6;HBEGF
translesion synthesis (GO:0019985)	26/42	0.0788465	0.999996	0	0	1.63677	4.1578	PCNA;POLDIP2;USP10;UBE2L6;POLD1;POLD2;UBC;REV3L;POLI;TRIM25;POLH;RFC5;RFC3;RFC4;RFC1;RFC2;USP43;REV1;RPA1;RPA2;ISG15;MAD2L2;PARP10;POLE2;RPA3;DTL
negative regulation of programmed cell death (GO:0043069)	204/381	0.0798267	0.999996	0	0	1.16305	2.94006	TFRC;PHB2;IFIT3;AQP1;AKT2;MYC;RPS6KA1;PROK2;SOX8;SOX9;WDR73;DKK1;PRAP1;ZNF16;SFRP1;YME1L1;NAIP;PRKDC;GATA6;PIK3R1;PRDX3;PRDX2;PRDX5;NUAK2;PDCD10;FIGNL1;NCKAP1L;ZNF268;BARD1;NGFR;EGR3;SIAH2;BRAF;AZU1;IGF1;HNRNPK;WNK3;CD28;PPT1;TDGF1;FOXE3;CITED2;KIF14;AATF;IKBKB;RNF157;DSTYK;AIFM2;CD38;CTSH;HTATIP2;IL10;ANXA1;RIPK3;RIPK2;ANXA4;SPHK1;ANXA5;NME2;SERPINB9;SIRT1;PAX2;TOPORS;RNF144B;ANGPTL4;AVP;CRYAA;G…
regulation of cellular ketone metabolic process (GO:0010565)	38/64	0.080209	0.999996	0	0	1.47243	3.71511	PSMD10;PSMB11;PANK2;PSMD14;PSMD13;ODC1;PRKAG2;CYP7A1;OAZ2;PSMB10;PSMB6;PSMB7;PSMD7;PSMB5;PSMD4;PSMB2;PSMD2;PSMD1;PSMF1;NQO1;CAV1;NR1H4;SIRT5;SIRT1;PSMB8;PSMB9;NCOR2;PSMA5;PSMA4;PSMC6;PSMA1;PSMA2;PSMC4;PSMC1;PSME1;PSME2;PPARA;FGFR4
regulation of innate immune response (GO:0045088)	38/64	0.080209	0.999996	0	0	1.47243	3.71511	RNASEL;TNFAIP3;PTPN22;TREM2;NLRC3;IFI35;CD1D;FPR2;LRP8;USP18;RNF135;CASP8;IFI16;CCL5;DHX58;TRIM21;LYAR;GBP5;AKIRIN2;PTPN1;RIOK3;ERAP1;SH2D1B;IRAK3;TIRAP;EREG;HLA-E;FGR;PLSCR1;POLR3C;IRF1;TLR8;POLR3G;ADAM8;PTPN6;ABCE1;BIRC2;BIRC3
regulation of cell cycle (GO:0051726)	160/296	0.0806207	0.999996	0	0	1.18679	2.98833	RB1;GMNN;HNRNPU;ADARB1;NUDT6;CDC14A;SOX2;RASSF1;STK11;AKT2;MYC;RPS6KA2;CHEK1;EP300;PIM3;FBXO5;SOX9;PIM2;PRKACA;SKP2;JUNB;TRIM21;CDK5RAP3;TMEM8B;MEN1;TSPYL2;CSNK2A1;CSNK2A2;METTL3;TSC1;SND1;CDC25A;THAP1;UHMK1;ERN1;SFRP1;BIN1;MADD;SIK1;NUPR1;NOTCH2;CTBP1;DCUN1D3;GATA6;HTRA2;FOXO4;PRDM11;FIGNL1;TP53BP2;ABL1;RPRD1B;USP51;ZNF268;MAP2K6;BARD1;SRPK2;AFAP1L2;JUN;JUND;PNPT1;SMAD3;GADD45B;GADD45A;NEK7;FZD9…
neutrophil migration (GO:1990266)	45/77	0.0809455	0.999996	0	0	1.41688	3.562	CCL14;CXCL9;CCL11;CCL3L1;CCL4L1;PLA2G1B;ITGB2;CXCL1;CXCL13;CXCL2;CXCL5;PIK3CG;CCL8;CCL7;CXCR1;CCL5;BSG;PDE4B;CCL3;CCL2;S100A12;NCKAP1L;CCL19;PIP5K1C;CCL18;CD177;CCL15;CCL25;EDN1;EDN2;CCL22;EDN3;SYK;CCL20;GBF1;CXCL10;CXCL11;PIKFYVE;SAA1;XCL1;S100A9;CKLF;S100A8;CCL26;UMODL1
branching involved in ureteric bud morphogenesis (GO:0001658)	13/19	0.0813676	0.999996	0	0	2.18168	5.47336	FOXD1;CITED1;TCF21;FGF1;PKD2;PAX2;BMP4;BMP2;SALL1;GDNF;PAX8;WT1;MYC
cellular response to copper ion (GO:0071280)	13/19	0.0813676	0.999996	0	0	2.18168	5.47336	PRNP;DAXX;MT1M;MT1X;AQP1;MT2A;MT1A;MT1F;MT1G;MT1H;MT1B;MT1E;SNCA
endocardial cushion morphogenesis (GO:0003203)	13/19	0.0813676	0.999996	0	0	2.18168	5.47336	ACVR1;NOS3;NOG;GATA5;ISL1;TGFBR2;BMP4;BMP2;TBX20;MDM4;SOX9;BMPR1A;ENG
fatty acid transmembrane transport (GO:1902001)	13/19	0.0813676	0.999996	0	0	2.18168	5.47336	ABCD2;PRKAB2;PRKAA2;MID1IP1;SLC2A1;PRKAG2;ACACB;CPT1B;ACACA;CPT2;THRSP;CD36;SLC25A20
negative regulation of cytokine production involved in inflammatory response (GO:1900016)	13/19	0.0813676	0.999996	0	0	2.18168	5.47336	CHID1;ABCD2;CUEDC2;NLRC3;TREM2;F2;ADCY7;PYCARD;NLRP7;ZC3H12A;SIRPA;APOD;PPARA
positive regulation of monocyte chemotaxis (GO:0090026)	13/19	0.0813676	0.999996	0	0	2.18168	5.47336	CCR1;SERPINE1;CXCL17;MOSPD2;DEFB124;FPR2;AIF1;CXCL10;CXCL12;CCL5;S100A14;CCR2;LGMN
regulation of insulin-like growth factor receptor signaling pathway (GO:0043567)	13/19	0.0813676	0.999996	0	0	2.18168	5.47336	IGFBP1;IGFBP5;IGFBP2;ZFAND2B;IGF1;BMP5;GH1;GHRHR;BMP2;CDH3;CILP;GHRH;IGFBP6
mononuclear cell differentiation (GO:1903131)	17/26	0.081754	0.999996	0	0	1.90217	4.76312	CSF1R;BATF3;TREM2;LILRB1;IKZF1;THOC5;RELB;VEGFA;BMP4;IL4;TRPM2;IFI16;AXL;PIR;IRF8;MT1G;GAS6
positive regulation of microtubule polymerization or depolymerization (GO:0031112)	17/26	0.081754	0.999996	0	0	1.90217	4.76312	NUMA1;DCTN1;STMN2;ARL2;KATNB1;SLAIN2;PAK1;OCLN;PSRC1;TRPV4;DRG1;RAC1;MAPT;MAPRE1;MET;CDK5RAP2;CDK5R1
fatty acid metabolic process (GO:0006631)	70/124	0.082777	0.999996	0	0	1.30651	3.25531	ABCD2;ACSM3;ACSM1;CPT2;MLYCD;ACADM;CD36;ACAA1;GGT1;ACOT8;ACOT7;MECR;GPX1;ACOT11;ADIPOQ;ACAD9;ACOT12;ACSL6;ACSL5;ACSL4;ACSL3;CPT1C;BAAT;CPT1B;PLA2G15;ACLY;GNPAT;ACOX2;ACOX1;ACOT2;ACSBG1;PPARA;ACSBG2;PPARD;HPGD;AASDH;PLA2G1B;PON2;PON1;LPL;ALOX12;ALOX12B;AOAH;ADIPOR1;PTGS2;ADIPOR2;ACACA;SGPL1;ALOX5;HACL1;HAO2;PPARGC1A;CBR4;CYP2J2;ACBD5;PNPLA8;CYP4F2;CYP4B1;CYP4F11;ALOX15B;ACSF2;PER2;FA2H;GPAM;FASN;A…
positive regulation of signal transduction (GO:0009967)	137/252	0.0836133	0.999996	0	0	1.20148	2.98154	SMARCB1;MAML1;IRS1;CD80;RBPJ;FGF1;CDH3;SALL1;ZMIZ1;GRB10;EP300;VPS35;TP63;CCBE1;CSNK2A1;PRKCB;ADIPOQ;ARMC9;ERN1;DEPDC1B;SFRP1;SMO;PRKD2;TRIM16;IL6ST;MACF1;CTBP2;CHRNA7;KLK5;PIK3R1;PHB;HIF1A;PRKCZ;KLK6;ENHO;CYP27B1;GHRHR;TERT;PDCD10;ZBTB7B;DRD3;SNX5;HOMER1;BDNF;CAV2;LY86;DCDC2;IGF1;GH1;BMP2;IL6;GKAP1;DLG5;AAK1;PDCL;FGFR2;MESP1;NRP1;TTC23;CITED2;PTEN;ILK;TNFAIP3;TREM2;PKD2;ROBO1;ING5;DSTYK;ESM1;HHE…
base-excision repair, gap-filling (GO:0006287)	22/35	0.084651	0.999996	0	0	1.70439	4.2085	RFC5;FEN1;RFC3;PCNA;RFC4;LIG1;RFC1;MPG;RFC2;OGG1;RPA1;RPA2;XRCC1;LIG3;UNG;POLB;SMUG1;POLD1;RPA3;POLD2;NEIL1;POLG
embryonic skeletal system development (GO:0048706)	22/35	0.084651	0.999996	0	0	1.70439	4.2085	PDGFRA;SLC2A10;OSR1;NOG;WNT5A;SOX11;WNT9A;SULF1;SULF2;COL1A1;KIAA1217;HOXA9;HOXB9;DEAF1;HOXA3;HOXB4;HOXC4;HOXB3;HOXC9;MEGF8;DSCAML1;HOXA4
negative regulation of T cell proliferation (GO:0042130)	22/35	0.084651	0.999996	0	0	1.70439	4.2085	IL10;PLA2G2F;CD274;PRNP;CEBPB;PLA2G2D;SDC4;BTN2A2;CD80;GLMN;LILRB1;SCRIB;LILRB2;FOXP3;HLA-G;SPN;IL4I1;GPNMB;DLG5;TNFRSF14;LGALS9;TNFRSF21
regulation of MAPK cascade (GO:0043408)	92/166	0.0860329	0.999996	0	0	1.25331	3.07441	PAGE4;BCAR3;RET;WWC1;APIP;DUSP19;ADRA1D;PTPRJ;ADRA1B;SOX2;SPRED1;GRM4;LBH;TRIM5;DAG1;HRAS;IL11;SYK;EPHA8;DUSP1;FCRL3;F2R;ATP6AP2;MINK1;GPR37L1;ADRA2B;YWHAZ;RNF41;TGFBR3;TRAF7;CEACAM1;ADRB3;IL1B;KIT;TLR9;IAPP;TNIK;ARHGEF5;TMEM106A;EPHA2;PSMD10;ROCK1;SHC1;ROCK2;PELI2;LPAR1;PDGFB;PRDM15;PDGFA;PIK3R2;ALOX12B;ADRB2;PRDM11;RASGRP1;LILRA5;PAK1;THPO;ERBB2;MAPK1;ZNF622;FAM83D;PAK2;MAP4K4;MAPK3;PAK4;NTRK1;…
negative regulation of transforming growth factor beta receptor signaling pathway (GO:0030512)	40/68	0.0864208	0.999996	0	0	1.43922	3.52397	ZNF451;FAM89B;HTRA4;MTMR4;LTBP1;PBLD;SPRED3;SPRED1;PEG10;PRDM16;UBC;NKX2-1;PMEPA1;BCL9L;SNX6;SMAD3;PDPK1;SLC2A10;CAV1;CIDEA;IL17RD;LEMD3;SMAD6;SIRT1;TGFBR1;VASN;TGFBR2;SMAD7;FKBP1A;PPM1A;ADAM17;BAMBI;CD109;PIN1;SPRY2;SPRY1;STUB1;PPARA;DAND5;HSPA1A
amyloid precursor protein catabolic process (GO:0042987)	2014-10-01	0.0878271	0.999996	0	0	2.51707	6.12248	ADAM19;APH1A;BACE1;CLN3;ADAM17;DYRK1A;PSEN2;ABCA7;PSEN1;ABCG1
calcium ion import across plasma membrane (GO:0098703)	2014-10-01	0.0878271	0.999996	0	0	2.51707	6.12248	SLC24A2;SLC8A3;SLC24A1;TRPM2;TRPV6;TRPV4;ATP2B4;TRPV3;TRPV1;SLC8A2
cellular response to low-density lipoprotein particle stimulus (GO:0071404)	2014-10-01	0.0878271	0.999996	0	0	2.51707	6.12248	ABCA1;ITGB1;SYK;ITGB2;LPL;CD9;CDH13;CD36;LDLR;SREBF2
negative regulation of interleukin-12 production (GO:0032695)	2014-10-01	0.0878271	0.999996	0	0	2.51707	6.12248	IL10;TLR8;IRAK3;LILRB1;CCR7;TIGIT;THBS1;JAK3;PIBF1;LILRA5
negative regulation of viral transcription (GO:0032897)	2014-10-01	0.0878271	0.999996	0	0	2.51707	6.12248	HEXIM1;TRIM62;ZFP36;TRIM13;UBP1;TRIM14;TRIM31;TRIM21;TRIM32;MID2
peptidyl-serine dephosphorylation (GO:0070262)	2014-10-01	0.0878271	0.999996	0	0	2.51707	6.12248	PPP2CA;PPP1R15B;PPP3CA;PPP5C;PPP2R2C;DUSP1;PPP2R2B;PPP2R2D;PPP2R2A;PPP1CA
positive regulation of glucose metabolic process (GO:0010907)	2014-10-01	0.0878271	0.999996	0	0	2.51707	6.12248	NNMT;SLC45A3;IRS1;AKT2;PMAIP1;IRS2;SIRT1;PPARGC1A;GPLD1;PTPN2
positive regulation of leukocyte degranulation (GO:0043302)	2014-10-01	0.0878271	0.999996	0	0	2.51707	6.12248	FGR;IL4;KLRC2;SYK;SPHK2;AP1G1;ITGB2;GAB2;HLA-F;CD177
regulation of macrophage cytokine production (GO:0010935)	2014-10-01	0.0878271	0.999996	0	0	2.51707	6.12248	CD74;CUEDC2;GPRC5B;TGFB3;WNT5A;LAPTM5;IRAK3;LILRB1;HLA-G;SIRT1
sulfate transport (GO:0008272)	2014-10-01	0.0878271	0.999996	0	0	2.51707	6.12248	SLC13A4;SLC26A1;RACGAP1;SLC26A8;SLC26A7;SLC25A10;SLC26A11;SLC26A4;SLC25A11;SLC26A6
cellular response to nitric oxide (GO:0071732)	2021-09-07	0.0882781	0.999996	0	0	3.52354	8.55256	KCNC2;CDK2;MMP3;DPEP1;MTR;FOXO1;AQP1
cellular response to reactive nitrogen species (GO:1902170)	2021-09-07	0.0882781	0.999996	0	0	3.52354	8.55256	KCNC2;CDK2;MMP3;DPEP1;MTR;FOXO1;AQP1
endothelial cell chemotaxis (GO:0035767)	2021-09-07	0.0882781	0.999996	0	0	3.52354	8.55256	NR4A1;NRP1;EGR3;PLEKHG5;CXCL13;CORO1B;VEGFA
epithelial cell apoptotic process (GO:1904019)	2021-09-07	0.0882781	0.999996	0	0	3.52354	8.55256	IL10;RYR2;CAPN10;COL4A3;SIX3;DAB2IP;HIPK1
fatty acid alpha-oxidation (GO:0001561)	2021-09-07	0.0882781	0.999996	0	0	3.52354	8.55256	ALDH3A2;PECR;PHYH;SLC25A17;ILVBL;HACL1;HAO1
lysosomal lumen acidification (GO:0007042)	2021-09-07	0.0882781	0.999996	0	0	3.52354	8.55256	CLN3;CCDC115;ATP6AP2;PPT1;TMEM9;CLN6;CLN5
negative regulation of retrograde protein transport, ER to cytosol (GO:1904153)	2021-09-07	0.0882781	0.999996	0	0	3.52354	8.55256	OS9;DERL3;DERL2;YOD1;UBE2G2;UBAC2;UBE2J1
organic cyclic compound catabolic process (GO:1901361)	2021-09-07	0.0882781	0.999996	0	0	3.52354	8.55256	HSD11B1;STS;EPHX2;ACAA1;ALLC;CYP2F1;CYP3A4
plasminogen activation (GO:0031639)	2021-09-07	0.0882781	0.999996	0	0	3.52354	8.55256	FGB;FGA;PLAU;APOH;F11;FGG;PLAT
positive regulation of CD8-positive, alpha-beta T cell activation (GO:2001187)	2021-09-07	0.0882781	0.999996	0	0	3.52354	8.55256	CBFB;XCL1;NCKAP1L;PTPN22;HLA-A;HLA-E;RUNX1
positive regulation of macrophage cytokine production (GO:0060907)	2021-09-07	0.0882781	0.999996	0	0	3.52354	8.55256	CD74;GPRC5B;WNT5A;LAPTM5;LILRB1;HLA-G;SIRT1
regulation of nephron tubule epithelial cell differentiation (GO:0072182)	2021-09-07	0.0882781	0.999996	0	0	3.52354	8.55256	PAX8;LHX1;OSR1;LIF;CTNNB1;CD24;PAX2
regulation of tumor necrosis factor superfamily cytokine production (GO:1903555)	2021-09-07	0.0882781	0.999996	0	0	3.52354	8.55256	CX3CR1;CD274;ZFP36;MAPKAPK2;SIRPA;PARK7;FOXP1
regulation of vesicle fusion (GO:0031338)	2021-09-07	0.0882781	0.999996	0	0	3.52354	8.55256	ANXA1;RAB3A;ANXA2;AKT2;SPHK1;STXBP1;DOC2B
retinal rod cell differentiation (GO:0060221)	2021-09-07	0.0882781	0.999996	0	0	3.52354	8.55256	RP1;NRL;SOX8;RPGRIP1L;SOX9;BBS4;TOPORS
postreplication repair (GO:0006301)	28/46	0.0882835	0.999996	0	0	1.56682	3.80299	PCNA;USP10;UBE2L6;BRCA1;POLD1;POLD2;UBC;POLI;TRIM25;POLH;RFC5;RFC3;RFC4;RFC1;UBE2B;RFC2;USP43;REV1;RPA1;RPA2;ISG15;UBE2A;PARP10;MSH2;RPA3;UBE2V1;DTL;RAD18
cellular zinc ion homeostasis (GO:0006882)	18/28	0.0896151	0.999996	0	0	1.81266	4.37256	SLC30A9;MT1M;MT1X;SLC30A1;SLC39A12;SLC39A14;MT2A;MT1A;LCK;SLC39A6;MT1F;MT1G;ATP13A2;MT1H;SLC39A7;MT1B;SLC39A4;MT1E
GPI anchor metabolic process (GO:0006505)	18/28	0.0896151	0.999996	0	0	1.81266	4.37256	PIGU;PIGN;PIGQ;PIGP;PIGZ;PIGW;PIGV;PIGY;PIGC;DPM2;PIGB;DPM3;PIGA;MPPE1;PIGL;PIGF;GPLD1;PIGH
regulation of B cell activation (GO:0050864)	18/28	0.0896151	0.999996	0	0	1.81266	4.37256	IL10;SH3KBP1;FCRL3;LAPTM5;TNFAIP3;AHR;NOD2;IKZF3;SAMSN1;ZFP36L2;IL4;IL4I1;IL6;BANK1;IGLL1;CD19;SLAMF8;TLR9
negative regulation of stress-activated MAPK cascade (GO:0032873)	23/37	0.0905388	0.999996	0	0	1.65458	3.97427	IGBP1;HDAC3;DUSP1;DUSP19;PTPN22;TREM2;FOXM1;FOXO1;SH3RF2;DLG1;PINK1;DUSP10;NCOR1;TAOK3;MYC;MARVELD3;SIRPA;AIDA;ZMYND11;ZNF675;DACT1;FKTN;MEN1
neural crest cell migration (GO:0001755)	23/37	0.0905388	0.999996	0	0	1.65458	3.97427	SEMA6B;TBX1;NRP1;SEMA5B;SEMA4A;SEMA6C;SEMA3C;SEMA3A;SEMA4B;SEMA6D;SEMA3B;HTR2B;SEMA4G;SOX10;PHOX2B;CORO1C;GDNF;ANXA6;SOX8;RADIL;PITX2;FOLR1;PHACTR4
positive regulation of calcium ion transport (GO:0051928)	23/37	0.0905388	0.999996	0	0	1.65458	3.97427	CCR1;PDGFRB;PLA2G1B;SPHK2;WFS1;CAV1;F2R;PDGFB;STC1;ANK2;ATP2B1;LILRA5;MYLK;CACNB2;CXCL12;GRM6;P2RX2;STIM2;CCL5;WNK3;CCL3;CCL2;ORAI1
regulation of actin cytoskeleton reorganization (GO:2000249)	23/37	0.0905388	0.999996	0	0	1.65458	3.97427	NOTCH2;CSF1R;NRP1;BCAS3;PDGFRA;CSF3;NTRK3;BAIAP2;CDC42;TJP1;TRPM2;BAIAP2L2;BAIAP2L1;HAX1;CDK5;ABI3;ABL1;ABL2;HCLS1;ESAM;PHPT1;HRAS;CCL27
mitotic spindle assembly checkpoint signaling (GO:0007094)	14/21	0.0921235	0.999996	0	0	2.01386	4.80231	BUB1B;KLHL22;TEX14;TTK;ZWINT;CDC20;MAD2L2;APC;KNTC1;BUB3;TRIP13;BUB1;MAD1L1;MAD2L1
mitotic spindle checkpoint signaling (GO:0071174)	14/21	0.0921235	0.999996	0	0	2.01386	4.80231	BUB1B;KLHL22;TEX14;TTK;ZWINT;CDC20;MAD2L2;APC;KNTC1;BUB3;TRIP13;BUB1;MAD1L1;MAD2L1
neurotrophin signaling pathway (GO:0038179)	14/21	0.0921235	0.999996	0	0	2.01386	4.80231	NTRK1;NGFR;NTRK2;BDNF;FRS2;NGF;NTF4;ZFYVE27;CASP3;DDIT4;RAPGEF1;GRB2;HAP1;SOS1
spindle assembly checkpoint signaling (GO:0071173)	14/21	0.0921235	0.999996	0	0	2.01386	4.80231	BUB1B;KLHL22;TEX14;TTK;ZWINT;CDC20;MAD2L2;APC;KNTC1;BUB3;TRIP13;BUB1;MAD1L1;MAD2L1
base-excision repair (GO:0006284)	29/48	0.092806	0.999996	0	0	1.53737	3.65471	FEN1;PCNA;MPG;OGG1;XPA;UNG;POLB;WRN;POLD1;POLD2;POLG;RFC5;POLQ;USP47;RFC3;RFC4;LIG1;RFC1;RFC2;RPA1;RPA2;XRCC1;LIG3;SMUG1;NEIL3;NEIL2;RPA3;ERCC6;NEIL1
phosphatidic acid biosynthetic process (GO:0006654)	29/48	0.092806	0.999996	0	0	1.53737	3.65471	DGKB;PLA2G1B;DGKA;ABHD8;LPCAT1;ABHD5;PLD6;AGPAT1;PLD1;AGPAT2;LCLAT1;AGPAT3;AGPAT4;ACP6;PLA2G2F;PLA2G12A;PLA2G2D;PLA2G4B;DDHD2;DDHD1;DGKZ;GNPAT;GPAM;LPCAT4;GPD1;PLA2G10;PNPLA3;ALPI;DGKH
positive regulation of cysteine-type endopeptidase activity involved in apoptotic process (GO:0043280)	67/119	0.0931261	0.999996	0	0	1.29848	3.08234	MTCH1;DDX3X;HIP1;PDCD6;TRADD;FASLG;BBC3;ROBO1;PYCARD;CASP8;AIFM1;FAM162A;CASP10;MYC;CASP4;ARL6IP5;TNFSF10;CASP1;LGALS9;IFT57;JAK2;SOX7;CTSD;BOK;APAF1;SYK;DAPK1;RFPL1;F2R;NGF;F3;SIRT1;LCK;COL4A3;MAPT;S100A9;S100A8;DIABLO;SLC22A2;KHDC1L;HTRA2;RPS27L;GRAMD4;HSPD1;BCL2L10;CLEC7A;NLRP2;PMAIP1;BID;XDH;SNCA;NGFR;CASP8AP2;SMAD3;TNFSF15;BAD;CARD9;HIP1R;LAPTM5;TNFRSF10B;CFLAR;ACER2;DAP;NLRP12;DLC1;FAS;PDCD2
regulation of transcription from RNA polymerase II promoter in response to stress (GO:0043618)	50/87	0.0935575	0.999996	0	0	1.36157	3.2258	EPO;HIF3A;LIMD1;BACH1;PSMD7;PSMD4;PSMD2;CHEK1;EP300;PSMD1;CA9;HIF1AN;ARNT;RBX1;PSMA5;IMPACT;PSMA4;PSMA1;PSMA2;PSME1;PSME2;ATF3;ATF4;PSMD10;PSMB11;PSMD14;EPAS1;PSMD13;HIF1A;PSMB10;PSMB6;DNAJB1;PSMB7;MUC1;PSMB5;PSMB2;BAG3;UBC;HMOX1;PSMF1;EGLN2;KLF2;PSMB8;PSMB9;VEGFA;PSMC6;PSMC4;PSMC1;HSPA1A;NFE2L2
sodium ion transmembrane transport (GO:0035725)	50/87	0.0935575	0.999996	0	0	1.36157	3.2258	PKD2;SLC6A2;SLC6A4;SLC8A2;SCN5A;SCN1B;SCN1A;SLC6A18;SLC6A17;SLC6A16;SLC6A13;SLC6A12;ATP1B3;SCNN1G;SCN10A;SLC9A4;SLC9A5;SLC9A6;SLC9A7;SCN8A;SCNN1B;SCNN1A;SLC9A9;HCN4;SLC24A2;HCN3;SLC24A1;SLC24A4;ATP1A4;ATP1A2;ATP1A1;SLC5A1;SLC5A2;SLC6A20;NALCN;SCN7A;SCN3B;TRPM4;SLC12A3;SLC12A1;ATP4B;SLC6A5;SLC8A3;SLC4A8;SLC6A6;FXYD2;KCNK1;SCN2A;HCN2;SCN2B
regulation of angiogenesis (GO:0045765)	111/203	0.0943307	0.999996	0	0	1.21644	2.87194	ATF2;PDCD6;SERPINE1;ISM1;CXCL13;FGF1;AQP1;AMOT;ZC3H12A;PROK2;GLUL;PROK1;GTF2I;PRKCB;SPINK5;WNT5A;HLA-G;HSPG2;ISL1;PGF;RUNX1;CLDN5;SFRP1;ADAM12;COL4A3;APLNR;PRKD2;PRKD1;EPHA1;EPHA2;CHRNA7;GATA6;KLK3;FOXO4;HIF1A;PIK3R6;APOH;HMOX1;ZNF304;PLCG1;CD160;TNFSF12;GDF2;CXCL10;IL6;SP1;FGF18;ITGB1;CD40;ECM1;BTG1;HSPB6;YJEFN3;TNFAIP3;FASLG;BRCA1;PRL;TSPAN12;HK2;MECP2;HHEX;SPRED1;HYAL1;ADAMTS1;ITGAX;CTSH;ITGB8…
mitochondrial translational elongation (GO:0070125)	51/89	0.0959602	0.999996	0	0	1.35225	3.16944	MRPS17;MRPS15;GFM2;MRPS14;MRPS11;MRPS12;MRPL39;MRPS10;MRPL34;MRPL35;MRPL33;MRPL4;MRPL41;MRPL2;MRPL1;MRPL40;MRPS27;MRPL49;MRPS18B;MRPS18A;MRPS21;MRPL47;MRPL48;MRPL45;MRPS6;MRPL43;MRPL44;MRPS18C;MRPL52;MRPL53;OXA1L;MRPS9;MRPL51;DAP3;MRPL18;MRPS33;MRPL19;MRPS34;MRPL14;MRPS30;MRPL12;MRPL13;MRPL10;MRPL11;MRPL55;PTCD3;MRPL27;MRPL28;MRPL24;MRPL22;MRPL30
regulation of receptor-mediated endocytosis (GO:0048259)	24/39	0.0962171	0.999996	0	0	1.61142	3.77258	LRPAP1;ARF1;HIP1;SGIP1;HFE;TNK2;SERPINE1;HIP1R;BICD1;APOA5;DKK1;IL4;HNRNPK;APOC2;AAK1;BMP2K;PPT1;CCL19;RAC1;RSPO1;LDLRAP1;SMAP1;PROM2;PICALM
fatty-acyl-CoA biosynthetic process (GO:0046949)	19/30	0.0971117	0.999996	0	0	1.73942	4.05615	SLC25A1;ELOVL1;ELOVL5;ELOVL2;SCD5;ACSL6;ACSL5;ACSL4;ELOVL6;ACSL3;ACACA;ACLY;SCD;FASN;PPT1;ACSBG1;PPT2;ACSBG2;CBR4
regulation of vasoconstriction (GO:0019229)	19/30	0.0971117	0.999996	0	0	1.73942	4.05615	FGB;FGA;OXTR;ACE;CAV1;F2R;FGG;ADM;ADRA1D;ATP2B1;AVPR1A;ADRA1B;PER2;ACE2;TBXA2R;KCNMB2;BDKRB2;AGTR1;TRPM4
zinc ion homeostasis (GO:0055069)	19/30	0.0971117	0.999996	0	0	1.73942	4.05615	SLC30A9;MT1M;TMC8;MT1X;SLC30A1;SLC39A12;SLC39A14;MT2A;MT1A;LCK;SLC39A6;MT1F;MT1G;ATP13A2;MT1H;SLC39A7;MT1B;SLC39A4;MT1E
phosphatidic acid metabolic process (GO:0046473)	30/50	0.0972003	0.999996	0	0	1.51087	3.5218	DGKB;PLA2G1B;DGKA;LPCAT1;ABHD8;PLA2G3;ABHD5;PLD6;AGPAT1;PLD1;LCLAT1;AGPAT2;AGPAT3;AGPAT4;ACP6;PLA2G2F;PLA2G12A;PLA2G2D;PLA2G4B;DDHD2;DDHD1;DGKZ;GNPAT;GPAM;LPCAT4;GPD1;PLA2G10;PNPLA3;ALPI;DGKH
water-soluble vitamin metabolic process (GO:0006767)	44/76	0.0981576	0.999996	0	0	1.38525	3.21542	SLC23A2;PANK2;SLC46A1;PDXK;NNMT;SLC23A1;SHMT1;SLC2A1;MTR;SLC2A3;THTPA;CYB5R3;FLAD1;PDZD11;RFK;FPGS;PNPO;ACP5;PRSS3;SLC19A1;SLC19A2;ABCC1;GSTO2;GSTO1;MMAB;CTRB2;CTRB1;MCCC1;MTHFR;SLC5A6;DHFR;LMBRD1;BTD;PC;TCN2;VNN2;MTHFD2;VNN3;MTHFD2L;PCCB;SLC25A32;FOLR2;CTRC;MMACHC
regulation of phosphorylation (GO:0042325)	70/125	0.0982811	0.999996	0	0	1.28263	2.9756	CDKN1C;NRP1;CDKN1A;NUP107;CDKN1B;NUP188;PRKAG1;ILK;PRKAG2;IKBKB;FLCN;SESN2;NUP62;EP300;ROPN1L;SEC13;DSCAM;PGAM1;DYNLL1;SIRT1;SIRT2;EREG;NUP93;AR;NUP50;NDUFS4;ANG;ITGA6;NUP98;NUP205;POM121;SEH1L;ROCK1;PSEN1;HIF1A;THBS1;NUP160;CORO1C;PPP2CA;SOCS1;POM121C;CCL5;SLAMF8;NCKAP1L;NUP43;RAE1;BARD1;CDKN2D;RANBP2;CDKN2B;CDKN2C;KDM4D;CDKN2A;FZD7;GLMN;NUP153;INHBA;BTBD10;GCK;PML;BMP4;IL4;CCDC88A;EIF6;CCDC88C;…
regulation of stem cell differentiation (GO:2000736)	52/91	0.0983241	0.999996	0	0	1.34342	3.11604	HNRNPU;PSMD7;PSMD4;PSMD2;PSMD1;LMO1;PDGFRA;TCF15;NSUN2;LMO2;METTL3;PUS7;RUNX1;PSMA5;PSMA4;PSMA1;PSMA2;HOXB4;PSME1;PSME2;RBM24;PSMD10;YAP1;PSMB11;CBFB;PSMD14;PRKDC;PSMD13;TACSTD2;PSMB10;ZFP36L2;PSMB6;PSMB7;PSMB5;PSMB2;ABL1;HES1;PSMF1;HES5;ESRRB;SETD1A;OSM;EIF2AK2;PSMB8;PSMB9;PSMC6;GDNF;PSMC4;PSMC1;OCIAD1;TCF3;BMPR1A
cellular response to reactive oxygen species (GO:0034614)	37/63	0.0989558	0.999996	0	0	1.43354	3.31589	UCP1;TNFAIP3;PARK7;PTPRK;AGAP3;PKD2;AQP1;CAMKK2;PRDX3;MAPK9;TRPM2;PRDX5;ABL1;SIRPA;MAPK1;ROMO1;ANKZF1;MAPK3;PDGFRA;JUN;ANXA1;RIPK3;PLEKHA1;PRKCD;TPM1;FOS;MMP9;SIRT1;PAX2;RHOB;NET1;CRYGD;IMPACT;IL6;PPIF;MAPT;NFE2L2
plasma membrane bounded cell projection morphogenesis (GO:0120039)	31/52	0.101469	0.999996	0	0	1.48689	3.40199	CNTNAP2;NCKAP1;CNTNAP1;KLK8;NTF4;PAK1;SNX2;EPB41L3;NCKAP1L;ATP7A;SRGAP2;WASF1;MAP4K4;DBNL;ANKRD27;MAP1S;BDNF;MINK1;DAB2IP;DTNBP1;DICER1;NGF;ALS2;CTTN;SLC9A6;TAOK3;TAOK2;TNIK;SGK1;NBL1;DBN1
epithelial cell migration (GO:0010631)	25/41	0.101691	0.999996	0	0	1.57366	3.59709	KANK2;NRP1;ROCK1;PKN3;PRKX;FSTL1;ABL1;LPXN;PRSS3;NANOS1;STARD13;S100A2;NOS3;PLEKHG5;TNFSF12;ANLN;FERMT1;PTP4A3;FAP;KRT16;GIPC1;KIT;CDH13;S100P;PKN1
response to growth factor (GO:0070848)	25/41	0.101691	0.999996	0	0	1.57366	3.59709	SHC1;GATA6;PDGFB;TWF2;HTRA2;LRP2;ACVR1B;SOX2;MYC;ERBB2;CPNE3;NOS1;MAP2K5;ACVR1;SPHK1;KLF4;ACVR2B;TGFBR1;TGFBR2;SFRP1;TBC1D7;CTNNB1;BMPR1B;BMPR1A;EPHA2
cytoskeleton-dependent intracellular transport (GO:0030705)	15/23	0.102196	0.999996	0	0	1.888	4.30626	DYNC1I2;F8A1;TUBB;CCDC88B;CCDC88A;TUBA1C;TUBA1A;HOOK2;KIF5B;CCDC88C;KIF5A;KIF1C;MAP6;MAP6D1;KIF1B
glucose 6-phosphate metabolic process (GO:0051156)	15/23	0.102196	0.999996	0	0	1.888	4.30626	G6PD;H6PD;RPE;TALDO1;PGD;GCK;HK2;DERA;HK1;G6PC2;HKDC1;SHPK;PGM2;PGLS;TKT
nucleotide metabolic process (GO:0009117)	15/23	0.102196	0.999996	0	0	1.888	4.30626	NME2;CTPS2;NMNAT3;NMNAT2;PARK7;NUDT5;REXO2;DCK;FHIT;DCTD;NMNAT1;GUK1;CMPK1;ME1;CMPK2
positive regulation of morphogenesis of an epithelium (GO:1905332)	15/23	0.102196	0.999996	0	0	1.888	4.30626	WNT5B;NOG;LIF;PAX2;VEGFA;BMP4;GJA1;GDNF;PAX8;SIX4;SMO;LHX1;ITGAX;SOX8;SOX9
response to copper ion (GO:0046688)	15/23	0.102196	0.999996	0	0	1.888	4.30626	PRNP;DAXX;MT1M;MT1X;AQP1;IL1A;MT2A;ATP7B;MT1A;MT1F;MT1G;MT1H;MT1B;MT1E;SNCA
steroid biosynthetic process (GO:0006694)	38/65	0.102347	0.999996	0	0	1.41775	3.2316	DHRS11;INSIG1;AKR1D1;HSD17B3;PRKAG2;SERPINA6;CYP19A1;CYP7A1;HSD17B10;TM7SF2;HSD11B1;HSD11B2;EBP;SCP2;CYP11A1;PMVK;FDXR;FDFT1;OSBPL9;ACOT8;OSBPL6;SRD5A1;OSBPL3;HSD3B1;OSBPL2;AKR1C4;BAAT;LSS;PRLR;CYP39A1;CH25H;SQLE;AMACR;ACOX2;STAR;CYP21A2;CYP11B1;DHCR7
positive regulation of DNA-binding transcription factor activity (GO:0051091)	133/246	0.102387	0.999996	0	0	1.1868	2.70471	ATF2;CSF3;SMARCB1;CRTC3;TFRC;IL1RAP;PARK7;PHB2;ABRA;PYCARD;RPS6KA5;IL18RAP;TRIM25;EP300;TRIM26;LGALS9;TRIM21;TRIM22;PRKCB;WNT5A;ARID5B;TICAM1;MID2;AR;SMO;BTK;TRIM13;TRIM14;PRKD2;TRIM15;ADAM8;PRKD1;RBCK1;CARD16;TSSK4;UBE2V1;S100A9;CARD11;S100A8;BEX1;TNFRSF11A;PRKCZ;PRDX3;CLEC7A;DDRGK1;IRAK2;UBC;DVL2;S100A12;TP53BP1;PPARGC1A;WNT2;PPARGC1B;FZD1;SMAD3;FZD4;CAV1;EIF2AK2;ESR1;ESR2;NFKB1;NFKB2;CRNN;NFKB…
dendritic cell chemotaxis (GO:0002407)	2016-11-01	0.10271	0.999996	0	0	2.21502	5.04105	CCR1;TRPM2;CXCR1;CCL5;CXCR4;CCR7;CCL19;CCR6;PIK3CG;CCR2;TRPM4
filopodium assembly (GO:0046847)	2016-11-01	0.10271	0.999996	0	0	2.21502	5.04105	FGD4;FGD5;FGD6;SPEF1;SPATA13;ARHGEF4;RAB17;S1PR2;SRGAP2;FGD2;PPP1R9B
negative regulation of DNA replication (GO:0008156)	2016-11-01	0.10271	0.999996	0	0	2.21502	5.04105	TSPYL2;CDAN1;SLFN11;GMNN;GDF2;RAD17;TERF1;GTPBP4;S100A11;ATR;ENPP7
negative regulation of receptor signaling pathway via JAK-STAT (GO:0046426)	2016-11-01	0.10271	0.999996	0	0	2.21502	5.04105	PPP2CA;SOCS3;SOCS1;INPP5F;CAV1;BCL3;NF2;ADIPOR1;PARP14;PIBF1;PTPN2
positive regulation of myeloid leukocyte cytokine production involved in immune response (GO:0061081)	2016-11-01	0.10271	0.999996	0	0	2.21502	5.04105	CD74;GPRC5B;NR4A3;DDX58;WNT5A;KIT;LAPTM5;LILRB1;TICAM1;HLA-G;SIRT1
positive regulation of vasoconstriction (GO:0045907)	2016-11-01	0.10271	0.999996	0	0	2.21502	5.04105	FGB;FGA;OXTR;TBXA2R;CAV1;F2R;FGG;ADRA1D;AVPR1A;ADRA1B;TRPM4
regulation of cholesterol storage (GO:0010885)	2016-11-01	0.10271	0.999996	0	0	2.21502	5.04105	ABCA1;EHD1;MSR1;LPL;NR1H3;TREM2;PPARA;SREBF2;ABCG1;TTC39B;PPARD
regulation of interleukin-1 production (GO:0032652)	2016-11-01	0.10271	0.999996	0	0	2.21502	5.04105	IL10;CEACAM1;NLRP12;ANXA1;TMED10;F2R;SAA1;SIRPA;CCR7;GAS6;FOXP1
regulation of phosphate metabolic process (GO:0019220)	2016-11-01	0.10271	0.999996	0	0	2.21502	5.04105	BARD1;IGBP1;IKBKB;IL4;PGAM1;RAD17;PSEN1;CD24;SIRT2;SMG5;SMG6
response to interferon-gamma (GO:0034341)	46/80	0.103694	0.999996	0	0	1.36303	3.08905	CCL14;CD40;CIITA;IFITM2;CCL11;CITED1;CCL3L1;CCL4L1;AQP4;AIF1;CXCL16;CYP27B1;CCL8;CCL7;CCL5;UBD;CASP1;CCL3;SIRPA;CCL2;LGALS9;CCL19;CD58;CCL18;IL12RB1;TRIM21;GBP1;CCL15;SNCA;CCL25;GBP5;CD74;GBP7;CCL22;DAPK1;CCL20;SLC11A1;WNT5A;RPL13A;BST2;IRF8;XCL1;TDGF1;SLC26A6;TLR2;CCL26
liver development (GO:0001889)	20/32	0.104256	0.999996	0	0	1.67839	3.79469	CEBPA;PHF2;CEBPB;ANXA1;CITED2;PCSK9;ARID5B;LSR;PROX1;PKD2;GFER;AURKA;TGFBR3;IL6;PCK1;MET;CDK5RAP3;E2F7;PCK2;WNT4
positive regulation of interleukin-10 production (GO:0032733)	20/32	0.104256	0.999996	0	0	1.67839	3.79469	CD274;SYK;STAT3;ISG15;NOD2;PRKCZ;HSPD1;LILRA5;PYCARD;IL4;IL6;CD40LG;CLEC7A;IRF4;CD28;TLR9;XCL1;LGALS9;TIGIT;PIBF1
regulation of dendritic spine morphogenesis (GO:0061001)	20/32	0.104256	0.999996	0	0	1.67839	3.79469	CAMK2B;NLGN1;BHLHB9;DBNL;PTEN;LRP8;TANC2;EFNA1;ARC;CUX2;RELN;ABI2;CDK5;ABI3;CAPRIN1;DHX36;CAPRIN2;DBN1;PPFIA2;CDK5R1
nuclear membrane reassembly (GO:0031468)	32/54	0.105616	0.999996	0	0	1.46508	3.29343	AHCTF1;NUP205;POM121;NUP107;SEH1L;NUP188;UBXN2B;UBXN2A;VPS4A;PPP2R2A;NUP160;PPP2CA;SPAST;LMNA;RCC1;NUP43;SEC13;UBE2I;VRK1;RANGAP1;SIRT2;NUP93;NSFL1C;REEP4;REEP3;CHMP2A;NUP35;CHMP4A;NUP98;CHMP6;KPNB1;NUP37
anion transmembrane transport (GO:0098656)	39/67	0.10566	0.999996	0	0	1.4031	3.1535	SLC25A1;SLC23A2;SLC35B4;SLC44A4;SLC23A1;SLC1A1;SLC1A3;SLC3A2;SLC6A20;SLC7A1;SLC7A2;SLC25A29;ARL6IP5;LRRC8D;SLC25A42;LRRC8B;SLC13A5;SLC25A22;SLC36A4;LRRC8E;SLC19A1;SLC35A2;SLC35A1;ABCC1;SLC13A3;SLC13A4;SLC35A3;ABCC5;SLC35C2;SLC6A13;SLC16A12;SLC5A6;SLC25A38;SLC6A5;SLC25A18;SLC7A8;SLC25A10;SLC25A12;SLC25A11
regulation of viral genome replication (GO:0045069)	39/67	0.10566	0.999996	0	0	1.4031	3.1535	RNASEL;DDX3X;IFITM2;STAU1;ADAR;ADARB1;ZC3HAV1;IFIT1;OASL;IFIH1;IFI16;CCL5;APOBEC3C;SRPK2;APOBEC3F;RSAD2;APOBEC3G;EIF2AK2;ISG15;PROX1;TARBP2;BST2;ISG20;PARP10;FAM111A;PLSCR1;NR5A2;CNOT7;OAS1;SLPI;OAS2;OAS3;CD28;PPIE;PPIH;TMEM39A;PPARA;PPID;APOBEC3A
regulation of cell differentiation (GO:0045595)	86/156	0.106591	0.999996	0	0	1.23827	2.77218	ALK;PHLDB1;CSF1;PLEKHB2;RORC;PTBP1;FGF8;TRPS1;RPS6KA1;DAG1;FLOT2;PRKACA;CDK5RAP3;FADS1;CDK5RAP2;DDX17;APC2;EDN3;PRKCB;NSUN2;NGF;ISL1;RUNX2;TGFBR1;RUNX1;AR;BIN1;SIK1;PHLDB2;BIRC2;ATF4;GCM1;CASZ1;DDX5;CEBPB;NLGN1;CBFB;CEBPD;ROCK1;SRF;LTBP4;PTHLH;KLK6;NTF4;PPP2CA;PURB;ALOX5;SPOCK2;PRAME;ZNF268;HES5;CLASP2;TCFL5;TFAP2A;TBX1;TFAP2B;BDNF;LIF;EIF2AK2;NR1D2;NR1D1;KLF4;ALOX15B;ELL3;HOPX;SMAD7;CDK9;SLC6A6;…
positive regulation of angiogenesis (GO:0045766)	65/116	0.106666	0.999996	0	0	1.28429	2.87431	ITGB1;CD40;ECM1;BTG1;HSPB6;PDCD6;SERPINE1;BRCA1;FGF1;HK2;AQP1;HYAL1;ZC3H12A;ITGAX;CTSH;ITGB8;PRKCB;ANXA3;PDPK1;SPHK1;WNT5A;GAB1;ISL1;F3;SIRT1;PGF;RUNX1;RHOB;IL1A;IL1B;ADAM12;APLNR;CHI3L1;PRKD2;PRKD1;ANGPTL4;EPHA1;FOXC2;CHRNA7;GATA6;HIF1A;THBS1;PIK3R6;HMOX1;ZNF304;PLCG1;SASH1;PAK4;SMAD1;ANGPT4;NOS3;TNFSF12;GDF2;VEGFB;VEGFC;HIPK1;KLF4;HIPK2;VEGFA;TJP1;PDCL3;SP1;ADM2;FGF18;AGGF1
tumor necrosis factor-mediated signaling pathway (GO:0033209)	65/116	0.106666	0.999996	0	0	1.28429	2.87431	PLVAP;CD40;TRADD;ILK;TNFRSF13C;EDA2R;TXNDC17;PYCARD;IKBKB;PSMD7;PSMD4;PSMD2;PSMD1;TNFRSF8;JAK2;EDARADD;TNFRSF12A;TNFRSF18;ACTN4;TNFRSF1B;COMMD7;TNFRSF1A;EDAR;PSMA5;ADAM17;PSMA4;PSMA1;PSMA2;TRAF3;TRAF5;PSME1;PSME2;TNFRSF25;LTB;BIRC2;BIRC3;PSMD10;PSMB11;PSMD14;PSMD13;TNFRSF11A;FOXO3;PSMB10;PSMB6;PSMB7;BAG4;PSMB5;PSMB2;TNFRSF14;PSMF1;TNFSF14;TNFSF15;CD70;TNFRSF9;TNFSF12;PSMB8;PSMB9;NFKBIA;CD40LG;PSM…
DNA synthesis involved in DNA repair (GO:0000731)	26/43	0.106967	0.999996	0	0	1.54033	3.443	PCNA;SYCP1;USP10;UBE2L6;WRN;POLD1;POLD2;UBC;POLI;TRIM25;POLH;CDKN2D;RFC5;RFC3;RFC4;RFC1;RFC2;USP43;REV1;RPA1;RPA2;ISG15;SIRT1;PARP10;RPA3;DTL
positive regulation of phospholipase C activity (GO:0010863)	26/43	0.106967	0.999996	0	0	1.54033	3.443	C5AR1;HTR2B;LPAR1;LPAR2;PHB;PHB2;RASGRP4;NTF4;GNA15;P2RY6;ABL2;PLCG1;HRAS;S1PR4;P2RY12;PDGFRB;NTRK2;PDGFRA;BDNF;NTRK3;AVPR1A;ESR1;SELE;KIT;ANG;FGFR1
activation of Janus kinase activity (GO:0042976)	2021-06-05	0.107893	0.999996	0	0	5.03312	11.2068	GHR;IL4;JAK2;PIBF1;PRLR
activation of transmembrane receptor protein tyrosine kinase activity (GO:0007171)	2021-06-05	0.107893	0.999996	0	0	5.03312	11.2068	ANGPT1;NRG1;PILRB;ADRB2;PRLR
attachment of GPI anchor to protein (GO:0016255)	2021-06-05	0.107893	0.999996	0	0	5.03312	11.2068	PIGS;PIGU;PIGT;GPAA1;PIGK
cardiac ventricle formation (GO:0003211)	2021-06-05	0.107893	0.999996	0	0	5.03312	11.2068	MESP1;MEF2C;HAND1;SOX11;TBX5
choline transport (GO:0015871)	2021-06-05	0.107893	0.999996	0	0	5.03312	11.2068	SLC5A7;SEC14L1;SLC44A4;SLC44A1;SLC22A2
contact inhibition (GO:0060242)	2021-06-05	0.107893	0.999996	0	0	5.03312	11.2068	YAP1;PAK1;FAP;SMO;PTPRJ
COPI coating of Golgi vesicle (GO:0048205)	2021-06-05	0.107893	0.999996	0	0	5.03312	11.2068	TMED10;GBF1;TMED2;ARFGAP3;ARFGAP2
COPI-coated vesicle budding (GO:0035964)	2021-06-05	0.107893	0.999996	0	0	5.03312	11.2068	TMED10;GBF1;TMED2;ARFGAP3;ARFGAP2
detection of virus (GO:0009597)	2021-06-05	0.107893	0.999996	0	0	5.03312	11.2068	IFIH1;DDX58;SERINC3;SERINC5;TLR3
embryonic skeletal joint development (GO:0072498)	2021-06-05	0.107893	0.999996	0	0	5.03312	11.2068	COL2A1;SLC2A10;OSR1;NOG;WNT9A
epithelial tube branching involved in lung morphogenesis (GO:0060441)	2021-06-05	0.107893	0.999996	0	0	5.03312	11.2068	BMP4;NKX2-1;CTSH;FGFR2;FGF10
epithelial tube formation (GO:0072175)	2021-06-05	0.107893	0.999996	0	0	5.03312	11.2068	PODXL;SOX9;CEP290;FGFR2;PAX2
Golgi transport vesicle coating (GO:0048200)	2021-06-05	0.107893	0.999996	0	0	5.03312	11.2068	TMED10;GBF1;TMED2;ARFGAP3;ARFGAP2
hepatocyte differentiation (GO:0070365)	2021-06-05	0.107893	0.999996	0	0	5.03312	11.2068	ANXA1;PROX1;PCK1;E2F7;PCK2
hexose import across plasma membrane (GO:0140271)	2021-06-05	0.107893	0.999996	0	0	5.03312	11.2068	SLC2A10;SLC2A1;SLC2A3;SLC5A1;SLC5A2
L-arginine transmembrane transport (GO:1903400)	2021-06-05	0.107893	0.999996	0	0	5.03312	11.2068	SLC25A29;SLC47A1;SLC22A2;SLC7A1;SLC7A2
lipoxin metabolic process (GO:2001300)	2021-06-05	0.107893	0.999996	0	0	5.03312	11.2068	HPGD;ALOX5;ALOX5AP;ALOX12;PTGR1
mesenchymal to epithelial transition involved in metanephros morphogenesis (GO:0003337)	2021-06-05	0.107893	0.999996	0	0	5.03312	11.2068	BMP4;SALL1;PAX8;SMO;PAX2
negative regulation of CD8-positive, alpha-beta T cell activation (GO:2001186)	2021-06-05	0.107893	0.999996	0	0	5.03312	11.2068	CD274;SOCS1;HFE;LILRB1;ZBTB7B
negative regulation of hematopoietic progenitor cell differentiation (GO:1901533)	2021-06-05	0.107893	0.999996	0	0	5.03312	11.2068	METTL14;TCF15;DPF2;N4BP2L2;MIXL1
negative regulation of lens fiber cell differentiation (GO:1902747)	2021-06-05	0.107893	0.999996	0	0	5.03312	11.2068	SPRED3;FOXE3;SPRED1;SPRY2;SPRY1
plus-end-directed organelle transport along microtubule (GO:0072386)	2021-06-05	0.107893	0.999996	0	0	5.03312	11.2068	FYCO1;KIF3B;KIF13A;MAPT;KIFAP3
positive regulation of cell-cell adhesion mediated by integrin (GO:0033634)	2021-06-05	0.107893	0.999996	0	0	5.03312	11.2068	PODXL;CCL5;CD3E;CXCL13;SKAP1
positive regulation of epithelial cell differentiation involved in kidney development (GO:2000698)	2021-06-05	0.107893	0.999996	0	0	5.03312	11.2068	PAX8;LHX1;LIF;CD24;PAX2
positive regulation of gap junction assembly (GO:1903598)	2021-06-05	0.107893	0.999996	0	0	5.03312	11.2068	ACE2;CNTNAP2;CAV1;IRX3;TBX5
positive regulation of heart rate by epinephrine-norepinephrine (GO:0001996)	2021-06-05	0.107893	0.999996	0	0	5.03312	11.2068	PDE4D;TPM1;ADRA1D;ADRB1;ADRA1B
positive regulation of receptor binding (GO:1900122)	2021-06-05	0.107893	0.999996	0	0	5.03312	11.2068	NRP1;ANXA2;BDNF;HFE;MMP9
pronephros development (GO:0048793)	2021-06-05	0.107893	0.999996	0	0	5.03312	11.2068	PAX8;OSR1;HNF1B;CEP290;PAX2
protection from natural killer cell mediated cytotoxicity (GO:0042270)	2021-06-05	0.107893	0.999996	0	0	5.03312	11.2068	HLA-B;SERPINB9;HLA-A;HLA-G;HLA-E
protein repair (GO:0030091)	2021-06-05	0.107893	0.999996	0	0	5.03312	11.2068	FN3K;MSRA;PCMT1;MSRB2;MSRB3
pyrimidine nucleotide-sugar transmembrane transport (GO:0090481)	2021-06-05	0.107893	0.999996	0	0	5.03312	11.2068	SLC35A2;SLC35A1;SLC35A3;SLC35B4;SLC35C2
regulation of hematopoietic stem cell proliferation (GO:1902033)	2021-06-05	0.107893	0.999996	0	0	5.03312	11.2068	ACE;THPO;EIF2AK2;PDCD2;N4BP2L2
regulation of hormone biosynthetic process (GO:0046885)	2021-06-05	0.107893	0.999996	0	0	5.03312	11.2068	EGR1;STC2;ARNT;FFAR3;HIF1A
regulation of nuclease activity (GO:0032069)	2021-06-05	0.107893	0.999996	0	0	5.03312	11.2068	OAS1;OAS2;OAS3;NEIL1;OASL
regulation of type B pancreatic cell proliferation (GO:0061469)	2021-06-05	0.107893	0.999996	0	0	5.03312	11.2068	NR4A1;NR4A3;PTPRN;NR1D1;NUPR1
response to catecholamine (GO:0071869)	2021-06-05	0.107893	0.999996	0	0	5.03312	11.2068	GNG2;NR4A3;DRD1;ADCY6;DRD5
T-helper 17 cell lineage commitment (GO:0072540)	2021-06-05	0.107893	0.999996	0	0	5.03312	11.2068	IL6;IRF4;STAT3;SLAMF6;LY9
venous blood vessel morphogenesis (GO:0048845)	2021-06-05	0.107893	0.999996	0	0	5.03312	11.2068	CCBE1;TBX20;PROX1;ENG;VEGFA
ventricular compact myocardium morphogenesis (GO:0003223)	2021-06-05	0.107893	0.999996	0	0	5.03312	11.2068	TGFBR3;NOG;LRP2;TGFBR1;BMPR1A
regulation of cellular response to stress (GO:0080135)	66/118	0.108514	0.999996	0	0	1.27897	2.84044	DYRK3;SMG1;NUP107;NUP188;RPTOR;ING2;AIFM2;CHORDC1;NUP62;MLST8;EP300;IER3;HSP90AA1;SEC13;OPRM1;SIRT1;NUP93;DNAJC2;NUP50;MAPKAPK2;NUP98;NUPR1;MAPT;CRYAB;ATF3;ATF4;CAMK2B;NUP205;POM121;CEBPB;SEH1L;ROCK2;NUP160;CLN3;DNAJB1;BAG4;NUAK1;BAG5;POM121C;BAG3;ALOX5;BAG1;ABL1;MAPK1;USP51;NUP43;SLC38A2;CAMK2G;RAE1;MCL1;MAPK3;RANBP2;PNPT1;AMFR;RPA1;RPA2;NUP153;CORO2B;RSL1D1;PINK1;RPA3;NUP35;HSPA1B;ATR;HSPA1A;NU…
positive regulation of protein transport (GO:0051222)	40/69	0.108895	0.999996	0	0	1.38945	3.08093	MYOM1;TMED10;PLA2G1B;TREM2;ZFAND1;ATP2C1;OAZ2;TTN;CLN3;PCM1;PDCD10;APBB1;DNM1L;CEP290;APBB3;MYH10;CD33;FGB;UNC13B;BCAS3;FGA;TGFB3;FGG;GOLPH3L;FRMD4A;ACSL3;IGF1;SYTL4;CD2AP;IL1A;GOLPH3;RUFY3;ADAM8;ANG;ATP13A2;ABCG1;ARHGEF5;PPID;VPS28;EXOC1
vascular transport (GO:0010232)	48/84	0.109019	0.999996	0	0	1.34328	2.97702	ABCB1;SLC22A5;SLC44A1;TFRC;SLC22A2;SLC1A1;SLC2A1;ATP1A4;SLC1A3;SLC2A3;ATP1A2;LRP3;SLC1A4;LRP2;SLC5A1;SLC6A20;SLC7A1;SLC7A2;SLC8A2;SLC5A5;LEPR;SLC16A2;SLC38A2;SLC19A1;ABCC4;ABCA2;ABCC1;SLC13A3;SLC38A1;SLC16A1;SLC6A17;KCNJ8;SLC2A10;ABCC5;SLC2A13;SLC6A13;ATP2B4;SLC16A12;ABCC9;AVPR1A;SLC5A6;SLCO1C1;SLC4A8;SLC6A6;SLC7A8;SLC29A1;SLC22A8;SLC28A2
cellular response to chemical stress (GO:0062197)	57/101	0.10958	0.999996	0	0	1.30526	2.88605	DDX3X;NCF4;KEAP1;NUDT2;PARK7;ZFAND1;PKD2;SESN2;ZC3H12A;ADNP2;G6PD;GPX2;GPX1;GPX3;GPX5;GPX7;SIRT2;SERPINB6;PRKD1;ATF4;PRKAA2;HTRA2;FOXO3;AIF1;FOXO1;PRDX3;PRDX2;PRDX5;ERMP1;ALDH3B1;PRDX1;ABL1;MGAT3;LRRC8D;STX2;ATG7;PPARGC1A;LRRC8E;SLC25A24;SNCA;PNPT1;BRF2;CAV1;GSR;FANCC;SOD2;SOD3;MSRA;PINK1;TRPV4;FAS;ATP13A2;CPEB2;NOX1;HSPA1B;NFE2L2;HSPA1A
positive regulation of cell cycle process (GO:0090068)	57/101	0.10958	0.999996	0	0	1.30526	2.88605	GPSM2;FEN1;UBXN2B;NUMA1;CEP120;KIF14;CDC14A;OPN1LW;SOX15;NUP62;NUSAP1;NUDT16;GEN1;PDGFRB;EDN1;EDN3;DDX11;PRKCE;ATRX;KIF23;OOEP;SIRT2;CDC25B;EREG;ZNF16;CIT;BTC;IL1A;PLSCR1;IL1B;PKP4;PDGFB;WIZ;DBF4B;AURKC;AURKB;AURKA;CDC42;SPAST;RACGAP1;RAD21;DRD3;E2F7;PLK4;CENPV;NPM2;SPAG5;RCC2;XRCC3;CDC7;IGF1;NDC80;NSFL1C;GIPC1;CD28;OR2A4;MAD2L1
protein dephosphorylation (GO:0006470)	77/139	0.109607	0.999996	0	0	1.2516	2.76711	PTPRT;PTPRU;PTPRO;PTEN;PPP2R2A;PTPN22;PTPRJ;PTPRK;PTPRH;DUSP16;PTPRF;PPP1CC;PPP3CA;STK11;PPP3CB;DUSP10;PPP2R1B;PPP4R2;PPP2R5E;BTRC;ILKAP;DUSP5;FBXW11;DUSP1;PPP2R5B;PPP2R5A;PPP2R5D;PPP2R5C;DUSP8;DUSP9;DUSP6;CTTNBP2NL;DUSP22;PPM1A;PPM1B;DUSP21;CTDSP1;PHPT1;PPEF1;PPP1R15A;PPP1R15B;MTMR3;CTDP1;PPM1M;DAPP1;PDXP;PPM1J;MTMR4;PPM1E;MTM1;MTMR7;PPP2CA;PTPRZ1;RPRD1B;RPRD1A;LHPP;PTPN1;PTPRN2;EYA2;EYA4;PPP2R3…
cellular response to increased oxygen levels (GO:0036295)	2021-11-08	0.111231	0.999996	0	0	2.6846	5.89578	ATP6V1A;CCDC115;CAV1;ATP6V0A2;FAS;ATP6V0D1;ATG7;FOXO1
glucocorticoid biosynthetic process (GO:0006704)	2021-11-08	0.111231	0.999996	0	0	2.6846	5.89578	HSD11B1;HSD11B2;CYP11A1;CYP21A2;CYP11B1;HSD3B1;SERPINA6;CACNA1H
isotype switching (GO:0045190)	2021-11-08	0.111231	0.999996	0	0	2.6846	5.89578	RNF168;EXOSC6;CD40LG;MSH2;RNF8;LIG4;CCR6;HSPD1
mesonephros development (GO:0001823)	2021-11-08	0.111231	0.999996	0	0	2.6846	5.89578	BMP4;FGF8;PAX8;OSR1;ZBTB16;FGF1;PAX2;FGF10
metanephric mesenchyme development (GO:0072075)	2021-11-08	0.111231	0.999996	0	0	2.6846	5.89578	SIX4;BASP1;WT1;OSR1;TCF21;PKD2;PAX2;WNT4
negative regulation of natural killer cell mediated immunity (GO:0002716)	2021-11-08	0.111231	0.999996	0	0	2.6846	5.89578	KLRD1;LILRB1;KLRC1;LGALS9;HLA-F;HLA-G;MICA;HLA-E
positive regulation of integrin activation (GO:0033625)	2021-11-08	0.111231	0.999996	0	0	2.6846	5.89578	P2RY12;RAP1B;FERMT1;SRC;CXCL13;FERMT2;RASIP1;SKAP1
positive regulation of transforming growth factor beta production (GO:0071636)	2021-11-08	0.111231	0.999996	0	0	2.6846	5.89578	ATP6AP2;GATA6;XCL1;LGALS9;PTGS2;THBS1;CD200;BMPR1A
regulation of biosynthetic process (GO:0009889)	2021-11-08	0.111231	0.999996	0	0	2.6846	5.89578	PIKFYVE;SPHK2;ALOX5;MID1IP1;UCP1;THRSP;PCK1;SNCA
regulation of CD4-positive, alpha-beta T cell proliferation (GO:2000561)	2021-11-08	0.111231	0.999996	0	0	2.6846	5.89578	CD274;TWSG1;XCL1;LGALS9;LGALS7;LGALS9C;LGALS9B;TGFBR2
regulation of inclusion body assembly (GO:0090083)	2021-11-08	0.111231	0.999996	0	0	2.6846	5.89578	DNAJB2;DNAJB1;BAG5;DNAJA4;HSPA2;SNCAIP;HSPA1B;HSPA1A
regulation of monocyte chemotactic protein-1 production (GO:0071637)	2021-11-08	0.111231	0.999996	0	0	2.6846	5.89578	OAS1;SYK;CLEC7A;IL1B;OAS3;ADIPOQ;APOD;LGALS9
regulation of phospholipase activity (GO:0010517)	2021-11-08	0.111231	0.999996	0	0	2.6846	5.89578	RGS2;PDPK1;APOC2;FGFR3;RASGRP1;FGFR2;FGFR1;SNCA
regulation of synapse maturation (GO:0090128)	2021-11-08	0.111231	0.999996	0	0	2.6846	5.89578	CAMK2B;CDC20;RELN;ARHGEF15;NRXN1;DAB2IP;YWHAZ;ANAPC2
response to sterol (GO:0036314)	2021-11-08	0.111231	0.999996	0	0	2.6846	5.89578	ABCA2;INSIG1;PMVK;CCL3;RORC;RORA;TGFBR1;TGFBR2
T cell chemotaxis (GO:0010818)	2021-11-08	0.111231	0.999996	0	0	2.6846	5.89578	CXCL10;CXCL11;CCL3;DEFA1;PIK3CG;CCL26;CCR2;CXCL16
T cell homeostasis (GO:0043029)	2021-11-08	0.111231	0.999996	0	0	2.6846	5.89578	RIPK3;TNFSF14;FAS;PMAIP1;ZC3H8;NCKAP1L;FOXP3;JAK3
transmembrane receptor protein tyrosine kinase signaling pathway (GO:0007169)	214/404	0.111407	0.999996	0	0	1.13625	2.49357	CYFIP2;CYFIP1;NCKAP1;ITSN1;ZFYVE27;AKT2;NAMPT;STMN1;ANKS1A;ATP6V1E2;EPHB3;ATP6V0E1;EPHA6;EPHA8;FRS2;DDIT4;PRKD2;PRKD1;ATP6V0D1;EPHA1;GPLD1;EPHA2;GRB7;EPHA10;SDC2;SH2D2A;PDGFB;PDGFA;PIK3R2;MST1R;PIK3R1;KALRN;APH1A;FLRT2;FLRT3;FLRT1;ATP6V0A2;NCKAP1L;ATP6V1C1;NGFR;YES1;PILRB;PTK6;IGF1;NFATC4;COL1A1;FIBP;HNRNPM;HNRNPF;GRB2;RET;PTPRT;NRP1;NRP2;ARPC1A;AP2A1;PTPRJ;SHB;CD3E;AP3S1;RAC1;JAK2;HRAS;VAV3;FGFB…
regulation of interferon-gamma production (GO:0032649)	49/86	0.111605	0.999996	0	0	1.3342	2.92563	IL27;PTPN22;PYCARD;ZC3H12A;PDE4B;SIRPA;CCR7;LGALS9;LGALS7;CCR2;BTN3A1;RIPK3;PDE4D;SLC11A1;SCRIB;BTN3A2;HLA-A;FOXP3;ISL1;LGALS9C;LGALS9B;IL1B;TLR9;TLR8;XCL1;TLR7;GAS6;ZP3;ZFPM1;TLR3;CD274;EBI3;RASGRP1;HSPD1;CLEC7A;SLAMF6;CD14;IL12RB1;CD276;PRNP;LAPTM5;NR1H4;ISG15;LILRB1;INHBA;CD2;AXL;CD244;IL18R1
transport across blood-brain barrier (GO:0150104)	49/86	0.111605	0.999996	0	0	1.3342	2.92563	SLC44A1;TFRC;SLC2A1;SLC2A3;SLC8A2;LEPR;CD36;SLC16A2;ABCC4;ABCC1;SLC13A3;SLC38A1;SLC6A17;SLC2A10;ABCC5;SLC2A13;SLC6A13;ABCC9;AVPR1A;SLC5A6;SLCO1C1;SLC7A8;SLC29A1;ABCB1;SLC22A5;SLC22A2;SLC1A1;ATP1A4;SLC1A3;ATP1A2;LRP3;SLC1A4;LRP2;SLC5A1;SLC6A20;SLC7A1;SLC7A2;SLC5A5;SLC38A2;SLC19A1;ABCA2;SLC16A1;KCNJ8;ATP2B4;SLC16A12;SLC4A8;SLC6A6;SLC22A8;SLC28A2
3'-phosphoadenosine 5'-phosphosulfate metabolic process (GO:0050427)	16/25	0.111624	0.999996	0	0	1.7901	3.92502	SLC35B3;SLC35B2;SLC26A1;ABHD14B;PAPSS1;SULT1A1;SULT1C3;SULT2B1;TPST2;SULT1C2;SULT1B1;TPST1;SULT1E1;BPNT1;SULT1A3;SULT1A2
negative regulation of antigen receptor-mediated signaling pathway (GO:0050858)	16/25	0.111624	0.999996	0	0	1.7901	3.92502	PRNP;CD160;PVRIG;FCRL3;SH2D1A;LAPTM5;PTPN22;PTPRJ;THY1;DGKZ;CEACAM1;LPXN;UBASH3A;PHPT1;GBP1;PTPN2
peripheral nervous system development (GO:0007422)	16/25	0.111624	0.999996	0	0	1.7901	3.92502	EGR2;BDNF;GFRA3;NGF;SOX10;NTF4;ALDH3A2;UGT8;NFASC;ERBB3;GDNF;ARTN;GPC1;SCN8A;PMP22;SOX8
positive regulation of ERBB signaling pathway (GO:1901186)	16/25	0.111624	0.999996	0	0	1.7901	3.92502	BCAR3;AFAP1L2;HIP1;PDE6G;HIP1R;PLAUR;PTK6;ARAP1;RBPJ;MMP9;RTN4;NEU3;CCDC88A;SHKBP1;NUP62;HAP1
regulation of AMPA receptor activity (GO:2000311)	16/25	0.111624	0.999996	0	0	1.7901	3.92502	NLGN3;NLGN1;MEF2C;MINK1;ADRB2;MAPK8IP2;CACNG7;CACNG8;ARC;RELN;GSG1L;CACNG2;CACNG3;CNIH3;CACNG5;SHANK1
regulation of heterotypic cell-cell adhesion (GO:0034114)	16/25	0.111624	0.999996	0	0	1.7901	3.92502	FGB;IL10;FGA;IL1RN;ADIPOQ;FGG;THY1;KLF4;LCK;IL1B;MYADM;FLOT2;MBP;MAP2K5;CD44;SKAP1
ventricular cardiac muscle tissue development (GO:0003229)	16/25	0.111624	0.999996	0	0	1.7901	3.92502	IRX3;TPM1;PROX1;TBX5;ISL1;HOPX;SMAD7;FKBP1A;TGFBR3;ID2;TNNT2;HAND1;DSG2;ADAMTS9;FGFR2;MYH7
positive regulation of chemotaxis (GO:0050921)	27/45	0.112053	0.999996	0	0	1.51071	3.30662	NRP1;PDGFB;TREM2;AIF1;THBS1;CCL19;CCR2;P2RY12;PDGFRB;EDN2;DSCAM;EDN3;NTRK3;RARRES2;F3;VEGFA;F7;ADAM17;IL6;CDH13;XCL1;PRKD2;PRKD1;MEGF8;MET;CCL26;LGMN
regulation of pri-miRNA transcription by RNA polymerase II (GO:1902893)	27/45	0.112053	0.999996	0	0	1.51071	3.30662	DDX5;SRF;PDGFB;PRL;FOXO3;NR3C1;HIF1A;TERT;SOX9;IL10;EGR1;NGFR;JUN;SMAD3;STAT3;NFATC3;FOS;KLF4;POU5F1;GNL3;NFATC4;BMP4;FOSL1;KLF5;WT1;PPARA;PPARD
gland development (GO:0048732)	41/71	0.112056	0.999996	0	0	1.37672	3.0133	PHF2;CEBPA;FOXE1;IGSF3;CITED2;PCSK9;TCF21;PRL;PKD2;SOX2;SALL1;SIX3;HESX1;NKX2-1;HES1;SOX9;CDK5RAP3;EPHB3;WNT4;TBX1;ANXA1;RIPK3;TGFB3;CAV1;ARID5B;LSR;NRG1;PROX1;ALOX15B;GFER;TGFBR1;TBX3;TGFBR3;TG;PAX8;WT1;HAND2;MET;TDGF1;FGFR2;FGF10
regulation of hematopoietic stem cell differentiation (GO:1902036)	41/71	0.112056	0.999996	0	0	1.37672	3.0133	PSMD10;YAP1;PSMB11;FOXC1;CBFB;PSMD14;PRKDC;PSMD13;N4BP2L2;PSMB10;PSMB6;PSMB7;PSMD7;PSMB5;PSMD4;PSMB2;PSMD2;ABL1;PSMD1;PSMF1;LMO1;TCF15;LMO2;METTL3;SETD1A;OSM;EIF2AK2;PUS7;PSMB8;RUNX1;PSMB9;PSMA5;PSMA4;PSMC6;PSMA1;PSMA2;PSMC4;PSMC1;PSME1;PSME2;TCF3
response to metal ion (GO:0010038)	41/71	0.112056	0.999996	0	0	1.37672	3.0133	AHCYL1;HFE;PDCD6;HVCN1;MT1X;CRIP1;HIF1A;THBS1;KHK;TTN;PPP2CA;PPP3CA;MT2A;ATP7B;D2HGDH;SNCB;SEC31A;SNCA;FGB;FGA;SLC30A3;HOMER1;TRPC1;CAV1;FGG;SLC11A2;ALG2;ANXA11;PPP1CA;IL1A;PLSCR1;PPP5C;MT1A;TRPV6;TNNT2;NEDD4;KCNMA1;CALM3;MAPT;SLC25A12;HAMP
chordate embryonic development (GO:0043009)	34/58	0.113558	0.999996	0	0	1.42693	3.10422	CHD7;BRCA1;PKD2;PKD1;FLCN;FUT8;SIX4;DEAF1;DVL1;SOX8;ZNF568;HES5;DACT1;TBX1;TGFB3;PTCH1;NOG;WNT5A;LIG4;PROX1;SULF1;ISL1;TGFBR1;BMP5;HINFP;SULF2;VEGFA;KIAA1217;COL1A1;BMP2;ALDH1A2;LMX1B;FGFR2;FGFR1
mitochondrial translation (GO:0032543)	59/105	0.113831	0.999996	0	0	1.29232	2.80825	MRPS17;MRPS15;GFM2;MRPS14;MRPS11;MRPS12;MRPL39;MRPS10;MRPL34;MRPL35;MRPL33;MRPL4;MRPL41;MTRF1;MRPL2;MRPL1;MRPL40;EARS2;RARS2;MRPS27;MRPS18B;MRPL49;MRPS18A;MRPS21;MRPL47;MRPL48;MRPL45;MRPS6;MRPL43;MRPS18C;MRPL44;MRPL52;LARS2;OXA1L;MRPL53;MRPS9;MRPL51;MTRF1L;DAP3;MRPL18;MRPS33;MRPL19;MRPS34;MRPL14;MTIF2;MRPS30;MTIF3;MRPL12;MRPL13;MRPL10;MRPL11;MRPL55;IARS2;PTCD3;MRPL27;MRPL28;MRPL24;MRPL22;MRPL30
regulation of JNK cascade (GO:0046328)	59/105	0.113831	0.999996	0	0	1.29232	2.80825	DUSP19;EDA2R;PYCARD;RASSF2;DUSP10;SIRPA;CCR7;HRAS;MEN1;ANKRD6;DACT1;MAP4K2;MINK1;TNFRSF19;AXIN1;MAPK8IP2;MAPK8IP3;TIRAP;EDAR;DUSP22;TGFBR3;RAP2A;NCOR1;TRAF4;TRAF3;IL1B;TRAF5;TLR9;AIDA;PLCB1;ZMYND11;ZNF675;HDAC3;SEMA3A;NOD2;RASGRP1;MARVELD3;CCL19;ZNF622;FKTN;MAP4K4;GADD45B;GADD45A;FZD7;CARD9;DAB2IP;WNT7A;TPD52L1;GADD45G;HIPK2;MFHAS1;SH3RF2;PINK1;COPS5;TAOK3;FGF19;TAOK2;MAP3K10;LTBR
regulation of tumor necrosis factor production (GO:0032680)	69/124	0.113904	0.999996	0	0	1.26418	2.74629	SETD4;TNFAIP3;PTPN22;PTPRJ;PYCARD;IFIH1;SPN;ZFP36;ZC3H12A;SIRPA;TNFRSF8;LGALS9;JAK2;CD33;CCR2;IL10;GHSR;ARG2;SYK;DDX58;IFNGR1;SPHK2;ADIPOQ;WNT5A;IRAK3;DICER1;ISL1;TIRAP;FOXP1;HLA-E;TLR1;IL1A;OAS1;FRMD8;OAS2;OAS3;MAPKAPK2;TLR9;GAS6;TLR3;TMEM106A;TLR2;CX3CR1;CHRNA7;LPL;NLRC3;PSEN1;NOD2;RASGRP1;THBS1;LILRA4;LILRA5;CLEC7A;CCL3;CD14;CCL19;ARFGEF2;STAT3;CIDEA;NR1H4;LILRB1;AZU1;IGF1;IL4;CD2;IL6;SYT11;GH…
antigen processing and presentation of exogenous peptide antigen via MHC class I, TAP-dependent (GO:0002479)	42/73	0.115143	0.999996	0	0	1.3648	2.95013	PSMD10;PSMB11;ITGB5;PSMD14;PSMD13;NCF4;SNAP23;PSMB10;IKBKB;PSMB6;PSMB7;PSMD7;PSMB5;PSMD4;PSMB2;PSMD2;PSMD1;CD36;PSMF1;FCGR1A;PDIA3;HLA-B;TAP2;HLA-C;TAP1;HLA-A;HLA-F;HLA-G;PSMB8;HLA-E;TAPBP;PSMB9;PSMA5;PSMA4;PSMC6;PSMA1;PSMA2;PSMC4;PSMC1;PSME1;PSME2;VAMP3
acidic amino acid transport (GO:0015800)	2018-12-01	0.116222	0.999996	0	0	2.01366	4.3339	SLC6A6;GJA1;SLC25A18;GIPC1;SLC1A1;SLC6A13;ARL6IP5;SLC1A3;LRRC8D;SLC25A12;SLC25A22;LRRC8E
dendritic cell migration (GO:0036336)	2018-12-01	0.116222	0.999996	0	0	2.01366	4.3339	CCR1;TRPM2;CXCR1;ALOX5;CCL5;CXCR4;CCR7;CCL19;CCR6;PIK3CG;CCR2;TRPM4
embryonic heart tube development (GO:0035050)	2018-12-01	0.116222	0.999996	0	0	2.01366	4.3339	ACVR1;MESP1;RYR2;FGF8;SOX17;CITED2;HAND1;TBX20;IFT122;HES1;MEGF8;PITX2
intracellular estrogen receptor signaling pathway (GO:0030520)	2018-12-01	0.116222	0.999996	0	0	2.01366	4.3339	DDX17;AR;DDX5;EGLN2;TADA3;DEFA3;DEFA1;ARID1A;SAFB;ESR1;ESR2;PPARGC1B
leukocyte tethering or rolling (GO:0050901)	2018-12-01	0.116222	0.999996	0	0	2.01366	4.3339	CX3CR1;ITGB1;SPN;GOLPH3;SELPLG;ITGA4;ROCK1;SELL;GCNT1;ITGB7;MADCAM1;SELE
melanosome transport (GO:0032402)	2018-12-01	0.116222	0.999996	0	0	2.01366	4.3339	BBS2;MKKS;GPR143;MREG;ARL6;BLOC1S3;MYO5A;RAB27A;RAB27B;BBS7;RAB17;BBS4
phosphatidylglycerol acyl-chain remodeling (GO:0036148)	2018-12-01	0.116222	0.999996	0	0	2.01366	4.3339	PLA2G2F;PLA2G12A;PLA2G2D;PLA2G4F;PLA2G1B;LPCAT4;PLA2G4B;PLA2G10;LPCAT1;PLA2G3;SERAC1;CRLS1
pigment granule transport (GO:0051904)	2018-12-01	0.116222	0.999996	0	0	2.01366	4.3339	BBS2;MKKS;GPR143;MREG;ARL6;BLOC1S3;MYO5A;RAB27A;RAB27B;BBS7;RAB17;BBS4
positive regulation of cell adhesion mediated by integrin (GO:0033630)	2018-12-01	0.116222	0.999996	0	0	2.01366	4.3339	P2RY12;RET;FOXC2;SYK;PODXL;CCL5;LIF;RAC3;NCKAP1L;CD3E;CXCL13;SKAP1
positive regulation of CREB transcription factor activity (GO:0032793)	2018-12-01	0.116222	0.999996	0	0	2.01366	4.3339	CAMK1D;CRTC3;RELN;RPS6KA5;LPAR5;PRKD2;ADCY1;PRKD1;TSSK4;LRP8;CD200;VEGFA
positive regulation of fatty acid metabolic process (GO:0045923)	2018-12-01	0.116222	0.999996	0	0	2.01366	4.3339	SLC45A3;NR4A3;ELOVL5;MID1IP1;APOC2;ADIPOQ;NR1H3;MLYCD;PPARA;APOA5;PPARGC1A;PPARD
regulation of B cell differentiation (GO:0045577)	2018-12-01	0.116222	0.999996	0	0	2.01366	4.3339	IL4I1;SFRP1;SYK;FCRL3;ID2;BTK;SLAMF8;TLR9;NCKAP1L;INHBA;IKZF3;ZFP36L2
regulation of brown fat cell differentiation (GO:0090335)	2018-12-01	0.116222	0.999996	0	0	2.01366	4.3339	FTO;FNDC5;FLCN;LEP;NAPEPLD;PIM1;HNRNPU;METRNL;PTGS2;ZBTB7B;SIRT1;RREB1
regulation of catabolic process (GO:0009894)	2018-12-01	0.116222	0.999996	0	0	2.01366	4.3339	ITGB1;HPGD;FAP;FAF1;RARRES2;CHEK2;ODC1;MDM2;TMEM9;CHMP6;FAM83D;ZDHHC2
regulation of fatty acid metabolic process (GO:0019217)	2018-12-01	0.116222	0.999996	0	0	2.01366	4.3339	PANK2;PRKAB2;PRKAA2;NCOR1;EIF6;CAV1;ADIPOQ;PRKAG2;ADIPOR1;PPARA;ADIPOR2;PPARD
regulation of protein sumoylation (GO:0033233)	2018-12-01	0.116222	0.999996	0	0	2.01366	4.3339	HDAC4;EGR1;PIAS3;RWDD3;GNL3L;ZMIZ1;CTNNB1;MAGEA2;UBA2;PARK7;SAE1;GNL3
glycosphingolipid metabolic process (GO:0006687)	28/47	0.116956	0.999996	0	0	1.48421	3.18505	GLTP;CERK;HEXB;HEXA;GBA2;CLN6;SMPD3;NEU3;UGCG;UGT8;NEU4;STS;GM2A;NEU1;ST3GAL5;ST8SIA5;A4GALT;ENPP7;CTSA;ABCA2;ARSA;SUMF2;SUMF1;GLB1;ESYT1;ST6GALNAC3;ST6GALNAC5;ST6GALNAC6
negative regulation of cold-induced thermogenesis (GO:0120163)	28/47	0.116956	0.999996	0	0	1.48421	3.18505	RB1;FOXC2;LAMA4;NPR3;ABHD6;PCTP;RBPJ;ADAMTS5;FLCN;STK11;MAP2K6;TLE3;WNT10B;IL15;ACOT11;ADIPOQ;ARRDC3;PLCL2;CIDEA;NR1H3;LNPEP;NR1D1;ACVR2B;ADAM17;NOVA2;ID1;IL18R1;ATF4
macrophage activation (GO:0042116)	22/36	0.117553	0.999996	0	0	1.58249	3.38789	C1QA;CRTC3;EDN2;CD93;SYK;IFNGR1;SLC11A1;C5AR1;ITGB2;TREM2;FPR2;IFI35;AZU1;AIF1;FOXP1;IL4;TLR1;SBNO2;MAPT;JAK2;TMEM106A;SNCA
positive regulation of mitotic nuclear division (GO:0045840)	22/36	0.117553	0.999996	0	0	1.58249	3.38789	RB1;PDGFRB;EDN1;ANAPC7;EDN3;NSMCE2;PDGFB;IGF1;ANAPC11;AURKA;EREG;BTC;IL1A;CDC23;ESPL1;IL1B;NUP62;NUSAP1;CD28;ANAPC4;DRD3;DLGAP5
regulation of cell cycle G1/S phase transition (GO:1902806)	22/36	0.117553	0.999996	0	0	1.58249	3.38789	CDKN1A;CDKN1B;FBXW7;SUSD2;KIF14;PTEN;ATP2B4;PHB2;PKD1;CRNN;MN1;TRIM39;DDRGK1;ID2;E2F1;PSME1;PSME2;PTPN6;FAM83D;TMEM14B;EZH2;TAF1
regulation of hematopoietic progenitor cell differentiation (GO:1901532)	43/75	0.11816	0.999996	0	0	1.35363	2.89098	PSMD10;YAP1;PSMB11;FOXC1;CBFB;PSMD14;PRKDC;PSMD13;PSMB10;PSMB6;PSMB7;METTL14;PSMD7;PSMB5;PSMD4;PSMB2;PSMD2;DHX36;ABL1;PSMD1;PSMF1;LMO1;LMO2;METTL3;SETD1A;OSM;EIF2AK2;PUS7;PSMB8;RUNX1;PSMB9;PSMA5;PSMA4;PSMC6;PSMA1;PSMA2;PSMC4;PSMC1;PSME1;PSME2;PDCD2;TCF3;MIXL1
regulation of transcription from RNA polymerase II promoter in response to hypoxia (GO:0061418)	43/75	0.11816	0.999996	0	0	1.35363	2.89098	PSMD10;PSMB11;PSMD14;CITED2;EPO;EPAS1;PSMD13;HIF3A;LIMD1;RBPJ;BACH1;HIF1A;PSMB10;PSMB6;PSMB7;PSMD7;PSMB5;PSMD4;PSMB2;PSMD2;UBC;EP300;PSMD1;CA9;HIF1AN;PSMF1;EGLN2;ARNT;SIRT2;PSMB8;RBX1;PSMB9;VEGFA;PSMA5;PSMA4;PSMC6;PSMA1;PSMA2;PSMC4;PSMC1;PSME1;PSME2;NFE2L2
regulation of response to external stimulus (GO:0032101)	72/130	0.119075	0.999996	0	0	1.25091	2.66194	IL20;SETD6;PTPN22;TREM2;PARK7;CASP8;TRIM5;DHX58;CASP4;CASP1;CNGA1;GNAT1;CD36;GGT1;JAK2;CCR2;PDGFRA;ANXA1;AHSG;ELMOD2;F2R;WNT5A;GP1BA;F2;TIRAP;FOXP1;FGR;ACE2;TRAF3;SHPK;IRF1;AGTR1;SAG;XCL1;PPEF1;DAGLB;BIRC2;MGLL;PTGES;BIRC3;CNGB1;USP14;AKNA;LRRC19;GATA6;SPATA2;CXCR4;NOD2;PTGS2;LRP8;USP18;EFNB2;RNF135;SBNO2;IL1RL2;GRK4;ALOX5;PDE6A;P2RY12;CMA1;PDE6G;CAV1;ERAP1;NR1D2;SELE;BCL6;STK24;NMT2;MYD88;METAP1…
monovalent inorganic cation homeostasis (GO:0055067)	17/27	0.120452	0.999996	0	0	1.71179	3.623	KCNH2;SLC12A3;TFAP2B;SLC12A4;CYP4F2;SLC12A1;CLCN3;SCNN1G;SLC9A7;SCNN1B;SCNN1A;SLC12A6;SLC26A4;SLC12A7;SLC12A8;ATP6V1B1;OTC
positive regulation of nuclear division (GO:0051785)	17/27	0.120452	0.999996	0	0	1.71179	3.623	PDGFRB;EDN1;NPM2;EDN3;PDGFB;IGF1;OOEP;SIRT2;AURKA;EREG;BTC;IL1A;IL1B;NUP62;NUSAP1;CD28;DRD3
response to glucocorticoid (GO:0051384)	17/27	0.120452	0.999996	0	0	1.71179	3.623	IL10;IL1RN;ANXA1;GOT1;PDCD7;HSD3B1;FAM107A;HNRNPU;NR3C1;SSTR2;ISL1;ZFP36L2;UBE2L3;GHRHR;ZFP36;IL6;BCL2L11
positive regulation of interleukin-1 production (GO:0032732)	36/62	0.121055	0.999996	0	0	1.39465	2.94483	TMED10;LPL;NOD2;LILRA5;PANX1;PYCARD;CASP8;IFI16;CLEC7A;CASP1;CCL3;NLRP2;S100A13;USP50;CD36;LGALS9;CCL19;JAK2;GSDMD;GBP5;EGR1;RIPK2;PYHIN1;WNT5A;STAT3;IL16;AZU1;ISL1;IL6;NLRP12;SAA1;TLR8;TLR6;TRIM16;TMEM106A;MYD88
positive regulation of signaling (GO:0023056)	23/38	0.123742	0.999996	0	0	1.54412	3.22654	LGI1;NSF;EDN1;RAMP3;CLSTN2;ANXA2;EDN3;HOMER1;CD80;CLSTN1;ADIPOQ;ILK;SCRIB;SOX11;GRIK2;CARTPT;TBX5;RIMS3;INPP5F;KCTD13;BVES;SNCA;VAMP3
mesenchymal cell differentiation (GO:0048762)	30/51	0.126246	0.999996	0	0	1.43878	2.97758	CUL7;DDX5;FOXC1;AKNA;ROCK1;ROCK2;LEF1;HTR2B;RBPJ;HIF1A;TBX20;SOX9;FAM83D;WNT4;DDX17;MEF2C;NOG;WNT5A;FBXL17;ISL1;HNRNPAB;TGFBR1;TGFBR3;BMP2;DLG5;CTNNB1;SNAI2;FGFR2;ENG;FGFR1
regulation of interleukin-12 production (GO:0032655)	30/51	0.126246	0.999996	0	0	1.43878	2.97758	CD40;THBS1;HSPD1;LILRA5;CLEC7A;CCR7;LGALS9;CCL19;TIGIT;JAK3;PIBF1;IL10;SYK;RIPK2;HLA-B;LAPTM5;IL16;IRAK3;LILRB1;HLA-G;ISL1;TIRAP;FOXP1;CD40LG;TLR9;TLR8;LTB;PLCB1;TLR3;TLR2
negative regulation of G2/M transition of mitotic cell cycle (GO:0010972)	38/66	0.128137	0.999996	0	0	1.36698	2.80867	AVEN;PSMD10;PSMB11;PSMD14;PSMD13;FHL1;PINX1;VPS4A;AURKB;PSMB10;AURKA;PSMB6;PSMB7;GPR132;PSMD7;PSMB5;PSMD4;PSMB2;PSMD2;CHEK1;PSMD1;PSMF1;CDK5RAP3;USP47;RFPL1;PSMB8;RBX1;PSMB9;PSMA5;PSMA4;PSMC6;PSMA1;PSMA2;PSMC4;ZFYVE19;PSMC1;PSME1;PSME2
adrenergic receptor signaling pathway (GO:0071875)	13/20	0.128511	0.999996	0	0	1.86983	3.8364	PDE4D;ADRA1D;ADRB1;ADRB2;ADRA1B;ADRA2B;AKAP13;ADCY9;LMBRD2;ADRB3;DRD1;DRD3;DRD5
hepaticobiliary system development (GO:0061008)	13/20	0.128511	0.999996	0	0	1.86983	3.8364	CEBPA;PHF2;CITED2;ARID5B;PCSK9;LSR;PROX1;PKD2;GFER;TGFBR3;MET;CDK5RAP3;WNT4
maintenance of protein location in nucleus (GO:0051457)	13/20	0.128511	0.999996	0	0	1.86983	3.8364	BARD1;ARL2;CHCHD10;HNRNPU;PARK7;RANGAP1;PML;SUPT7L;TOPORS;SYNE1;ARL2BP;BCL3;BBS4
negative regulation of lipid storage (GO:0010888)	13/20	0.128511	0.999996	0	0	1.86983	3.8364	ABCA1;CRP;OSBPL8;NR1H3;TREM2;ABHD5;TTC39B;NFKBIA;IL6;PPARA;ABCG1;PTPN2;PPARD
negative regulation of osteoclast differentiation (GO:0045671)	13/20	0.128511	0.999996	0	0	1.86983	3.8364	FBXW7;LRRC17;LILRB1;CARTPT;LILRB3;FSTL3;IL4;MAFB;CCL3;GPR137;TCTA;ZNF675;TLR3
nucleobase-containing compound biosynthetic process (GO:0034654)	13/20	0.128511	0.999996	0	0	1.86983	3.8364	CDA;GMPR2;ADK;AMPD2;AMPD3;TYMS;DCK;APRT;ADAL;TERT;POLD1;POLD2;HPRT1
regulation of acute inflammatory response (GO:0002673)	13/20	0.128511	0.999996	0	0	1.86983	3.8364	PLA2G2D;OSM;C2CD4A;C2CD4B;OSMR;IL4;IL6;CREB3L3;ADAM8;FFAR2;DNASE1;IL6ST;PTGES
regulation of granulocyte chemotaxis (GO:0071622)	13/20	0.128511	0.999996	0	0	1.86983	3.8364	MPP1;CSF1R;AKIRIN1;CAMK1D;CSF1;RARRES2;CXCL17;THBS1;CCL5;MAPK1;S100A14;JAM3;MAPK3
regulation of protein modification by small protein conjugation or removal (GO:1903320)	13/20	0.128511	0.999996	0	0	1.86983	3.8364	EGR1;DAXX;HSP90AA1;EPAS1;DCUN1D3;DCUN1D1;HIF1A;TGFBR1;DNAJB2;PINK1;ZMIZ1;HSPA1B;HSPA1A
regulation of smooth muscle cell migration (GO:0014910)	13/20	0.128511	0.999996	0	0	1.86983	3.8364	PDGFRB;NRP1;ACE;IGFBP5;SERPINE1;PDGFB;PDGFA;IGF1;PLAU;CCL5;TRIB1;S100A11;BMPR1A
establishment of mitotic spindle localization (GO:0040001)	18/29	0.128729	0.999996	0	0	1.64771	3.37788	ITGB1;GPSM2;NUMA1;UBXN2B;DYNLT1;DCTN1;FBXW11;NDC80;NSFL1C;GJA1;ESPL1;NUSAP1;KPNB1;CDK5RAP2;CLASP2;NDEL1;MAD2L1;PAFAH1B1
negative regulation of myeloid leukocyte differentiation (GO:0002762)	18/29	0.128729	0.999996	0	0	1.64771	3.37788	LRRC17;ADIPOQ;CARTPT;INHBA;LILRB3;FSTL3;IL4;CEACAM1;CDK6;MAFB;MYC;CCL3;GPR137;TCTA;ZFPM1;ZNF675;PTPN2;TLR3
positive regulation of extrinsic apoptotic signaling pathway (GO:2001238)	18/29	0.128729	0.999996	0	0	1.64771	3.37788	RET;WWOX;TNFRSF12A;CAV1;TNFSF12;HTRA2;INHBA;THBS1;PML;PYCARD;SFRP1;PPP2R1B;HYAL2;TNFSF10;PMAIP1;LTBR;BID;PAK2
positive regulation of viral genome replication (GO:0045070)	18/29	0.128729	0.999996	0	0	1.64771	3.37788	TOP2A;SRPK2;TOP2B;DDX3X;STAU1;ADAR;ADARB1;IFIT1;TARBP2;CNOT7;NR5A2;CCL5;CD28;PPIE;PPIH;TMEM39A;PPARA;PPID
protein ADP-ribosylation (GO:0006471)	18/29	0.128729	0.999996	0	0	1.64771	3.37788	PARP6;PARP3;TNKS;PARP2;TIPARP;SIRT4;SIRT5;PARP16;ZC3HAV1;PARP14;SIRT1;ART3;SIRT2;ART4;SIRT3;ART1;PARP10;PARP11
protein K11-linked ubiquitination (GO:0070979)	18/29	0.128729	0.999996	0	0	1.64771	3.37788	ANAPC13;UBE2H;UBE2D4;ANAPC7;UBE2B;UBE2C;RNF26;UBE2E3;UBE2D3;UBE2A;RNF4;ANAPC11;UBE2L3;FZR1;CDC23;UBE2T;ANAPC4;ANAPC2
regulation of response to biotic stimulus (GO:0002831)	18/29	0.128729	0.999996	0	0	1.64771	3.37788	ELMOD2;ERAP1;GATA6;PTPN22;TREM2;LRP8;TIRAP;FOXP1;RNF135;FGR;CASP8;TRIM5;TRAF3;IRF1;DHX58;CD36;BIRC2;BIRC3
regulation of ubiquitin-protein transferase activity (GO:0051438)	18/29	0.128729	0.999996	0	0	1.64771	3.37788	FEM1A;FBXW7;DCUN1D3;DCUN1D4;ARRDC3;DCUN1D1;AXIN1;PARK7;BMI1;TOPORS;UBE2L3;SMAD7;PINK1;BAG5;ABL1;MAGEA2;PIN1;FBXO5
regulation of defense response (GO:0031347)	47/83	0.129555	0.999996	0	0	1.31516	2.68773	IL20;AKNA;LRRC19;SETD6;SPATA2;PTPN22;TREM2;PARK7;NOD2;PTGS2;LRP8;USP18;RNF135;IL1RL2;SBNO2;CASP8;ALOX5;CASP4;DHX58;CASP1;GGT1;JAK2;CCR2;ANXA1;AHSG;CMA1;ELMOD2;WNT5A;ERAP1;NR1D2;SELE;TIRAP;FOXP1;FGR;ACE2;BCL6;TRAF3;IRF1;SHPK;AGTR1;XCL1;DAGLB;BIRC2;MGLL;MYD88;BIRC3;PTGES
regulation of interleukin-1 beta production (GO:0032651)	47/83	0.129555	0.999996	0	0	1.31516	2.68773	CX3CR1;TNFAIP3;LPL;NOD2;LILRA5;PANX1;PYCARD;CASP8;IFI16;CLEC7A;NLRP7;ZC3H12A;CASP1;CCL3;NLRP2;SIRPA;USP50;CCR7;CD36;LGALS9;CCL19;JAK2;CD33;GSDMD;GBP5;GHSR;EGR1;SERPINB1;RIPK2;PYHIN1;F2R;WNT5A;STAT3;AZU1;IGF1;ISL1;FOXP1;IL6;NLRP12;CARD18;TLR8;GHRL;CARD16;TLR6;TRIM16;TMEM106A;MYD88
negative regulation of blood coagulation (GO:0030195)	24/40	0.129647	0.999996	0	0	1.51056	3.08598	FGB;FGA;PDGFRA;EDN1;SERPINB2;NOS3;SERPINE1;F11;FGG;PDGFB;PLAUR;PDGFA;PLAT;GP1BA;TFPI;F2;F3;THBD;F7;F8;C1QTNF1;PLAU;APOH;A2M
alpha-linolenic acid metabolic process (GO:0036109)	2013-09-01	0.130924	0.999996	0	0	2.26514	4.60534	ELOVL1;FADS2;ACOT8;SCP2;ELOVL5;ACOX1;ELOVL2;ACAA1;FADS1
cell part morphogenesis (GO:0032990)	2013-09-01	0.130924	0.999996	0	0	2.26514	4.60534	SUPV3L1;PNPT1;PACSIN2;CSPG5;MYH14;MFF;DNM1L;WASF1;MTM1
cellular biogenic amine metabolic process (GO:0006576)	2013-09-01	0.130924	0.999996	0	0	2.26514	4.60534	SULT1B1;DDC;AMD1;ODC1;TRH;HNMT;ATP7A;OAZ2;SRM
cellular response to interleukin-15 (GO:0071350)	2013-09-01	0.130924	0.999996	0	0	2.26514	4.60534	IL15RA;IL15;SHC1;STAT3;IL2RB;GRB2;IL2RG;PLCB1;JAK3
chondroitin sulfate catabolic process (GO:0030207)	2013-09-01	0.130924	0.999996	0	0	2.26514	4.60534	BCAN;VCAN;HYAL1;HEXB;HEXA;CSPG5;IDS;CSPG4;ARSB
cranial nerve development (GO:0021545)	2013-09-01	0.130924	0.999996	0	0	2.26514	4.60534	CHRNB2;TFAP2A;SALL1;ERBB3;CHD7;TMEM126A;ISL1;POU4F1;PAX2
glucan biosynthetic process (GO:0009250)	2013-09-01	0.130924	0.999996	0	0	2.26514	4.60534	PER2;GYS1;UGP2;PPP1R3C;PGM2;NHLRC1;NR1D1;GYG2;GYG1
glycogen biosynthetic process (GO:0005978)	2013-09-01	0.130924	0.999996	0	0	2.26514	4.60534	PER2;GYS1;UGP2;PPP1R3C;PGM2;NHLRC1;NR1D1;GYG2;GYG1
homeostasis of number of cells (GO:0048872)	2013-09-01	0.130924	0.999996	0	0	2.26514	4.60534	CX3CR1;LRRC19;NOS3;LPCAT3;CARD9;F2R;NAPEPLD;OCIAD1;OCIAD2
interleukin-15-mediated signaling pathway (GO:0035723)	2013-09-01	0.130924	0.999996	0	0	2.26514	4.60534	IL15RA;IL15;SHC1;STAT3;IL2RB;GRB2;IL2RG;PLCB1;JAK3
negative regulation of autophagosome assembly (GO:1902902)	2013-09-01	0.130924	0.999996	0	0	2.26514	4.60534	PINK1;PHF23;FEZ1;FEZ2;CHMP4A;SMCR8;TMEM39A;NUPR1;MTM1
negative regulation of CD4-positive, alpha-beta T cell activation (GO:2000515)	2013-09-01	0.130924	0.999996	0	0	2.26514	4.60534	CD274;TWSG1;CBFB;XCL1;LGALS9;LGALS7;LGALS9C;LGALS9B;RUNX1
negative regulation of cell morphogenesis involved in differentiation (GO:0010771)	2013-09-01	0.130924	0.999996	0	0	2.26514	4.60534	RCC2;SPRY4;TACSTD2;FBLN1;ITGB1BP1;ACTN4;EFNA5;GBP1;CORO1C
negative regulation of DNA-dependent DNA replication (GO:2000104)	2013-09-01	0.130924	0.999996	0	0	2.26514	4.60534	ZRANB3;SMARCAL1;SLFN11;MSH3;GMNN;DONSON;TIMELESS;LIG3;FBXO5
negative regulation of locomotion (GO:0040013)	2013-09-01	0.130924	0.999996	0	0	2.26514	4.60534	FRMD5;CCDC125;SPOCK3;TACSTD2;WAS;PIN1;FBLN1;SPINT2;PTPN2
negative regulation of nucleocytoplasmic transport (GO:0046823)	2013-09-01	0.130924	0.999996	0	0	2.26514	4.60534	BARD1;MDFIC;RAB23;SUFU;NUP153;APOD;CABP1;PARK7;RANGAP1
negative regulation of substrate adhesion-dependent cell spreading (GO:1900025)	2013-09-01	0.130924	0.999996	0	0	2.26514	4.60534	RCC2;SPRY4;TACSTD2;FBLN1;ITGB1BP1;ACTN4;EFNA5;GBP1;CORO1C
negative regulation of viral release from host cell (GO:1902187)	2013-09-01	0.130924	0.999996	0	0	2.26514	4.60534	TRIM5;TRIM13;TRIM35;TRIM15;TRIM26;TRIM21;TRIM32;MID2;PML
positive regulation of calcium ion import (GO:0090280)	2013-09-01	0.130924	0.999996	0	0	2.26514	4.60534	PDGFRB;RAMP3;CXCL12;SPHK2;GRM6;PDGFB;CCL3;STC1;CCL2
positive regulation of cellular carbohydrate metabolic process (GO:0010676)	2013-09-01	0.130924	0.999996	0	0	2.26514	4.60534	SLC45A3;IRS1;PRKCE;AKT2;PMAIP1;IRS2;CD244;GPLD1;SNCA
positive regulation of histone deacetylation (GO:0031065)	2013-09-01	0.130924	0.999996	0	0	2.26514	4.60534	SDR16C5;ING2;CTBP1;AKAP8;APLNR;PRKD2;PRKD1;ZBTB7B;VEGFA
positive regulation of transporter activity (GO:0032411)	2013-09-01	0.130924	0.999996	0	0	2.26514	4.60534	ADIPOQ;PON1;WNK3;NR1H3;PDZK1;SYNGR3;SGK1;SGK2;KCTD7
regulation of actomyosin structure organization (GO:0110020)	2013-09-01	0.130924	0.999996	0	0	2.26514	4.60534	CDC42;AKAP13;ROCK1;ROCK2;ALMS1;ASAP3;WAS;TSC1;RAC1
regulation of chemokine (C-X-C motif) ligand 2 production (GO:2000341)	2013-09-01	0.130924	0.999996	0	0	2.26514	4.60534	CD74;OAS1;OAS3;LPL;MBP;KLF4;TIRAP;MAP2K5;FOXP1
regulation of oxidoreductase activity (GO:0051341)	2013-09-01	0.130924	0.999996	0	0	2.26514	4.60534	OXA1L;GZMA;SIRT4;ABL1;SLAMF8;ABL2;NOD2;ECSIT;ATP7A
regulation of retrograde protein transport, ER to cytosol (GO:1904152)	2013-09-01	0.130924	0.999996	0	0	2.26514	4.60534	BRSK2;OS9;DERL3;EDEM2;DERL2;YOD1;UBE2G2;UBAC2;UBE2J1
sphingoid biosynthetic process (GO:0046520)	2013-09-01	0.130924	0.999996	0	0	2.26514	4.60534	ACER2;ABCA2;ACER1;ASAH2B;ASAH2;SPTLC2;SPHK2;SPTLC3;SPHK1
sphingosine biosynthetic process (GO:0046512)	2013-09-01	0.130924	0.999996	0	0	2.26514	4.60534	ACER2;ABCA2;ACER1;ASAH2B;ASAH2;SPTLC2;SPHK2;SPTLC3;SPHK1
cellular metal ion homeostasis (GO:0006875)	58/104	0.132782	0.999996	0	0	1.27028	2.56477	RYR2;CD40;HTR2B;ATP2A2;HTR2C;SLC8A2;NPTN;CCR2;EDN1;EDN2;EDN3;ANK2;ATP1B3;SLC30A1;STIM2;KCNMA1;RGN;CLDN16;CCL14;SLC24A2;SLC24A1;SLC24A4;CALCB;CCL11;CHRNA7;TMPRSS3;ATP1A4;STC1;ATP1A2;ATP1A1;ATP2C1;CCL8;CCL7;TMEM203;STC2;CCL5;CCL3;CCL19;DRD3;DRD5;CCL15;CCR1;SLC10A7;DMPK;CAV1;ATP2B4;ATP2B3;ATP2B2;ATP2B1;CHERP;TMCO1;ATP4B;SLC8A3;CXCL12;TRPV4;ATP13A5;ATP13A2;CTRC
cellular response to organic cyclic compound (GO:0071407)	82/150	0.134866	0.999996	0	0	1.21515	2.43452	GABRB3;GABRB1;RORC;RORA;AHR;BRCA1;NR3C1;PKD2;AQP1;UBE2L3;KAT5;CDH1;CASP6;RUVBL2;CASP3;ZC3H12A;ARL6IP5;TGM2;MEF2C;IGFBP5;NCOA3;GPBAR1;SSTR1;SSTR2;AR;SFRP1;IMPACT;IL1B;RAPGEF1;LCOR;CFTR;HCN4;HCN3;RAMP3;ROCK2;ABCB4;INSIG1;SLC1A1;PDGFB;PDXP;ATP1A2;ADCY1;ATP1A1;TFPI;ADCY6;GNAI1;SLC5A5;ADCY5;RAP1B;TRPM2;HRH1;P2RY6;AANAT;GNG2;CCL5;P2RY2;P2RY1;CCL3;SPP1;CCL2;DRD1;DRD5;P2RY12;EGR1;P2RY11;TIPARP;RIOK3;NR1H…
protein sumoylation (GO:0016925)	32/55	0.134898	0.999996	0	0	1.40125	2.80702	ZNF451;NUP205;POM121;NUP107;SEH1L;NUP188;NUP160;IFIH1;POM121C;SUMO3;NUP62;ZBED1;NUP43;RAE1;TRPM4;RANBP2;PIAS3;EGR2;UBE2I;BCL11A;NSMCE2;NUP153;RANGAP1;TOPORS;NUP93;NUP50;NUP35;UBA2;NUP98;SAE1;STX1A;NUP37
positive regulation of protein serine/threonine kinase activity (GO:0071902)	59/106	0.134922	0.999996	0	0	1.26469	2.53326	CD40;DDX3X;DIRAS1;SYAP1;DIRAS2;HTR2B;FGF1;PKD2;PKD1;PIK3CG;SLC8A2;ROBO1;RPTOR;HRAS;PDGFRB;EDN1;EDN3;ADIPOQ;WNT5A;PROX1;SIRT1;ADAM17;PSRC1;CCNY;INCENP;IL1B;KIT;ADAM8;PSMD10;CSF1R;SRC;PDGFB;PDGFA;ADRB2;MST1R;NOD2;RASGRP1;PIK3R6;PPP2CA;PDCD10;ERBB2;S100A12;SNCA;ATP2B4;DAB2IP;PARP16;TPD52L1;VEGFA;GH1;ETAA1;FGF18;SPDYA;CCNYL1;CALM3;CAMK1;CD24;FERMT2;EZH2;FGFR1
monocyte chemotaxis (GO:0002548)	25/42	0.135286	0.999996	0	0	1.48094	2.96242	CCL14;CALCA;CCL11;CCL3L1;CCL4L1;PTPRO;PDGFB;TNFRSF11A;CCL8;CCL7;CCL5;CCL3;CCL2;S100A12;CCL19;CCL18;CCL15;CCL25;ANXA1;CCL22;CCL20;IL6;XCL1;FOLR2;CCL26
regulation of chemokine production (GO:0032642)	25/42	0.135286	0.999996	0	0	1.48094	2.96242	CSF1R;AIRE;LPL;TREM2;AIF1;HIF1A;PYCARD;FFAR3;HMOX1;FFAR2;LGALS9;CD74;EGR1;WNT5A;EIF2AK2;ALOX15B;FOXP1;SIGIRR;ADAM17;IL6;TLR9;SNAI2;TLR7;TLR3;TLR2
activation of protein kinase B activity (GO:0032148)	19/31	0.136499	0.999996	0	0	1.59431	3.17498	PRR5;OSBPL8;PDPK1;MAPKAP1;NTRK3;WNT5A;PDGFB;NRG1;PARK7;TXN;IGF1;FGF1;ADRA2B;CCDC88A;PINK1;MLST8;ANG;ITGB1BP1;GAS6
negative regulation of peptidyl-tyrosine phosphorylation (GO:0050732)	19/31	0.136499	0.999996	0	0	1.59431	3.17498	CAV1;PRKCD;PTK6;THY1;PARP14;PRKCZ;SAMSN1;PPP2CA;SOCS3;SFRP1;SOCS1;SH3BP5L;INPP5F;HYAL2;SH3BP5;PTPN6;NF2;PIBF1;PTPN2
positive regulation of locomotion (GO:0040017)	19/31	0.136499	0.999996	0	0	1.59431	3.17498	P2RY12;PDGFRB;CSF1R;CCDC25;RARRES2;PDGFB;TREM2;AIF1;THBS1;DUOX1;C1QTNF8;AKT2;SPOCK2;CCR7;CCL19;PHPT1;BVES;TRIM32;CCL26
DNA-dependent DNA replication (GO:0006261)	71/129	0.136668	0.999996	0	0	1.23341	2.45474	RPAIN;MCM8;GMNN;POLB;HELB;PSMD7;PSMD4;PSMD2;REV3L;PSMD1;POLG;RFC5;WDHD1;RFC3;RFC4;RFC1;RFC2;BAZ1A;PSMA5;CDC34;PSMA4;POLG2;PSMA1;PSMA2;PSME1;PSME2;MCM4;MCM5;MCM6;MCM2;PSMD10;PSMB11;PSMD14;PSMD13;PRIM1;DDX21;PSMB10;PSMB6;RECQL4;PSMB7;PURA;WRN;PSMB5;RECQL5;PSMB2;POLD1;UBC;POLD2;PSMF1;SRPK2;GINS1;CDT1;GINS2;GINS3;HMGA1;RPA1;RPA2;CDC7;PSMB8;PSMB9;POLE4;POLA2;PSMC6;RAD51;PSMC4;POLE2;PSMC1;RPA3;CDK2;RPA…
negative regulation of transmembrane receptor protein serine/threonine kinase signaling pathway (GO:0090101)	60/108	0.137023	0.999996	0	0	1.25933	2.50306	ZNF451;FAM89B;UBE2D3;SPRED3;SPRED1;PEG10;PMEPA1;ACVR1;PDPK1;SLC2A10;FST;NOG;LEMD3;IL17RD;DKK1;SIRT1;TGFBR1;TGFBR2;PPM1A;ADAM17;CD109;PPARA;NBL1;IGSF1;HTRA4;CHRD;LRP2;MTMR4;FSTL3;PBLD;PRDM16;UBC;NKX2-1;BCL9L;SNX6;SMAD1;SMAD3;CAV1;CIDEA;SMAD9;GDF3;SMAD6;SMAD5;ACVR2B;VASN;SMAD7;HIPK2;FKBP1A;BMP2;BAMBI;CILP;VWC2;PIN1;SPRY2;SPRY1;STUB1;BMPR1B;DAND5;BMPR1A;HSPA1A
SCF-dependent proteasomal ubiquitin-dependent protein catabolic process (GO:0031146)	50/89	0.137451	0.999996	0	0	1.29149	2.56294	FBXO27;CCNF;KIF14;PSMD7;PSMD4;PSMD2;FBXO4;PSMD1;FBXO6;BTRC;SKP2;FBXO9;FBXW5;FBXW11;FBXW7;FBXO2;FBXO17;RBX1;PSMA5;PSMA4;PSMA1;PSMA2;PSME1;PSME2;PSMD10;PSMB11;CUL5;PSMD14;PSMD13;FBXO48;PSMB10;PSMB6;AMN1;PSMB7;PSMB5;PSMB2;PSMF1;FBXO38;FBXL17;FBXL18;FBXL15;FBXL13;FBXL14;PSMB8;PSMB9;PSMC6;PSMC4;PSMC1;FBXL5;FBXL4
positive regulation of protein secretion (GO:0050714)	41/72	0.138049	0.999996	0	0	1.33217	2.63789	MYOM1;TMED10;PLA2G1B;IRS2;TREM2;DOC2B;TRH;AACS;TTN;NNAT;APBB1;DNM1L;APBB3;MYH10;CD33;FGB;UNC13B;FGA;TCF7L2;BAD;TGFB3;FGG;GOLPH3L;ACSL4;FRMD4A;IGF1;ISL1;SYTL4;GCK;CD2AP;IL1A;GOLPH3;CAPN10;ADAM8;ANG;ATP13A2;GHRL;ABCG1;PPID;EXOC1;TLR2
carboxylic acid transport (GO:0046942)	33/57	0.139004	0.999996	0	0	1.38483	2.73261	SLC23A2;SLC23A1;SLC1A1;SLC1A4;SLC3A2;SLC6A20;SLC1A7;SLC7A1;CLN3;SLC25A29;SLC17A5;SLC38A6;SLC16A9;SLC16A2;SLC17A1;SLC36A4;SLC38A2;SLC17A3;SLC17A4;SLC13A3;SLC36A3;SLC38A1;SLC36A2;SLC16A1;SLC6A17;SLC6A13;SLC16A12;SLC6A12;SLC16A14;SLC16A13;SLC6A6;SLC7A8;SLC25A10
negative regulation of cell cycle G2/M phase transition (GO:1902750)	33/57	0.139004	0.999996	0	0	1.38483	2.73261	AVEN;PSMD10;PSMB11;PSMD14;PSMD13;FHL1;PINX1;PSMB10;AURKA;PSMB6;PSMB7;GPR132;PSMD7;PSMB5;PSMD4;PSMB2;PSMD2;PSMD1;PSMF1;USP47;RFPL1;PSMB8;RBX1;PSMB9;PSMA5;PSMA4;PSMC6;PSMA1;PSMA2;PSMC4;PSMC1;PSME1;PSME2
positive regulation of interferon-gamma production (GO:0032729)	33/57	0.139004	0.999996	0	0	1.38483	2.73261	EBI3;IL27;PTPN22;RASGRP1;HSPD1;PYCARD;CLEC7A;PDE4B;SLAMF6;LGALS9;CD14;IL12RB1;CCR2;CD276;BTN3A1;PDE4D;SLC11A1;SCRIB;ISG15;LILRB1;BTN3A2;HLA-A;ISL1;CD2;IL1B;TLR9;TLR8;TLR7;ZP3;ZFPM1;TLR3;CD244;IL18R1
error-free translesion synthesis (GO:0070987)	14/22	0.139722	0.999996	0	0	1.76195	3.4677	RFC5;RFC3;PCNA;RFC4;POLDIP2;RFC1;RFC2;REV1;RPA1;RPA2;POLD1;RPA3;UBC;POLH
regulation of chromosome organization (GO:0033044)	14/22	0.139722	0.999996	0	0	1.76195	3.4677	RB1;CDT1;CENPV;SMG1;YLPM1;LIG4;HDAC8;SMG5;SMG6;MYC;HNRNPD;TERF2IP;MAPT;BUB1
ubiquitin-dependent protein catabolic process (GO:0006511)	187/354	0.140564	0.999996	0	0	1.12915	2.21549	UBE2D4;UBXN2B;UBXN2A;UBE2D2;UBE2D3;KEAP1;BUB1B;UBE2L6;FBXO21;FBXO22;UBE2L3;CDC20;CDC23;PSMD7;KAT5;PSMD4;PTTG1;PSMD2;RNF19A;WDR91;PSMD1;TRIM25;BTRC;FBXO8;SKP2;FBXO7;RNF43;FBXW5;NHLRC3;ANAPC7;FBXW11;FBXW7;UBE2E1;KCTD2;UBE4B;FBXO11;KCTD5;RC3H2;KCTD6;RBX1;TOM1L1;RNF126;CDC34;IFI27;RNF128;WDR81;KCTD10;KCTD13;PSME1;TRIM13;PSME2;ANAPC4;NHLRC1;RBCK1;VPS28;ANAPC2;PSMD10;PSMD14;KLHL15;PSMD13;FBXO45;AGAP3;A…
cellular response to growth factor stimulus (GO:0071363)	86/158	0.14062	0.999996	0	0	1.20363	2.36115	NRP1;SYAP1;STMN2;NR3C1;ZFP36;DSTYK;HYAL1;HYAL2;CPNE3;SOX9;NOS1;PDE8A;SOX5;ACVR1;MAP2K3;MEF2C;ANXA1;PDPK1;SPHK1;WNT5A;RUNX2;SIRT2;TGFBR1;TGFBR2;ERN1;DUSP22;ACAP2;SFRP1;MAPKAPK2;RAPGEF1;MT1G;XCL1;PRKD2;ITGB1BP1;PRKD1;MAPT;CD44;FOXC1;SHC1;PDGFB;TWF2;HTRA2;LRP2;ACVR1B;CORO1B;ZFP36L2;CCL5;HAS1;ERBB2;CCL2;HAS2;PLCG1;WNT2;MAP2K5;WNT4;NTRK1;TBX1;NTRK2;WWOX;EGR3;SMAD3;NTRK3;GDF2;DAB2IP;SMAD9;WNT7A;PTPN12;…
intracellular steroid hormone receptor signaling pathway (GO:0030518)	26/44	0.140675	0.999996	0	0	1.45461	2.85293	YAP1;DDX5;RNF14;SRC;WBP2;PHB;NR3C1;NR3C2;ZMIZ1;UBR5;PMEPA1;PPARGC1B;DDX17;DAXX;EGLN2;DEFA3;DEFA1;ARID1A;SAFB;ESR1;TRERF1;ESR2;AR;NEDD4;TADA3;SCGB2A2
positive regulation of GTPase activity (GO:0043547)	115/214	0.140837	0.999996	0	0	1.17081	2.29497	CCL4L1;TBC1D3B;GPR65;TBC1D3C;CXCL13;TBC1D3H;RGS1;TBC1D10C;TBC1D22A;TBC1D10A;TBC1D10B;TGM2;CDKL5;RALGAPA1;RALGAPA2;F2R;SCRIB;TBC1D2B;TSC1;ADCYAP1;SFRP1;TBC1D20;TBC1D25;PKP4;EPHA1;TBC1D26;EPHA2;RTN4R;TBC1D9B;CCL3L1;ADRB1;THY1;RASGRP2;RASGRP1;RAP1GAP;CORO1C;ARHGAP22;TBC1D13;TBC1D14;SNX9;RAB11FIP2;SRGAP2;TBC1D17;TBC1D15;TBC1D16;TBC1D8B;RABGAP1L;CAV2;ARHGAP25;ARHGAP24;NET1;PIN1;GNB5;FERMT2;EZH2;PICALM…
aromatic compound catabolic process (GO:0019439)	2021-08-06	0.142457	0.999996	0	0	3.01987	5.88488	EPHX2;PON2;PON1;PDXP;ACAA1;CYP2F1
cardiac muscle hypertrophy (GO:0003300)	2021-08-06	0.142457	0.999996	0	0	3.01987	5.88488	HDAC4;RYR2;INPP5F;HTR2B;TCAP;TTN
cell migration involved in heart development (GO:0060973)	2021-08-06	0.142457	0.999996	0	0	3.01987	5.88488	PDGFRB;FLRT3;SNAI2;PITX2;TBX5;FOLR1
cellular response to epinephrine stimulus (GO:0071872)	2021-08-06	0.142457	0.999996	0	0	3.01987	5.88488	RYR2;ATP2B4;PDE4B;PRKACA;SIRT2;SNCA
cellular response to UV-B (GO:0071493)	2021-08-06	0.142457	0.999996	0	0	3.01987	5.88488	CDKN1A;STK11;HYAL1;HYAL2;HYAL3;CRIP1
diacylglycerol biosynthetic process (GO:0006651)	2021-08-06	0.142457	0.999996	0	0	3.01987	5.88488	PLA2G15;DGAT2;GPAM;MOGAT2;MOGAT1;ANG
DNA damage induced protein phosphorylation (GO:0006975)	2021-08-06	0.142457	0.999996	0	0	3.01987	5.88488	CHEK2;CHEK1;ABL1;CRY1;MAP2K6;MAPK3
entry of bacterium into host cell (GO:0035635)	2021-08-06	0.142457	0.999996	0	0	3.01987	5.88488	CDH1;SRC;CTNND1;CTNNB1;GRB2;MET
establishment of protein localization to peroxisome (GO:0072663)	2021-08-06	0.142457	0.999996	0	0	3.01987	5.88488	PEX16;ZFAND6;LONP2;HACL1;PEX1;PEX12
histidine catabolic process (GO:0006548)	2021-08-06	0.142457	0.999996	0	0	3.01987	5.88488	HAL;UROC1;AMDHD1;HDC;HNMT;FTCD
histidine metabolic process (GO:0006547)	2021-08-06	0.142457	0.999996	0	0	3.01987	5.88488	HAL;UROC1;AMDHD1;HDC;HNMT;FTCD
kidney mesenchyme development (GO:0072074)	2021-08-06	0.142457	0.999996	0	0	3.01987	5.88488	SIX4;BASP1;WT1;OSR1;PKD2;PAX2
myeloid leukocyte mediated immunity (GO:0002444)	2021-08-06	0.142457	0.999996	0	0	3.01987	5.88488	ADAM17;IL6;ACE;PLA2G1B;CARD9;SERPINB9
negative regulation by symbiont of host apoptotic process (GO:0033668)	2021-08-06	0.142457	0.999996	0	0	3.01987	5.88488	RNF213;MAPK1;CTSG;SERPINB9;BCL2L1;MAPK3
negative regulation of keratinocyte proliferation (GO:0010839)	2021-08-06	0.142457	0.999996	0	0	3.01987	5.88488	VDR;KLF9;CASK;SNAI2;PTPRK;FGFR2
negative regulation of mitotic nuclear division (GO:0045839)	2021-08-06	0.142457	0.999996	0	0	3.01987	5.88488	BMP4;TOM1L1;TOM1L2;NME6;CHEK1;FBXO5
negative regulation of T cell mediated cytotoxicity (GO:0001915)	2021-08-06	0.142457	0.999996	0	0	3.01987	5.88488	CEACAM1;KLRD1;LILRB1;NCKAP1L;KLRC1;HLA-G
peptidyl-lysine deacetylation (GO:0034983)	2021-08-06	0.142457	0.999996	0	0	3.01987	5.88488	HDAC4;SIRT4;HDAC9;SIRT1;SIRT2;SIRT3
positive regulation of execution phase of apoptosis (GO:1900119)	2021-08-06	0.142457	0.999996	0	0	3.01987	5.88488	FAP;DLC1;ZC3H12A;TP53BP2;SIRT2;BOK
positive regulation of MHC class II biosynthetic process (GO:0045348)	2021-08-06	0.142457	0.999996	0	0	3.01987	5.88488	IL4;CIITA;AZU1;JAK2;SIRT1;TMEM106A
positive regulation of muscle contraction (GO:0045933)	2021-08-06	0.142457	0.999996	0	0	3.01987	5.88488	CTTN;SPHK1;SRF;F2R;PROK2;ENO1
postsynapse organization (GO:0099173)	2021-08-06	0.142457	0.999996	0	0	3.01987	5.88488	CHRNB1;ARF1;CHRNA7;WNT5A;WNT7A;LGMN
postsynaptic density organization (GO:0097106)	2021-08-06	0.142457	0.999996	0	0	3.01987	5.88488	NLGN1;NRXN1;LRRC4;PTEN;TMEM108;NRXN2
regulation of chemokine (C-C motif) ligand 5 production (GO:0071649)	2021-08-06	0.142457	0.999996	0	0	3.01987	5.88488	IL10;ADCYAP1;DDX3X;OAS3;DEFB124;SIRPA
regulation of epithelial to mesenchymal transition involved in endocardial cushion formation (GO:1905005)	2021-08-06	0.142457	0.999996	0	0	3.01987	5.88488	ACVR1;TGFB3;NOG;TGFBR1;ENG;TGFBR2
regulation of nitric oxide metabolic process (GO:0080164)	2021-08-06	0.142457	0.999996	0	0	3.01987	5.88488	CX3CR1;NOS1AP;SIRPA;RAC1;JAK2;TMEM106A
regulation of oxidative stress-induced neuron death (GO:1903203)	2021-08-06	0.142457	0.999996	0	0	3.01987	5.88488	PINK1;LANCL1;TREM2;TLR6;FBXO7;ATF4
regulation of positive chemotaxis (GO:0050926)	2021-08-06	0.142457	0.999996	0	0	3.01987	5.88488	F7;ANGPT2;NTRK3;CDH13;F3;VEGFA
regulation of protein K63-linked ubiquitination (GO:1900044)	2021-08-06	0.142457	0.999996	0	0	3.01987	5.88488	PARP10;DDX3X;PTPN22;NOD2;BIRC2;SASH1
regulation of response to wounding (GO:1903034)	2021-08-06	0.142457	0.999996	0	0	3.01987	5.88488	IL10;VIL1;STK24;TNFRSF12A;PLAU;ALOX5
regulation of wound healing, spreading of epidermal cells (GO:1903689)	2021-08-06	0.142457	0.999996	0	0	3.01987	5.88488	FERMT1;PTEN;PHLDB2;RREB1;FERMT2;CLASP2
response to epinephrine (GO:0071871)	2021-08-06	0.142457	0.999996	0	0	3.01987	5.88488	RYR2;ATP2B4;PDE4B;PRKACA;SIRT2;SNCA
response to hydroperoxide (GO:0033194)	2021-08-06	0.142457	0.999996	0	0	3.01987	5.88488	DAPK1;GPX3;SP1;PRKCD;XRCC1;PRKD1
sequestering of BMP from receptor via BMP binding (GO:0038098)	2021-08-06	0.142457	0.999996	0	0	3.01987	5.88488	GREM2;BMP2;NOG;CHRDL1;FSTL1;NBL1
single strand break repair (GO:0000012)	2021-08-06	0.142457	0.999996	0	0	3.01987	5.88488	TDP1;APLF;ERCC8;LIG4;ERCC6;SIRT1
water homeostasis (GO:0030104)	2021-08-06	0.142457	0.999996	0	0	3.01987	5.88488	CLN3;SCT;SCTR;AQP11;AQP4;AQP1
fatty acid oxidation (GO:0019395)	34/59	0.142971	0.999996	0	0	1.36972	2.66425	PECR;ABCD2;ACSM1;ALOX12;ADH7;ADIPOR1;ADIPOR2;HSD17B10;ADH5;ADH4;AUH;CPT2;SCP2;CYP4V2;HACL1;HAO1;ACADM;ACAA1;HADH;ACADS;HAO2;PPARGC1A;PHYH;MECR;ADIPOQ;ALDH3A2;HADHB;SLC25A17;CYP24A1;ACOX1;ILVBL;EHHADH;ECHDC1;PPARD
actin filament bundle organization (GO:0061572)	20/33	0.143804	0.999996	0	0	1.54913	3.00424	FAM107A;NEDD9;SHROOM1;ESPN;BAIAP2;AIF1;RHOD;ADD1;CORO1B;AIF1L;BAIAP2L2;MYO1B;BAIAP2L1;ESPNL;CALD1;DPYSL3;FSCN1;PLS3;FSCN3;PLS1
neuron projection extension (GO:1990138)	20/33	0.143804	0.999996	0	0	1.54913	3.00424	NLGN3;CYFIP1;NRP1;SEMA5B;CDKL3;NRP2;HSP90AA1;SEMA3A;PPP3CB;IMPACT;ALCAM;CDK5;SLC9A6;FLRT3;TNN;MAP1B;FLRT1;TMEM108;CTNNB1;ULK1
primary alcohol metabolic process (GO:0034308)	20/33	0.143804	0.999996	0	0	1.54913	3.00424	PECR;RETSAT;GDE1;GDPD1;GDPD3;IGF1;ADH7;CYP3A4;ADH6;ALDH3A2;ADH4;SDR16C5;DHRS9;CYP11A1;CYP2D6;RDH11;RDH10;CYP11B1;NAPEPLD;LRAT
regulation of cell cycle phase transition (GO:1901987)	53/95	0.144844	0.999996	0	0	1.27119	2.45607	CDKN1A;CDKN1B;BUB1B;CDC20;CDC23;PSMD7;PSMD4;PSMD2;SIX3;PSMD1;FBXO5;BTRC;ANAPC7;FBXW7;UBE2E1;ZNF16;PSMA5;MN1;PSMA4;PSMA1;PSMA2;PSME1;ANAPC4;PSME2;ANAPC2;PSMD10;PSMB11;PSMD14;PSMD13;DBF4B;PSMB10;ANAPC11;PSMB6;PSMB7;FZR1;PSMB5;PSMB2;UBD;BUB3;PSMF1;UBE2C;ATP2B4;PSMB8;PSMB9;PSMC6;TFAP4;TRIM39;PSMC4;PSMC1;ERCC2;MAD2L1;NEK11;TAF1
regulation of fibroblast proliferation (GO:0048145)	27/46	0.145831	0.999996	0	0	1.43106	2.75523	CDKN1A;PLA2G1B;PDGFB;PDGFA;NLRC3;BMI1;AQP1;MYC;E2F1;WNT2;CD74;PDGFRA;SPHK1;WNT5A;DAB2IP;LIG4;IGF1;EREG;PARP10;SFRP1;CDK6;NDUFS4;CTNNB1;GAS6;B4GALT7;TRIM32;DDR2
protein lipidation (GO:0006497)	35/61	0.146808	0.999996	0	0	1.35578	2.60123	PIGU;PIGN;ZDHHC20;PIGQ;PIGP;ZDHHC23;PIGZ;ALOX12B;PIGW;WDR45;PIGV;ZDHHC2;PIGY;ZDHHC3;UGCG;HHAT;ZDHHC18;GLUL;ATG7;ATG5;ATG10;ZDHHC12;WIPI1;WIPI2;ZDHHC16;PIGC;DPM2;PIGB;DPM3;PIGA;MPPE1;PIGL;PIGF;GPLD1;PIGH
antigen processing and presentation of exogenous peptide antigen via MHC class I (GO:0042590)	44/78	0.147189	0.999996	0	0	1.30351	2.49756	PSMD10;PSMB11;ITGB5;PSMD14;PSMD13;NCF4;SNAP23;IFI30;PSMB10;IKBKB;PSMB6;PSMB7;PSMD7;PSMB5;PSMD4;PSMB2;PSMD2;PSMD1;CD36;PSMF1;FCGR1A;PDIA3;HLA-B;TAP2;HLA-C;TAP1;LNPEP;HLA-A;HLA-F;HLA-G;PSMB8;HLA-E;TAPBP;PSMB9;PSMA5;PSMA4;PSMC6;PSMA1;PSMA2;PSMC4;PSMC1;PSME1;PSME2;VAMP3
protein modification process (GO:0036211)	44/78	0.147189	0.999996	0	0	1.30351	2.49756	UBA7;PRKDC;UBE2D2;UBE2D3;PLAT;PLOD2;UBE2L6;NEDD8;FBXO22;UBE2L3;UBL5;PPP4R2;AKT2;STK38;ABL1;ST8SIA4;ABL2;ST3GAL6;TGM5;LCMT1;UBL4A;CDKL3;SLC35A1;MANBA;ICMT;UBE2I;YES1;RIPK3;FBXO2;MCRS1;ST8SIA2;FBXO11;FBXW2;MSRA;CDC34;LOX;GGCX;MMP15;QPCT;UBA3;MAN2B1;PADI4;B4GALT7;PIGH
glycosaminoglycan biosynthetic process (GO:0006024)	54/97	0.147204	0.999996	0	0	1.26506	2.42377	B4GALT2;B4GALT1;HEXA;XYLT2;HS6ST1;HS2ST1;HYAL1;DSE;CSGALNACT1;HS3ST3B1;CHST9;CHST6;GLCE;ABCC5;HSPG2;BCAN;VCAN;B3GNT7;IL1B;B3GNT2;B4GALT7;B4GALT4;B4GALT5;CHST3;SDC4;SDC2;SDC3;PRELP;ACAN;CHSY1;DSEL;GPC1;HAS1;ST3GAL4;HAS3;HAS2;CHST13;ST3GAL6;CHSY3;GPC5;GPC6;ST3GAL3;SLC10A7;ANGPT1;HS3ST6;HS3ST1;HS3ST2;EXT1;OGN;UST;CSPG5;SDC1;CSPG4;AGRN
eye photoreceptor cell development (GO:0042462)	2015-10-01	0.147963	0.999996	0	0	2.01346	3.84729	RP1;TH;NRL;MYO7A;RPGRIP1L;THY1;CEP290;TOPORS;BBS4;VEGFA
fibrinolysis (GO:0042730)	2015-10-01	0.147963	0.999996	0	0	2.01346	3.84729	FGB;FGA;SERPINB2;PLAU;FGG;SERPINE1;PLAUR;GP1BA;PLAT;F2
G protein-coupled glutamate receptor signaling pathway (GO:0007216)	2015-10-01	0.147963	0.999996	0	0	2.01346	3.84729	GRM3;TRPM1;GRM2;GRM4;HOMER1;HOMER2;GRM6;GRM8;GRIK3;DAGLB
glucuronate metabolic process (GO:0019585)	2015-10-01	0.147963	0.999996	0	0	2.01346	3.84729	ABHD10;UGT2B15;UGT2B17;UGT2A3;UGT2B4;UGT1A3;UGT2A2;UGT1A9;UGT1A7;UGT1A6
lipoxygenase pathway (GO:0019372)	2015-10-01	0.147963	0.999996	0	0	2.01346	3.84729	GPX1;HPGD;PON2;ALOX5;PON1;ALOX5AP;ALOX12;ALOX12B;PTGS2;ALOX15B
membrane raft organization (GO:0031579)	2015-10-01	0.147963	0.999996	0	0	2.01346	3.84729	CLN3;FA2H;ANXA2;NPC1;YJEFN3;RFTN1;MYADM;PPT1;FLOT2;ABCA7
myoblast differentiation (GO:0045445)	2015-10-01	0.147963	0.999996	0	0	2.01346	3.84729	DDX17;RB1;TCF7L2;DDX5;EPAS1;SOX15;SDC1;NRG1;IGF1;HINFP
negative regulation of leukocyte mediated cytotoxicity (GO:0001911)	2015-10-01	0.147963	0.999996	0	0	2.01346	3.84729	CX3CR1;CEACAM1;LILRB1;KLRD1;KLRC1;LGALS9;HLA-F;HLA-G;MICA;HLA-E
regulation of integrin activation (GO:0033623)	2015-10-01	0.147963	0.999996	0	0	2.01346	3.84729	FARP2;RAP1B;FERMT1;SRC;KIF14;CXCL13;RASIP1;FERMT2;SKAP1;JAM3
regulation of lymphocyte activation (GO:0051249)	2015-10-01	0.147963	0.999996	0	0	2.01346	3.84729	DCAF15;CLEC7A;LCK;SIT1;FCRL3;CCL5;CD19;LEP;IKZF3;LAT
RNA phosphodiester bond hydrolysis, endonucleolytic (GO:0090502)	2015-10-01	0.147963	0.999996	0	0	2.01346	3.84729	ZC3H12D;ZC3H12C;RNASEH1;KHNYN;RPP30;ZC3H12B;RPP40;ZC3H12A;DICER1;NUDT16
vitamin D metabolic process (GO:0042359)	2015-10-01	0.147963	0.999996	0	0	2.01346	3.84729	CYP27B1;CYP24A1;VDR;CYP11A1;CYP2R1;UGT1A3;LRP2;CYP3A4;GC;LGMN
monocarboxylic acid metabolic process (GO:0032787)	78/143	0.148161	0.999996	0	0	1.2091	2.30872	PANK2;ACSM1;ABAT;GBA2;SCPEP1;SCP2;BSG;ME1;UGT2A2;CD36;ACAA1;GGT1;ACOT7;MECR;ACOT11;MCCC1;ACOT12;ACSL4;ACSL3;CPT1C;BAAT;PTGR1;CPT1B;SLC5A6;GNPAT;ALDH1A3;BTD;NPC1;ALDH1A2;PCCB;ACOT2;HAGH;PPARA;ACSBG2;DLD;PPARD;AASDH;GLO1;LPL;ALOX12;GLYAT;AOAH;PDHB;ADH7;CYP3A4;CYP2C18;CYP3A5;ADH6;CYP3A7;LDHC;LDHA;SGPL1;PDZD11;HYI;HACL1;UGT1A3;UGT1A9;UGT1A7;CYP2J2;SLC16A1;AGXT2;PNPLA8;CYP4B1;IGF1;CYP4F11;ACSF2;ALDH4A…
cellular response to cytokine stimulus (GO:0071345)	252/482	0.149827	0.999996	0	0	1.10512	2.09783	CNTFR;CNTF;IL1RN;IFITM2;HNRNPU;AQP4;MT1X;IFIT1;ICAM1;SOX2;MT2A;MYC;DPYSL3;ZC3H12A;LGALS9;SOX9;PRKACA;JUNB;GBP5;GBP7;DAPK1;IL1R2;FLT3LG;EREG;SIGIRR;SFRP1;CDC34;STX1A;SHMT1;EBI3;FPR1;IL20RB;PIK3R1;HIF1A;INPP5D;HMOX1;ST3GAL6;CCR1;EGR1;PYHIN1;LIF;NR1D1;IL22RA1;CRNN;COL1A2;SDC1;NANOG;GRB2;TDGF1;PTPRT;IL22;CDKN1A;CD40;CDKN1B;IL20;IL24;PTPRJ;BRCA1;IKBKB;HYAL1;HYAL2;HYAL3;CCR7;CTSG;TIMP1;CD36;JAK2;LDLRAP…
amino acid import across plasma membrane (GO:0089718)	15/24	0.149986	0.999996	0	0	1.67805	3.18363	SLC22A4;SLC47A1;SLC22A2;SLC1A1;SLC6A13;SLC1A3;SLC1A4;SLC3A2;SLC6A20;SLC7A1;SLC7A2;SLC6A5;SLC6A6;SLC7A8;SLC16A2
dorsal/ventral pattern formation (GO:0009953)	15/24	0.149986	0.999996	0	0	1.67805	3.18363	ACVR1;PTCH1;NOG;FBXL15;SFRP1;FGF8;LHX1;SIX3;TBX20;AIDA;LMX1B;BMPR1B;DSCAML1;NBL1;BMPR1A
long-chain fatty-acyl-CoA metabolic process (GO:0035336)	15/24	0.149986	0.999996	0	0	1.67805	3.18363	ELOVL1;ACOT7;DGAT2;DGAT1;ELOVL5;ELOVL2;ACSL6;ACSL5;ACSL4;ELOVL6;ACSL3;THEM5;ACSBG1;FAR2;ACSBG2
negative regulation of stress fiber assembly (GO:0051497)	15/24	0.149986	0.999996	0	0	1.67805	3.18363	TACSTD2;WAS;ARHGEF18;ARAP1;PIK3R1;TJP1;DLC1;STMN1;PPFIA1;RHPN2;MET;PAK2;PHLDB2;CGNL1;CLASP2
neuromuscular junction development (GO:0007528)	15/24	0.149986	0.999996	0	0	1.67805	3.18363	CHRNA1;UNC13B;DCTN1;ZC4H2;F2R;LRP4;CACNB1;CACNB2;CACNB3;PPFIBP1;PPFIBP2;NEDD4;DOK7;DVL1;AGRN
positive regulation of neuron apoptotic process (GO:0043525)	15/24	0.149986	0.999996	0	0	1.67805	3.18363	SRPK2;TFAP2A;PRNP;TFAP2B;FBXW7;PCSK9;FOXO3;BACE1;CDK5;CCL3;CTNNB1;NUPR1;ATF4;CDK5R1;MCL1
blood vessel diameter maintenance (GO:0097746)	21/35	0.150684	0.999996	0	0	1.5104	2.85854	CRP;EDN1;ACE;EDN2;ROCK1;EDN3;ROCK2;NOS3;HTR2B;ADCY6;KLF2;PER2;SCPEP1;ACE2;EDNRB;KCNMB2;BDKRB2;AGTR1;ITGB1BP1;NOS1;GCLM
negative regulation of organelle assembly (GO:1902116)	21/35	0.150684	0.999996	0	0	1.5104	2.85854	YAP1;RBM14;PHF23;LIMK2;BRCA1;MTM1;TCHP;KAT2B;ODF2L;PINK1;FEZ1;FEZ2;TBC1D7;CDK10;CHMP4A;SMCR8;TMEM39A;EVI5L;NUPR1;CDK5RAP2;MDM1
peptidyl-tyrosine dephosphorylation (GO:0035335)	21/35	0.150684	0.999996	0	0	1.5104	2.85854	PTPRT;DUSP5;PTPN1;DUSP1;PTPRO;PTPN22;PTPRJ;PTPN12;DUSP8;PTPN13;DUSP16;DUSP9;PTPRF;DUSP6;DUSP22;PTPRB;DUSP10;DUSP21;PTPRZ1;PTPN6;PTPN2
regulation of phosphatidylinositol 3-kinase activity (GO:0043551)	21/35	0.150684	0.999996	0	0	1.5104	2.85854	P2RY12;PDGFRB;PDGFRA;IRS1;EPHA8;PDGFB;DAB2IP;PIK3R2;NOD2;PIK3R1;FGR;PIK3IP1;WDR81;CD19;WDR91;KIT;CCR7;TNFAIP8L3;CCL19;PRKD1;FGFR3
myelination (GO:0042552)	28/48	0.150766	0.999996	0	0	1.40986	2.66749	ABCD2;CNTNAP1;AMIGO1;CXCR4;KLK6;GPC1;EPB41L3;MAL2;MBP;SBF2;HES5;CMTM8;EIF2B4;LGI4;PLLP;FAM126A;SOX10;SIRT2;SLC8A3;NFASC;SCN8A;PLP1;PMP22;MAL;ACSBG1;SCN2A;TNFRSF21;B4GALT5
proteasomal protein catabolic process (GO:0010498)	110/205	0.152094	0.999996	0	0	1.16694	2.19764	UBXN2B;UBXN2A;UBE2D3;PSMD7;KAT5;PSMD4;PSMD2;PSMD1;BTRC;SKP2;FBXW5;NHLRC3;FBXW11;FBXW7;DNAJB12;KCTD2;UBE4B;KCTD5;RBX1;RNF41;RNF126;CDC34;IFI27;KCTD10;KCTD13;PSME1;TRIM13;PSME2;NHLRC1;RBCK1;PSMD10;BRSK2;PSMD14;PSMD13;SEL1L;FBXO45;AGAP3;SHARPIN;PCBP2;PMAIP1;PSMF1;HACE1;UBE2B;SIAH3;SIAH2;RHBDD1;KLHL22;BFAR;NR1D1;UBE2A;NSFL1C;APPBP2;UBXN11;MDM2;RNF186;RNF185;NFE2L2;TRIM72;FAF1;ZFAND2A;ZFAND2B;KIF14;TR…
regulation of G2/M transition of mitotic cell cycle (GO:0010389)	81/149	0.152735	0.999996	0	0	1.20021	2.25526	AVEN;CETN2;FHL1;PINX1;KIF14;MECP2;GPR132;PCM1;PSMD7;TUBA1A;PSMD4;PSMD2;CEP250;PSMD1;NEK2;FBXO5;PRKACA;CEP290;NINL;CDK5RAP2;USP47;HSP90AA1;CEP135;RFPL1;TUBB;CSNK1D;HAUS6;CSNK1E;CDC25C;DYNLL1;TUBG1;CDC25A;CDC25B;RBX1;PSMA5;PSMA4;RAD51C;PSMA1;PSMA2;PSME1;PSME2;CEP63;MAPRE1;DTL;SFI1;PAFAH1B1;PSMD10;DYNC1I2;PSMB11;PSMD14;DCTN2;PSMD13;DCTN1;VPS4B;DCTN3;HMMR;DBF4B;PSMB10;AURKA;PSMB6;PSMB7;PSMB5;PSMB2;CE…
chemical homeostasis (GO:0048878)	37/65	0.154112	0.999996	0	0	1.33087	2.48884	CEBPA;DDX3X;ABCB4;EIF5A2;ABHD8;ZBTB20;AQP4;IRS2;SLC4A1;TREM2;SLC4A2;ABHD5;THADA;SLC4A5;ACOXL;HNF4A;FBXW7;PNPLA8;NR1H3;KLHL3;NR1D2;USF2;USF1;TM6SF2;SLC4A7;SLC4A8;SLC4A9;ACOX2;VGF;ACOX1;RBP1;WNK3;PNPLA3;AQP11;ATP13A2;PNPLA5;PNPLA1
positive regulation of signaling receptor activity (GO:2000273)	22/37	0.157175	0.999996	0	0	1.47684	2.73274	ITGB1;NLGN3;IL10;NRP1;EDN1;FBXW7;HFE;NCOA3;ADRB2;PARK7;HIF1A;ADRA2B;EREG;BTC;ADAM17;ARC;RELN;CCL2;JAK2;CCR2;HBEGF;TAF1
proton transmembrane transport (GO:1902600)	22/37	0.157175	0.999996	0	0	1.47684	2.73274	ATP6V1A;SLC46A1;SLC36A3;ATP6V0E1;SLC36A2;COX15;HVCN1;ATP1A4;UCP1;ATP1A2;ATP1A1;OTOP1;OTOP2;OTOP3;NNT;UCP3;UCP2;ATP6V1H;ATP6V0E2;ATP6V0D1;ATP6V1F;ATP6V1B1
regulation of microtubule cytoskeleton organization (GO:0070507)	22/37	0.157175	0.999996	0	0	1.47684	2.73274	PHLDB1;PRKAA2;ROCK1;TRAF3IP1;FAM107A;STMN2;STMN3;EFNA5;BICD1;BICD2;SKA1;SKA2;STMN1;CDK2AP2;MAP6;MAP6D1;MAPT;MAPRE1;GAS2L2;PHLDB2;MARK2;CLASP2
clathrin-dependent endocytosis (GO:0072583)	16/26	0.159415	0.999996	0	0	1.61093	2.95806	ITSN2;SGIP1;ITSN1;CLTB;CLTA;AP2A1;AP2B1;FNBP1L;LMBRD1;FCHO1;INPP5F;CANX;AP2S1;PIP5K1C;SIGLEC1;PICALM
regulation of biomineral tissue development (GO:0070167)	16/26	0.159415	0.999996	0	0	1.61093	2.95806	CEBPB;ECM1;ROCK1;ROCK2;AHSG;NOS3;SGMS2;CYP27B1;ANKH;NBR1;BMP2K;FBXO5;SOX9;NOTUM;GAS6;DDR2
regulation of monocyte chemotaxis (GO:0090025)	16/26	0.159415	0.999996	0	0	1.61093	2.95806	CCR1;DUSP1;SERPINE1;CXCL17;MOSPD2;DEFB124;FPR2;AIF1;CXCL10;CXCL12;CCL5;SLAMF8;S100A14;NBL1;CCR2;LGMN
ameboidal-type cell migration (GO:0001667)	30/52	0.160032	0.999996	0	0	1.37324	2.5163	SEMA5B;PDXDC1;SEMA3C;PKN3;SEMA3A;SEMA3B;HTR2B;AMOT;CORO1C;SGPL1;ANXA6;ITGB7;SOX8;SRGAP2;PHACTR4;NANOS1;SEMA6B;TBX1;SEMA6C;SEMA4A;CENPV;ITGA4;SEMA6D;SEMA4B;SEMA4G;SOX10;GDNF;RADIL;PKN1;MEGF8
signal transduction in response to DNA damage (GO:0042770)	30/52	0.160032	0.999996	0	0	1.37324	2.5163	USP10;BRIP1;CHEK2;CHEK1;SESN2;ABL1;E2F1;FBXO6;CLSPN;TP53BP1;BID;ATRIP;E2F7;GADD45A;ATRX;DONSON;CDC5L;USP28;HINFP;ACER2;MAD2L2;BCL3;RPA4;RAD17;GRB2;MDM4;RAD1;CEP63;ERCC6;ATR
adenylate cyclase-activating adrenergic receptor signaling pathway (GO:0071880)	2017-11-01	0.162849	0.999996	0	0	1.84567	3.34977	AKAP13;ADCY9;ADRB3;ADRA1D;ADRB1;ADRB2;DRD1;ADRA1B;ADRA2B;DRD3;DRD5
amyloid-beta metabolic process (GO:0050435)	2017-11-01	0.162849	0.999996	0	0	1.84567	3.34977	APH1A;BACE1;NAT8B;ACE;NAT8;DYRK1A;PSEN2;MGAT3;ABCA7;PSEN1;APEH
diol biosynthetic process (GO:0034312)	2017-11-01	0.162849	0.999996	0	0	1.84567	3.34977	ACER2;DHFR;QDPR;ABCA2;ACER1;ASAH2B;ASAH2;SPTLC2;SPHK2;SPTLC3;SPHK1
membrane depolarization during cardiac muscle cell action potential (GO:0086012)	2017-11-01	0.162849	0.999996	0	0	1.84567	3.34977	HCN4;CACNB2;ANK2;ATP1A2;SCN5A;SCN3B;HCN2;SCN1B;CACNA1G;SCN2B;TRPM4
mesonephric tubule development (GO:0072164)	2017-11-01	0.162849	0.999996	0	0	1.84567	3.34977	ROBO2;BMP4;FOXC1;SALL1;WT1;OSR1;LHX1;TCF21;PKD2;PKD1;FGFR2
negative regulation of cytokine production involved in immune response (GO:0002719)	2017-11-01	0.162849	0.999996	0	0	1.84567	3.34977	IL10;CUEDC2;TGFB3;HFE;XCL1;IRAK3;LILRB1;HLA-F;FOXP3;JAK3;SMAD7
pharyngeal system development (GO:0060037)	2017-11-01	0.162849	0.999996	0	0	1.84567	3.34977	TBX1;BMP4;SIX4;PTCH1;NOG;HES1;ISL1;FOLR1;TGFBR1;BMP5;BMPR1A
positive regulation of blood coagulation (GO:0030194)	2017-11-01	0.162849	0.999996	0	0	1.84567	3.34977	THBD;APOH;F2R;SERPINE1;ST3GAL4;ENPP4;HPSE;F2;F3;THBS1;USF1
positive regulation of cytokine production involved in inflammatory response (GO:1900017)	2017-11-01	0.162849	0.999996	0	0	1.84567	3.34977	GBP5;IL6;CLEC7A;CARD9;STAT3;NOD2;TLR6;TICAM1;IL17D;HIF1A;MYD88
positive regulation of positive chemotaxis (GO:0050927)	2017-11-01	0.162849	0.999996	0	0	1.84567	3.34977	F7;CXCL12;NTRK3;VEGFB;VEGFC;CDH13;IL16;AZU1;F3;PGF;VEGFA
positive regulation of smooth muscle cell migration (GO:0014911)	2017-11-01	0.162849	0.999996	0	0	1.84567	3.34977	PDGFRB;NRP1;NR4A3;IGFBP5;FGF9;ADAMTS1;CCL5;PDGFB;IGF1;AIF1;S100A11
regulation of cellular response to growth factor stimulus (GO:0090287)	2017-11-01	0.162849	0.999996	0	0	1.84567	3.34977	TFAP2B;SFRP4;TWSG1;DOK5;FST;LRIT3;CASK;PCSK6;SULF1;FSTL1;FSTL3
regulation of establishment of endothelial barrier (GO:1903140)	2017-11-01	0.162849	0.999996	0	0	1.84567	3.34977	IKBKB;CLDN5;ROCK1;ROCK2;IL1B;S1PR3;S1PR2;ADD1;VCL;TNFRSF1A;VEGFA
regulation of focal adhesion assembly (GO:0051893)	31/54	0.164386	0.999996	0	0	1.35732	2.45069	NRP1;MACF1;ROCK1;ROCK2;SRC;FAM107A;PTEN;PTPRJ;THY1;EFNA5;THBS1;CORO1C;ABL1;APOD;RAC1;GPM6B;CLASP2;MAP4K4;BCAS3;LIMCH1;RCC2;TSC1;VEGFA;DUSP22;SFRP1;PTPRA;DLC1;ITGB1BP1;PHLDB2;VCL;FERMT2
positive regulation of JNK cascade (GO:0046330)	41/73	0.167398	0.999996	0	0	1.29041	2.30646	SEMA3A;DUSP19;NOD2;RASGRP1;EDA2R;PYCARD;RASSF2;CCR7;CCL19;ZNF622;HRAS;ANKRD6;MAP4K2;GADD45B;GADD45A;FZD7;MINK1;TNFRSF19;CARD9;AXIN1;DAB2IP;WNT7A;TPD52L1;TIRAP;GADD45G;HIPK2;DUSP22;EDAR;MFHAS1;SH3RF2;TRAF4;TAOK3;TRAF3;IL1B;FGF19;TRAF5;TAOK2;TLR9;MAP3K10;LTBR;PLCB1
amide transport (GO:0042886)	17/28	0.16811	0.999996	0	0	1.55601	2.77459	GLTP;SLC14A1;SLC46A1;TAP2;TAP1;ABCB9;UPK3A;SLC5A6;GLTPD2;PDPN;AQP11;SLC25A32;FOLR3;FOLR2;PLTP;FOLR1;SLC19A1
L-amino acid transport (GO:0015807)	17/28	0.16811	0.999996	0	0	1.55601	2.77459	SLC36A3;SLC36A2;SLC1A1;SLC1A3;CTNS;SLC1A4;SLC3A2;SLC6A20;SLC7A1;SLC7A2;SLC25A18;SLC7A8;ARL6IP5;SLC25A12;SLC25A22;SLC36A4;SLC38A2
positive regulation of cytosolic calcium ion concentration involved in phospholipase C-activating G protein-coupled signaling pathway (GO:0051482)	17/28	0.16811	0.999996	0	0	1.55601	2.77459	GPR17;CALCA;P2RY10;GPR65;F2R;LPAR1;OPRL1;HTR2C;GPR4;GPR174;GNA15;AGTR1;DRD1;DRD3;GPR18;GPR157;F2RL3
positive regulation of microtubule polymerization (GO:0031116)	17/28	0.16811	0.999996	0	0	1.55601	2.77459	NUMA1;DCTN1;ARL2;SLAIN2;MECP2;PAK1;OCLN;PSRC1;DRG1;RAC1;MAPT;MAPRE1;MET;HSPA1B;CDK5RAP2;CDK5R1;HSPA1A
positive regulation of nitric oxide metabolic process (GO:1904407)	17/28	0.16811	0.999996	0	0	1.55601	2.77459	EDN1;HSP90AA1;SMAD3;AGXT2;HBB;PKD2;PTGS2;KLF4;ASS1;KLF2;CLEC7A;DDAH2;IL1B;NOS1AP;CD36;TLR6;TMEM106A
interleukin-1-mediated signaling pathway (GO:0070498)	52/94	0.168393	0.999996	0	0	1.24708	2.22162	IL1RN;IL1RAP;IKBKB;PSMD7;RPS6KA5;PSMD4;PSMD2;PSMD1;MAP3K8;BTRC;FBXW11;RIPK2;IL1R2;IRAK3;RBX1;PSMA5;IL1A;PSMA4;PSMA1;PSMA2;IL1B;PELI1;PSME1;PSME2;UBE2V1;PLCB1;PSMD10;PSMB11;PSMD14;PSMD13;PELI2;NOD2;PSMB10;PSMB6;PSMB7;PSMB5;PSMB2;IRAK2;UBC;PSMF1;MAPK3;EGR1;MAP3K3;NFKB1;PSMB8;PSMB9;NFKBIA;PSMC6;PSMC4;PSMC1;TOLLIP;MYD88
positive regulation of interleukin-1 beta production (GO:0032731)	32/56	0.16857	0.999996	0	0	1.34273	2.3906	LPL;NOD2;LILRA5;PANX1;PYCARD;CASP8;IFI16;CLEC7A;CASP1;CCL3;NLRP2;USP50;CD36;LGALS9;CCL19;JAK2;GSDMD;GBP5;EGR1;RIPK2;PYHIN1;WNT5A;STAT3;AZU1;ISL1;IL6;NLRP12;TLR8;TLR6;TRIM16;TMEM106A;MYD88
nucleobase-containing compound catabolic process (GO:0034655)	24/41	0.169114	0.999996	0	0	1.42156	2.52637	RNASEH2C;DFFB;RNASEH2A;PNPT1;ENTPD3;ENTPD5;PABPC4;ENTPD6;NUDT1;ENTPD7;ENTPD8;NUDT5;SND1;ISG20;NUDT9;SUPV3L1;RNASEH1;HNRNPD;SKIV2L;NUDT16;DNASE1;DNASE1L2;DNASE1L1;SIDT2
regulation of release of cytochrome c from mitochondria (GO:0090199)	24/41	0.169114	0.999996	0	0	1.42156	2.52637	HRK;PSMD10;GPX1;BAD;BIK;PLAUR;IGF1;MFF;NOL3;MMP9;BBC3;PYCARD;PINK1;BCL2L11;PLSCR3;FAM162A;TNFSF10;PPIF;PMAIP1;BMF;AVP;BID;DNM1L;BCL2L1
alanine transport (GO:0032328)	2021-10-07	0.169282	0.999996	0	0	2.34879	4.1719	SLC6A6;SLC36A3;SLC36A2;SLC6A17;SLC1A4;SLC7A10;SLC36A4
cellular response to dopamine (GO:1903351)	2021-10-07	0.169282	0.999996	0	0	2.34879	4.1719	ABL1;MAPK1;DRD1;SULT1A3;ATF4;MAPK3;TGM2
chloride ion homeostasis (GO:0055064)	2021-10-07	0.169282	0.999996	0	0	2.34879	4.1719	CA12;SLC12A3;SLC12A4;SLC12A1;SLC12A6;SLC12A7;SLC12A8
cytoplasmic pattern recognition receptor signaling pathway in response to virus (GO:0039528)	2021-10-07	0.169282	0.999996	0	0	2.34879	4.1719	IFIH1;RNF135;DDX58;OAS3;TRIM25;PHB;PHB2
defense response to tumor cell (GO:0002357)	2021-10-07	0.169282	0.999996	0	0	2.34879	4.1719	PRDX2;ABI3;DAPK1;LAPTM5;PRF1;DLEC1;KLF4
glycine transport (GO:0015816)	2021-10-07	0.169282	0.999996	0	0	2.34879	4.1719	SLC25A38;SLC6A5;SLC36A3;SLC36A2;SLC6A17;SLC7A8;SLC6A20
monovalent inorganic anion homeostasis (GO:0055083)	2021-10-07	0.169282	0.999996	0	0	2.34879	4.1719	CA12;SLC12A3;SLC12A4;SLC12A1;SLC12A6;SLC12A7;SLC12A8
myelin assembly (GO:0032288)	2021-10-07	0.169282	0.999996	0	0	2.34879	4.1719	ABCA2;CNTNAP1;GPC1;EPB41L3;PMP22;CD9;DICER1
negative regulation of cholesterol storage (GO:0010887)	2021-10-07	0.169282	0.999996	0	0	2.34879	4.1719	ABCA1;NR1H3;TREM2;PPARA;ABCG1;PPARD;TTC39B
negative regulation of heterotypic cell-cell adhesion (GO:0034115)	2021-10-07	0.169282	0.999996	0	0	2.34879	4.1719	IL10;IL1RN;ADIPOQ;MYADM;MBP;KLF4;MAP2K5
negative regulation of hormone secretion (GO:0046888)	2021-10-07	0.169282	0.999996	0	0	2.34879	4.1719	IL11;GJA1;RAB11FIP1;IL1B;LIF;OSM;RAB11FIP3
negative regulation of receptor binding (GO:1900121)	2021-10-07	0.169282	0.999996	0	0	2.34879	4.1719	IL10;HFE;ADIPOQ;NOG;ATP2A2;PCSK9;PTPRF
negative regulation of telomerase activity (GO:0051974)	2021-10-07	0.169282	0.999996	0	0	2.34879	4.1719	PARP3;ERCC4;SRC;PINX1;POT1;TERF1;MEN1
negative regulation of transmembrane transport (GO:0034763)	2021-10-07	0.169282	0.999996	0	0	2.34879	4.1719	RSC1A1;PRKCB;AKT2;IL1B;IRS2;THBS1;CTTNBP2NL
nuclear pore complex assembly (GO:0051292)	2021-10-07	0.169282	0.999996	0	0	2.34879	4.1719	NUP93;AHCTF1;NUP205;NUP107;NUP153;NUP98;RTN4
positive regulation of epidermis development (GO:0045684)	2021-10-07	0.169282	0.999996	0	0	2.34879	4.1719	BMP4;SULT2B1;SFRP4;IL20;TMEM79;SFN;KRT10
positive regulation of mesenchymal cell proliferation (GO:0002053)	2021-10-07	0.169282	0.999996	0	0	2.34879	4.1719	TBX1;MYC;CHRD;PDGFA;SOX9;FGFR2;TGFBR2
positive regulation of transcription by RNA polymerase III (GO:0045945)	2021-10-07	0.169282	0.999996	0	0	2.34879	4.1719	RPTOR;AR;CEBPA;ZNF143;ELL;CHD8;ZC3H8
primary alcohol catabolic process (GO:0034310)	2021-10-07	0.169282	0.999996	0	0	2.34879	4.1719	SULT1A1;SULT1B1;AKR1B10;SULT1E1;HAO1;SULT1A3;SULT1A2
protein K11-linked deubiquitination (GO:0035871)	2021-10-07	0.169282	0.999996	0	0	2.34879	4.1719	OTUB2;USP37;OTUD7A;OTUD7B;TNFAIP3;YOD1;USP30
regulation of actin filament-based movement (GO:1903115)	2021-10-07	0.169282	0.999996	0	0	2.34879	4.1719	PDE4D;PDPN;PDE4B;STC1;ANK2;SCN5A;SRI
regulation of attachment of spindle microtubules to kinetochore (GO:0051988)	2021-10-07	0.169282	0.999996	0	0	2.34879	4.1719	CDC42;APC;RACGAP1;SPAG5;RCC2;NEK2;SIRT2
regulation of cell-cell adhesion involved in gastrulation (GO:0070587)	2021-10-07	0.169282	0.999996	0	0	2.34879	4.1719	IL10;IL1RN;ADIPOQ;MYADM;MBP;KLF4;MAP2K5
regulation of organ growth (GO:0046620)	2021-10-07	0.169282	0.999996	0	0	2.34879	4.1719	LATS2;WWC1;PTEN;WWC3;DUSP9;DUSP6;SLC6A4
regulation of protein localization to centrosome (GO:1904779)	2021-10-07	0.169282	0.999996	0	0	2.34879	4.1719	NSFL1C;PARD6A;APC;UBXN2B;NUP62;CEP250;BICD1
regulation of receptor binding (GO:1900120)	2021-10-07	0.169282	0.999996	0	0	2.34879	4.1719	GREM2;BDNF;HFE;ADIPOQ;ATP2A2;MMP9;PTPRF
response to dopamine (GO:1903350)	2021-10-07	0.169282	0.999996	0	0	2.34879	4.1719	ABL1;MAPK1;DRD1;SULT1A3;ATF4;MAPK3;TGM2
secretory granule organization (GO:0033363)	2021-10-07	0.169282	0.999996	0	0	2.34879	4.1719	ABCA1;SRGN;BLOC1S3;F2R;DTNBP1;LYST;F2RL3
SNARE complex assembly (GO:0035493)	2021-10-07	0.169282	0.999996	0	0	2.34879	4.1719	UVRAG;STXBP1;VAMP1;STXBP6;VAMP4;SNCA;VAMP3
regulation of inflammatory response (GO:0050727)	110/206	0.169749	0.999996	0	0	1.15467	2.04773	RB1;SERPINE1;CXCL17;RORA;IFI35;PARK7;METRNL;SIRPA;VPS35;GGT1;GHSR;PRKCD;ADIPOQ;WNT5A;ISL1;FOXP1;ACE2;FNDC4;SHPK;AGTR1;S100A9;S100A8;PTGES;AKNA;LPL;SPATA2;FPR2;SBNO2;SHARPIN;S100A12;SNX6;NR1D2;NR1D1;SELE;IL4;NFKBIA;MFHAS1;IL6;BCL6;NAPEPLD;CD200;MYD88;SETD4;IL20;TNFAIP6;SETD6;TRADD;TNFAIP3;HYAL2;CASP4;NFKBIZ;CASP1;FFAR2;TNFAIP8L2;JAK2;CCR2;IL10;ABCC1;ANXA1;AHSG;IL15;SPHK1;MMP3;IL16;TNFRSF1B;MMP9;TN…
cellular response to oxygen-containing compound (GO:1901701)	170/323	0.170117	0.999996	0	0	1.12007	1.98394	IRS1;CD80;SERPINE1;RORC;RORA;AHR;ZFAND1;CXCL13;AQP1;PYCARD;ZFP36;KAT5;RUVBL2;ZC3H12A;SESN2;ADNP2;PDK3;SIRPA;SOX9;TGM2;PDGFRA;MEF2C;TICAM2;IGFBP5;WNT5B;DAPK1;PRKCD;TPM1;WNT5A;TICAM1;RRAGA;SFRP1;RRAGB;SHPK;DPEP1;PRKD1;CARD16;CFTR;GPLD1;CD274;ABCB4;SHMT1;INSIG1;PDGFB;TWF2;HTRA2;LPL;AGAP3;FOXO1;SLC5A5;PRDX3;RAP1B;PRDX5;SBNO2;AANAT;NLRP7;DHX36;ABL2;SLC38A9;CD14;DRD1;WNT2;WNT3;DRD5;IP6K2;EGR1;WNT10B;JU…
positive regulation of lymphocyte proliferation (GO:0050671)	42/75	0.170473	0.999996	0	0	1.28183	2.26779	SASH3;CD274;CD40;TFRC;CD80;IRS2;TNFRSF13C;CD1D;CD3E;AIF1;SLC7A1;HLA-DMB;CCL5;CD38;NCKAP1L;CCL19;JAK3;CD276;CHRNB2;VAV3;CD74;MEF2C;ANXA1;IL15;CD70;FCRL3;NFATC2;LILRB2;TIRAP;HLA-E;CCDC88B;IL4;IL6;CD40LG;IL1B;CLCF1;LEP;TLR9;CD28;IL6ST;ZP3;FGF10
regulation of carbohydrate catabolic process (GO:0043470)	25/43	0.174617	0.999996	0	0	1.39853	2.44065	NUP205;POM121;NUP107;SEH1L;NUP188;PRKAG1;PRKAG2;HIF1A;NUP160;POM121C;NUP62;EP300;NUP43;RAE1;RANBP2;SEC13;PGAM1;NUP153;GCK;NUP93;EIF6;NUP50;NUP35;NUP98;NUP37
regulation of purine nucleotide metabolic process (GO:1900542)	25/43	0.174617	0.999996	0	0	1.39853	2.44065	NUP205;POM121;NUP107;SEH1L;NUP188;PRKAG1;PRKAG2;HIF1A;NUP160;POM121C;NUP62;EP300;NUP43;RAE1;RANBP2;SEC13;PGAM1;NUP153;GCK;NUP93;EIF6;NUP50;NUP35;NUP98;NUP37
cellular response to oxidative stress (GO:0034599)	68/125	0.175684	0.999996	0	0	1.20178	2.08997	NCF4;KEAP1;NUDT2;PARK7;ZFAND1;PTPRK;PKD2;SESN2;ZC3H12A;ADNP2;PDGFRA;G6PD;GPX2;GPX1;DAPK1;GPX3;PRKCD;TPM1;GPX5;ARNT;GPX7;FOS;MMP9;SIRT2;PRKD1;MAPT;ATF4;PRKAA2;UCP1;HTRA2;AGAP3;FOXO3;HIF1A;AIF1;FOXO1;CAMKK2;PRDX3;PRDX2;MAPK9;PRDX5;ERMP1;ALDH3B1;PRDX1;ABL1;MGAT3;HMOX1;MAPK1;ROMO1;STX2;PPARGC1A;MAPK3;SLC25A24;SNCA;JUN;PNPT1;BRF2;GSR;FANCC;SOD2;SOD3;MSRA;CRYGD;PINK1;ATP13A2;CPEB2;HSPA1B;NFE2L2;HSPA1A
cellular glucuronidation (GO:0052695)	2019-12-01	0.175972	0.999996	0	0	1.72582	2.99849	ABHD10;UGT2B11;UGT2B15;UGT2B17;UGT2B28;UGT2A3;UGT2B4;UGT1A3;UGT2A2;UGT1A9;UGT1A7;UGT1A6
establishment of melanosome localization (GO:0032401)	2019-12-01	0.175972	0.999996	0	0	1.72582	2.99849	BBS2;MKKS;GPR143;MREG;ARL6;BLOC1S3;MYO5A;RAB27A;RAB27B;BBS7;RAB17;BBS4
establishment of skin barrier (GO:0061436)	2019-12-01	0.175972	0.999996	0	0	1.72582	2.99849	FA2H;FLG2;UGCG;KRT16;STMN1;TMEM79;ALOX12;ALOX12B;LSR;SFN;MET;TP63
ethanol metabolic process (GO:0006067)	2019-12-01	0.175972	0.999996	0	0	1.72582	2.99849	SULT1A1;ADH4;SULT1B1;ACSS2;ALDH1B1;SULT1E1;ADH7;ACSS1;ADH5;SULT1A3;ADH6;SULT1A2
leukocyte adhesion to vascular endothelial cell (GO:0061756)	2019-12-01	0.175972	0.999996	0	0	1.72582	2.99849	CX3CR1;ITGB1;SPN;GOLPH3;SELPLG;ITGA4;ROCK1;SELL;GCNT1;ITGB7;MADCAM1;SELE
maintenance of protein localization in organelle (GO:0072595)	2019-12-01	0.175972	0.999996	0	0	1.72582	2.99849	PINK1;ARL2BP;BCL3;ARL2;CHCHD10;HNRNPU;HK2;PML;SUPT7L;TOPORS;BBS4;HK1
pore complex assembly (GO:0046931)	2019-12-01	0.175972	0.999996	0	0	1.72582	2.99849	GSDMD;NUP93;AHCTF1;NUP205;NUP107;BAD;PDZD11;NUP153;NUP98;TSPAN33;PLEKHA7;RTN4
positive regulation of macrophage migration (GO:1905523)	2019-12-01	0.175972	0.999996	0	0	1.72582	2.99849	P2RY12;CSF1R;AKIRIN1;CSF1;RARRES2;CCL5;CXCL17;CCL3;MAPK1;TREM2;THBS1;MAPK3
purine ribonucleoside bisphosphate metabolic process (GO:0034035)	2019-12-01	0.175972	0.999996	0	0	1.72582	2.99849	SULT1A1;SULT1C3;SULT2B1;TPST2;SULT1B1;SULT1C2;TPST1;SULT1E1;ABHD14B;BPNT1;SULT1A3;SULT1A2
regulation of autophagy of mitochondrion (GO:1903146)	2019-12-01	0.175972	0.999996	0	0	1.72582	2.99849	SREBF1;PINK1;HAX1;FBXW7;CSNK2A2;HTRA2;ATP13A2;PARK7;DNM1L;FBXO7;SREBF2;CAMKK2
regulation of epithelial cell differentiation (GO:0030856)	2019-12-01	0.175972	0.999996	0	0	1.72582	2.99849	CEBPB;CEACAM1;CAV1;OSR1;MAFF;PRKX;SOX9;CD24;ALOX15B;FOXN1;APOLD1;AJAP1
regulation of oligodendrocyte differentiation (GO:0048713)	2019-12-01	0.175972	0.999996	0	0	1.72582	2.99849	SLC45A3;SOX1;PTPRZ1;TMEM98;OPALIN;CXCR4;HES1;TNFRSF1B;DRD3;HES5;TNFRSF21;ZNF365
regulation of water loss via skin (GO:0033561)	2019-12-01	0.175972	0.999996	0	0	1.72582	2.99849	FA2H;FLG2;UGCG;KRT16;STMN1;TMEM79;ALOX12;ALOX12B;LSR;SFN;MET;TP63
response to cholesterol (GO:0070723)	2019-12-01	0.175972	0.999996	0	0	1.72582	2.99849	GRAMD1C;ABCA2;GRAMD1B;SMO;PTCH1;PMVK;CCL3;MLC1;CYP7A1;TGFBR1;GPLD1;TGFBR2
cell projection organization (GO:0030030)	18/30	0.176155	0.999996	0	0	1.51025	2.62239	ITGB1;P2RY12;CYFIP1;NCKAP1;PDGFA;RHOH;CAPG;PARVA;PARVB;CDC42;NPHP1;RHOJ;PACSIN2;RAC3;CSPG5;NCKAP1L;RHOU;RAC1
Golgi to plasma membrane protein transport (GO:0043001)	18/30	0.176155	0.999996	0	0	1.51025	2.62239	BBS2;NSF;MACF1;SYS1;GOLPH3L;GGA2;ARFRP1;GGA1;GOLPH3;GGA3;RAB31;RAB26;KIF13A;VAMP4;GOLGA7;VAMP5;SPTBN1;OPTN
maintenance of blood-brain barrier (GO:0035633)	18/30	0.176155	0.999996	0	0	1.51025	2.62239	ITGB1;SLC1A1;LSR;TJP1;CLDN5;GJA1;IL6;OCLN;CLDN3;GJB6;WNK3;DMD;MBP;ESAM;TJP3;VCL;JAM3;TJP2
morphogenesis of an epithelium (GO:0002009)	18/30	0.176155	0.999996	0	0	1.51025	2.62239	AIRE;TRAF3IP1;LAMA3;RIPK4;KLK14;KRT12;PRKX;SOX10;FLG2;KRT16;LHX1;DAG1;TIMELESS;SOX8;SOX9;FGFR2;VCL;KRT6A
positive regulation of lipid kinase activity (GO:0090218)	18/30	0.176155	0.999996	0	0	1.51025	2.62239	P2RY12;PDGFRB;PDGFRA;IRS1;EPHA8;PDGFB;NOD2;F2;DGKZ;FGR;CD19;EEF1A2;KIT;CCR7;TNFAIP8L3;CCL19;PRKD1;FGFR3
positive regulation of small GTPase mediated signal transduction (GO:0051057)	18/30	0.176155	0.999996	0	0	1.51025	2.62239	NOTCH2;NTRK1;EPO;SHC1;SRC;IRS2;STK19;IGF1;NGF;RASGRP1;RASGRP4;EPOR;RELN;RAPGEF1;GRB2;JAK2;TGM2;FGF10
regulation of natural killer cell mediated cytotoxicity (GO:0042269)	18/30	0.176155	0.999996	0	0	1.51025	2.62239	CADM1;KLRC2;CD160;LILRB1;HLA-F;PVR;RASGRP1;HLA-G;PIK3R6;HLA-E;NCR1;AP1G1;LEP;SLAMF6;KLRD1;KLRC1;LGALS9;MICA
regulation of cellular response to heat (GO:1900034)	44/79	0.176357	0.999996	0	0	1.26614	2.19705	CAMK2B;NUP205;POM121;NUP107;SEH1L;NUP188;NUP160;RPTOR;DNAJB1;BAG4;BAG5;POM121C;BAG3;CHORDC1;NUP62;BAG1;MLST8;EP300;MAPK1;NUP43;IER5;CAMK2G;RAE1;MAPK3;RANBP2;HSP90AA1;SEC13;RPA1;RPA2;NUP153;SIRT1;NUP93;DNAJC2;NUP50;RPA3;MAPKAPK2;NUP35;MAPT;NUP98;CRYAB;HSPA1B;ATR;HSPA1A;NUP37
intrinsic apoptotic signaling pathway (GO:0097193)	56/102	0.177559	0.999996	0	0	1.22623	2.11949	CDKN1A;DDX3X;BRCA1;BBC3;PYCARD;STK11;AIFM1;CHEK2;CASP4;ARL6IP5;ZNF385B;CHAC1;BOK;APAF1;PRKCD;TNFRSF1B;TOPORS;ERN1;ATF4;EPHA2;PPP1R15A;BRSK2;DDX5;CEBPB;CUL5;BCL2A1;DIABLO;PRKDC;ITPR1;IFI6;HTRA2;FHIT;CRIP1;BCL2L10;BCL2L11;IFI16;ABL1;TP53BP2;E2F1;PMAIP1;SFN;ZNF622;MCL1;BAD;DAB2IP;TNFRSF10B;POU4F1;PML;HIPK2;STK24;JMY;QRICH1;CD24;RNF186;SCN2A;BCL2L1
cellular component assembly (GO:0022607)	138/261	0.178088	0.999996	0	0	1.13074	1.95106	CYFIP1;NCKAP1;WIPF1;HFE;FAM107A;IL1RAP;ESPN;BAIAP2L2;BAIAP2L1;ZFYVE27;DPYSL3;PLS3;KNTC1;SOX9;BSN;KIFAP3;PLS1;MAGI1;STX7;WNT5A;MYO7B;MITF;CD2AP;FSCN1;PKP1;FSCN3;PPIH;LLGL1;PPID;RTN3;PDGFA;LIN7A;CORO1B;RTN4;ESPNL;PDCD10;CALD1;RAD21;DVL1;TSPAN4;LPXN;NCKAP1L;SNX9;PPARGC1A;GPM6B;SPTBN1;FZD1;ABCA3;FANCA;CHCHD10;PARVA;FANCC;PARVB;AIF1L;VIL1;OCLN;CDAN1;STAG3;MDM2;MDM4;NDUFAF1;TUBGCP4;FERMT2;PICALM;SPAG16…
steroid metabolic process (GO:0008202)	57/104	0.179723	0.999996	0	0	1.22158	2.09664	DHRS11;GBA2;LIPA;ARV1;STS;SCP2;CYP2D6;CYP4V2;CYP2R1;FDXR;UGT2A2;ACAA1;UGT2B11;UGT2B15;CYP3A43;UGT2B17;BAAT;PRLR;LSS;CYP39A1;SULT2B1;NPC1;CYP21A2;UGT2B4;AKR1D1;NR1I2;HSD17B3;UGT2B28;LRP2;CYP2C19;CYP3A4;CYP19A1;CYP3A5;CYP7A1;HSD17B10;CYP3A7;HSD11B1;SULT1A1;CYP27B1;SULT1E1;CYP11A1;RDH16;UGT1A3;GC;UGT1A7;FDFT1;SRD5A1;VDR;HSD3B1;AKR1C4;DHRS4;AMACR;CYP24A1;STAR;DHRS9;CYP11B1;LGMN
amino acid transmembrane transport (GO:0003333)	26/45	0.179843	0.999996	0	0	1.37792	2.36406	SLC22A4;SLC47A1;SLC22A2;SLC38A11;SLC3A2;SLC6A20;SLC7A10;SLC7A1;SLC38A7;LRRC8D;SLC38A6;SLC38A9;SLC38A8;SLC16A2;SLC25A22;SLC36A4;SLC38A2;LRRC8E;SLC36A3;SLC38A1;SLC36A2;SLC6A13;SLC6A6;SLC25A18;SLC7A8;SLC25A12
neural crest cell development (GO:0014032)	26/45	0.179843	0.999996	0	0	1.37792	2.36406	SEMA5B;SEMA3C;PDCD6;SEMA3A;SEMA3B;HTR2B;NOLC1;KLHL12;CORO1C;FAM172A;ANXA6;SOX8;PHACTR4;SEMA6B;TBX1;SEMA4A;SEMA6C;SEMA4B;SEMA6D;NRG1;SOX11;SEMA4G;SOX10;GDNF;SNAI2;RADIL
regulation of receptor signaling pathway via JAK-STAT (GO:0046425)	26/45	0.179843	0.999996	0	0	1.37792	2.36406	PIGU;CSH2;PRL;ADIPOR1;GHR;SOCS3;SOCS1;CCL5;HES1;JAK2;JAK3;HES5;IL10;CAV1;F2R;F2;GH2;GH1;IL6;LEP;BCL3;KIT;OCIAD1;NF2;OCIAD2;CRLF3
defense response to virus (GO:0051607)	72/133	0.182522	0.999996	0	0	1.18903	2.02241	RTP4;CD40;IFITM2;PRF1;IFIT1;PHB2;LYST;IFI44L;IFIT3;IFIT2;OASL;PQBP1;PYCARD;IFIH1;TRIM5;SKP2;BNIP3L;RSAD2;RIPK3;DDX58;ABCC9;RNASE1;PLSCR1;SLFN11;IFI27;OAS1;OAS2;IRF1;OAS3;DDIT4;PLA2G10;IRF2;TLR9;TLR8;TLR7;ZMYND11;TLR3;TLR2;TRIM56;RNASEL;IFI6;PHB;AKAP1;RNF135;EXOSC5;NLRP9;IFI16;PMAIP1;ATG7;MICA;APOBEC3C;APOBEC3F;APOBEC3G;MLKL;EIF2AK2;ISG15;LILRB1;AZU1;BST2;ISG20;AGBL5;CXCL10;AGBL4;IL6;CNOT7;SERINC3…
chondrocyte differentiation (GO:0002062)	19/32	0.183622	0.999996	0	0	1.47153	2.49405	WNT10B;MEF2C;WNT5B;OSR1;WNT7A;SULF1;SLC39A14;RUNX2;RUNX1;SULF2;BMP4;BMP2;CREB3L2;SOX9;BMPR1B;FGFR3;HES5;GPLD1;SOX5
negative regulation of developmental growth (GO:0048640)	19/32	0.183622	0.999996	0	0	1.47153	2.49405	RTN4R;BBS2;CDKL3;CDKN1A;CDKN1B;WWC1;PTCH1;PTEN;RTN4;SLC6A4;MAG;DUSP10;MAP2;TRIM46;WWC3;ULK1;DIP2B;KIAA0319;FGFR3
positive regulation of lamellipodium organization (GO:1902745)	19/32	0.183622	0.999996	0	0	1.47153	2.49405	CYFIP1;NCKAP1;AKIRIN1;SRC;TWF2;PIK3R1;CORO1B;CORO1C;CDC42;VIL1;OCLN;ABI2;ARPC2;ENPP2;FSCN1;RAC1;ARHGEF7;RREB1;CLRN1
DNA replication (GO:0006260)	59/108	0.18391	0.999996	0	0	1.21283	2.0537	RPAIN;FEN1;MCM8;BRCA1;ING4;POLB;ING5;HELB;KAT5;EXO1;TOP1MT;CHEK1;REV3L;POLG;RFC5;WDHD1;RFC3;RFC4;RFC1;RFC2;RMI1;TOP3A;REV1;BAZ1A;POLG2;TIMELESS;MCM4;RBMS1;MCM5;MCM6;MCM2;RNASEH2A;RECQL4;BRIP1;WRN;RECQL5;POLD1;POLD2;RBBP8;CLSPN;ATRIP;BARD1;DUT;DONSON;RPA1;RPA2;CDC7;FAM111B;FAM111A;POLA2;POLE2;RPA3;CDK2;RPA4;RAD17;CDK2AP1;RAD1;RAD9B;ATR
histone deacetylation (GO:0016575)	27/47	0.184811	0.999996	0	0	1.35937	2.29519	HDAC4;HDAC3;HDAC11;PRDM5;BAZ2A;PHB;HDAC8;HDAC9;ELK4;SIN3B;MIER3;SIN3A;MIER1;TBL1Y;SUDS3;MTA2;MTA3;ZNF541;RBM14;MSL3;SIRT1;TRERF1;SIRT2;PER2;MORF4L1;RCOR3;RCOR1
positive regulation of neuron death (GO:1901216)	27/47	0.184811	0.999996	0	0	1.35937	2.29519	C1QA;ITGB2;PCSK9;FOXO3;EFNB2;CCL3;ZNF746;SNCA;SRPK2;TFAP2A;EGR1;PRNP;TFAP2B;DAXX;WNT5A;FOS;DKK1;BACE1;CDK5;DDIT4;CTNNB1;MAPT;NUPR1;TLR6;ATF4;CDK5R1;PICALM
regulation of cellular metabolic process (GO:0031323)	27/47	0.184811	0.999996	0	0	1.35937	2.29519	ARF1;PANK2;RNF34;AGPAT1;FOXM1;ACACB;ACACA;PARL;PDK3;VPS35;RSPO1;TBC1D16;ABCA2;BTN2A2;COQ7;DKK1;RNF41;NCOR2;ACLY;PINK1;EIF6;KIF16B;STK17A;FASN;STUB1;PPARA;ABCG1
activation of protein kinase C activity (GO:1990051)	2021-05-04	0.185537	0.999996	0	0	4.02609	6.78196	LEP;ABL1;PHB;PHB2
alditol phosphate metabolic process (GO:0052646)	2021-05-04	0.185537	0.999996	0	0	4.02609	6.78196	GPAM;ACP6;GPD1;ABHD6
alkaloid metabolic process (GO:0009820)	2021-05-04	0.185537	0.999996	0	0	4.02609	6.78196	NNMT;CYP2D6;CYP3A4;CYP3A5
amino-acid betaine biosynthetic process (GO:0006578)	2021-05-04	0.185537	0.999996	0	0	4.02609	6.78196	TMLHE;SHMT1;BBOX1;ACADM
cadmium ion transmembrane transport (GO:0070574)	2021-05-04	0.185537	0.999996	0	0	4.02609	6.78196	SLC11A1;SLC11A2;SLC30A1;SLC39A14
cadmium ion transport (GO:0015691)	2021-05-04	0.185537	0.999996	0	0	4.02609	6.78196	SLC11A1;SLC11A2;SLC30A1;SLC39A14
camera-type eye photoreceptor cell differentiation (GO:0060219)	2021-05-04	0.185537	0.999996	0	0	4.02609	6.78196	DSCAM;SOX8;SOX9;SDK2
carnitine biosynthetic process (GO:0045329)	2021-05-04	0.185537	0.999996	0	0	4.02609	6.78196	TMLHE;SHMT1;BBOX1;ACADM
cellular response to brain-derived neurotrophic factor stimulus (GO:1990416)	2021-05-04	0.185537	0.999996	0	0	4.02609	6.78196	NTRK2;TMEM108;MAPT;WASF1
cellular response to erythropoietin (GO:0036018)	2021-05-04	0.185537	0.999996	0	0	4.02609	6.78196	MT2A;EPO;KIT;MT1X
cellular response to vitamin D (GO:0071305)	2021-05-04	0.185537	0.999996	0	0	4.02609	6.78196	SFRP1;CYP24A1;VDR;PIM1
copper ion import (GO:0015677)	2021-05-04	0.185537	0.999996	0	0	4.02609	6.78196	STEAP3;ATP7B;STEAP4;ATP7A
coronary artery morphogenesis (GO:0060982)	2021-05-04	0.185537	0.999996	0	0	4.02609	6.78196	TBX1;LRP2;TGFBR1;VEGFA
double-strand break repair via synthesis-dependent strand annealing (GO:0045003)	2021-05-04	0.185537	0.999996	0	0	4.02609	6.78196	RAD51;DMC1;XRCC3;RAD54L
embryonic skeletal joint morphogenesis (GO:0060272)	2021-05-04	0.185537	0.999996	0	0	4.02609	6.78196	COL2A1;OSR1;NOG;CTNNB1
endothelial cell apoptotic process (GO:0072577)	2021-05-04	0.185537	0.999996	0	0	4.02609	6.78196	IL10;COL4A3;DAB2IP;HIPK1
erythrose 4-phosphate/phosphoenolpyruvate family amino acid catabolic process (GO:1902222)	2021-05-04	0.185537	0.999996	0	0	4.02609	6.78196	GSTZ1;QDPR;IL4I1;FAH
ethanolamine-containing compound metabolic process (GO:0042439)	2021-05-04	0.185537	0.999996	0	0	4.02609	6.78196	GDE1;GDPD1;NAPEPLD;GDPD3
gastro-intestinal system smooth muscle contraction (GO:0014831)	2021-05-04	0.185537	0.999996	0	0	4.02609	6.78196	PTGER3;HTR2B;SULF1;SULF2
glucose-6-phosphate transport (GO:0015760)	2021-05-04	0.185537	0.999996	0	0	4.02609	6.78196	SLC37A1;SLC37A4;SLC37A3;SLC17A3
glutathione transport (GO:0034635)	2021-05-04	0.185537	0.999996	0	0	4.02609	6.78196	ABCC1;SLC13A3;ABCC5;MGST1
glycerol biosynthetic process (GO:0006114)	2021-05-04	0.185537	0.999996	0	0	4.02609	6.78196	GOT1;PDXP;PCK1;PCK2
hematopoietic stem cell migration (GO:0035701)	2021-05-04	0.185537	0.999996	0	0	4.02609	6.78196	BCL11B;GAS6;GPLD1;JAM3
heparin metabolic process (GO:0030202)	2021-05-04	0.185537	0.999996	0	0	4.02609	6.78196	CSGALNACT1;SLC10A7;ANGPT1;GLCE
hexose phosphate transport (GO:0015712)	2021-05-04	0.185537	0.999996	0	0	4.02609	6.78196	SLC37A1;SLC37A4;SLC37A3;SLC17A3
L-arginine import across plasma membrane (GO:0097638)	2021-05-04	0.185537	0.999996	0	0	4.02609	6.78196	SLC47A1;SLC22A2;SLC7A1;SLC7A2
L-phenylalanine catabolic process (GO:0006559)	2021-05-04	0.185537	0.999996	0	0	4.02609	6.78196	GSTZ1;QDPR;IL4I1;FAH
leucine catabolic process (GO:0006552)	2021-05-04	0.185537	0.999996	0	0	4.02609	6.78196	HMGCL;IVD;MCCC1;HMGCLL1
lung morphogenesis (GO:0060425)	2021-05-04	0.185537	0.999996	0	0	4.02609	6.78196	BMP4;NKX2-1;TCF21;SOX11
melanin biosynthetic process (GO:0042438)	2021-05-04	0.185537	0.999996	0	0	4.02609	6.78196	CITED1;DCT;TRPC1;TYR
membrane depolarization during AV node cell action potential (GO:0086045)	2021-05-04	0.185537	0.999996	0	0	4.02609	6.78196	CACNB2;SCN5A;CACNA1G;TRPM4
membrane depolarization during SA node cell action potential (GO:0086046)	2021-05-04	0.185537	0.999996	0	0	4.02609	6.78196	HCN4;ANK2;SCN5A;CACNA1G
metanephric epithelium development (GO:0072207)	2021-05-04	0.185537	0.999996	0	0	4.02609	6.78196	PAX8;WT1;OSR1;PAX2
metanephric mesenchymal cell differentiation (GO:0072162)	2021-05-04	0.185537	0.999996	0	0	4.02609	6.78196	OSR1;TCF21;PAX2;WNT4
metanephric renal vesicle morphogenesis (GO:0072283)	2021-05-04	0.185537	0.999996	0	0	4.02609	6.78196	BMP4;SALL1;PAX8;PAX2
middle ear morphogenesis (GO:0042474)	2021-05-04	0.185537	0.999996	0	0	4.02609	6.78196	TBX1;GSC;OSR1;NOG
mRNA cleavage (GO:0006379)	2021-05-04	0.185537	0.999996	0	0	4.02609	6.78196	ERN1;CPSF3;CSTF3;RNASE4
N-acylethanolamine metabolic process (GO:0070291)	2021-05-04	0.185537	0.999996	0	0	4.02609	6.78196	GDE1;GDPD1;NAPEPLD;GDPD3
negative regulation of cGMP-mediated signaling (GO:0010754)	2021-05-04	0.185537	0.999996	0	0	4.02609	6.78196	PDE11A;PDZD3;PDE10A;THBS1
negative regulation of hydrogen peroxide-induced neuron death (GO:1903208)	2021-05-04	0.185537	0.999996	0	0	4.02609	6.78196	IL10;PINK1;NR4A3;PARK7
negative regulation of insulin-like growth factor receptor signaling pathway (GO:0043569)	2021-05-04	0.185537	0.999996	0	0	4.02609	6.78196	BMP2;IGFBP5;CILP;BMP5
negative regulation of leukocyte adhesion to vascular endothelial cell (GO:1904995)	2021-05-04	0.185537	0.999996	0	0	4.02609	6.78196	CCL25;CXCL12;KLF4;CCL28
negative regulation of myosin-light-chain-phosphatase activity (GO:0035509)	2021-05-04	0.185537	0.999996	0	0	4.02609	6.78196	IKBKB;ROCK1;ROCK2;NCKAP1L
negative regulation of organ growth (GO:0046621)	2021-05-04	0.185537	0.999996	0	0	4.02609	6.78196	WWC1;PTEN;WWC3;SLC6A4
negative regulation of PERK-mediated unfolded protein response (GO:1903898)	2021-05-04	0.185537	0.999996	0	0	4.02609	6.78196	PPP1R15A;PPP1R15B;PTPN1;ABCA7
negative regulation of response to food (GO:0032096)	2021-05-04	0.185537	0.999996	0	0	4.02609	6.78196	LEP;CARTPT;NENF;PPARA
nephron tubule formation (GO:0072079)	2021-05-04	0.185537	0.999996	0	0	4.02609	6.78196	PAX8;SOX8;SOX9;PAX2
nucleoside transport (GO:0015858)	2021-05-04	0.185537	0.999996	0	0	4.02609	6.78196	SLC28A2;SLC29A1;SLC28A1;SLC28A3
oxaloacetate metabolic process (GO:0006107)	2021-05-04	0.185537	0.999996	0	0	4.02609	6.78196	ACLY;MDH1;PCK1;NIT2
plus-end-directed vesicle transport along microtubule (GO:0072383)	2021-05-04	0.185537	0.999996	0	0	4.02609	6.78196	FYCO1;KIF3B;KIF13A;KIFAP3
positive regulation of AMPA receptor activity (GO:2000969)	2021-05-04	0.185537	0.999996	0	0	4.02609	6.78196	NLGN3;ARC;RELN;ADRB2
positive regulation of axon extension involved in axon guidance (GO:0048842)	2021-05-04	0.185537	0.999996	0	0	4.02609	6.78196	NRP1;DSCAM;MEGF8;VEGFA
positive regulation of basement membrane assembly involved in embryonic body morphogenesis (GO:1904261)	2021-05-04	0.185537	0.999996	0	0	4.02609	6.78196	PHLDB1;DAG1;PHLDB2;CLASP2
positive regulation of bicellular tight junction assembly (GO:1903348)	2021-05-04	0.185537	0.999996	0	0	4.02609	6.78196	CLDN5;CLDN3;NPHP1;EPHA2
positive regulation of cAMP-dependent protein kinase activity (GO:2000481)	2021-05-04	0.185537	0.999996	0	0	4.02609	6.78196	ADIPOQ;ATP2B4;ADRB2;SIRT1
positive regulation of DNA ligation (GO:0051106)	2021-05-04	0.185537	0.999996	0	0	4.02609	6.78196	PARP3;RAD51;APLF;XRCC1
positive regulation of epithelial to mesenchymal transition involved in endocardial cushion formation (GO:1905007)	2021-05-04	0.185537	0.999996	0	0	4.02609	6.78196	ACVR1;TGFBR1;ENG;TGFBR2
positive regulation of gamma-delta T cell activation (GO:0046645)	2021-05-04	0.185537	0.999996	0	0	4.02609	6.78196	LEF1;LILRB1;NCKAP1L;NOD2
positive regulation of hippo signaling (GO:0035332)	2021-05-04	0.185537	0.999996	0	0	4.02609	6.78196	DLG5;SCHIP1;SOX11;FRMD1
positive regulation of interleukin-18 production (GO:0032741)	2021-05-04	0.185537	0.999996	0	0	4.02609	6.78196	GBP5;NLRP9;TLR9;TLR2
positive regulation of mast cell chemotaxis (GO:0060754)	2021-05-04	0.185537	0.999996	0	0	4.02609	6.78196	VEGFB;VEGFC;PGF;VEGFA
positive regulation of metallopeptidase activity (GO:1905050)	2021-05-04	0.185537	0.999996	0	0	4.02609	6.78196	CLDN3;DDRGK1;STAT3;MBP
positive regulation of myoblast proliferation (GO:2000288)	2021-05-04	0.185537	0.999996	0	0	4.02609	6.78196	ATF2;SOX15;GATA6;MEIS2
positive regulation of natural killer cell chemotaxis (GO:2000503)	2021-05-04	0.185537	0.999996	0	0	4.02609	6.78196	CCL7;CCL5;CCL3;XCL1
positive regulation of protein localization to cell cortex (GO:1904778)	2021-05-04	0.185537	0.999996	0	0	4.02609	6.78196	GPSM2;NUMA1;EPB41;GNAI1
positive regulation of protein localization to cilium (GO:1903566)	2021-05-04	0.185537	0.999996	0	0	4.02609	6.78196	CCDC88A;CROCC;EFCAB7;GAS8
positive regulation of protein localization to synapse (GO:1902474)	2021-05-04	0.185537	0.999996	0	0	4.02609	6.78196	DVL1;WNT5A;WNT7A;MAPT
positive regulation of transcription from RNA polymerase II promoter in response to hypoxia (GO:0061419)	2021-05-04	0.185537	0.999996	0	0	4.02609	6.78196	RBPJ;HIF1A;NFE2L2;VEGFA
positive thymic T cell selection (GO:0045059)	2021-05-04	0.185537	0.999996	0	0	4.02609	6.78196	ZAP70;CD3G;CD3E;CD3D
postsynaptic density protein 95 clustering (GO:0097119)	2021-05-04	0.185537	0.999996	0	0	4.02609	6.78196	NLGN1;NRXN1;LRRC4;NRXN2
proline transmembrane transport (GO:0035524)	2021-05-04	0.185537	0.999996	0	0	4.02609	6.78196	SLC36A3;SLC36A2;SLC7A8;SLC6A20
pyrimidine nucleoside transport (GO:0015864)	2021-05-04	0.185537	0.999996	0	0	4.02609	6.78196	SLC28A2;SLC29A1;SLC28A1;SLC28A3
reelin-mediated signaling pathway (GO:0038026)	2021-05-04	0.185537	0.999996	0	0	4.02609	6.78196	RELN;VLDLR;LRP8;PAFAH1B1
regulation of astrocyte activation (GO:0061888)	2021-05-04	0.185537	0.999996	0	0	4.02609	6.78196	IL6;TREM2;NR1D1;LDLR
regulation of basement membrane assembly involved in embryonic body morphogenesis (GO:1904259)	2021-05-04	0.185537	0.999996	0	0	4.02609	6.78196	PHLDB1;DAG1;PHLDB2;CLASP2
regulation of caveolin-mediated endocytosis (GO:2001286)	2021-05-04	0.185537	0.999996	0	0	4.02609	6.78196	CLN3;SRC;UNC119;PROM2
regulation of cell proliferation involved in heart morphogenesis (GO:2000136)	2021-05-04	0.185537	0.999996	0	0	4.02609	6.78196	BMP4;RBPJ;TBX3;ENG
regulation of chloride transport (GO:2001225)	2021-05-04	0.185537	0.999996	0	0	4.02609	6.78196	PRNP;ABCB1;ATP8B1;GABRE
regulation of chromosome separation (GO:1905818)	2021-05-04	0.185537	0.999996	0	0	4.02609	6.78196	PLSCR1;CSNK2A1;NUMA1;CSNK2A2
regulation of cysteine-type endopeptidase activity involved in execution phase of apoptosis (GO:2001270)	2021-05-04	0.185537	0.999996	0	0	4.02609	6.78196	RNF34;RFPL1;RFFL;PAK2
regulation of endothelial tube morphogenesis (GO:1901509)	2021-05-04	0.185537	0.999996	0	0	4.02609	6.78196	CXCL10;ITGAX;FGF1;FOXP1
regulation of fever generation (GO:0031620)	2021-05-04	0.185537	0.999996	0	0	4.02609	6.78196	IL1B;PTGER3;PTGS2;PTGES
regulation of histone H3-K9 trimethylation (GO:1900112)	2021-05-04	0.185537	0.999996	0	0	4.02609	6.78196	ZNF274;SMARCB1;ATRX;ZNF304
regulation of hormone metabolic process (GO:0032350)	2021-05-04	0.185537	0.999996	0	0	4.02609	6.78196	TCF7L2;STC2;FFAR3;STUB1
regulation of inward rectifier potassium channel activity (GO:1901979)	2021-05-04	0.185537	0.999996	0	0	4.02609	6.78196	ITGB1;CAV1;TREM2;ALG10B
regulation of kidney development (GO:0090183)	2021-05-04	0.185537	0.999996	0	0	4.02609	6.78196	BMP4;FOXD1;SOX8;SOX9
regulation of metaphase plate congression (GO:0090235)	2021-05-04	0.185537	0.999996	0	0	4.02609	6.78196	NUMA1;SPAG5;TTL;MAD1L1
regulation of natural killer cell differentiation (GO:0032823)	2021-05-04	0.185537	0.999996	0	0	4.02609	6.78196	ZNF683;AXL;PRDM1;GAS6
regulation of phosphatidylinositol biosynthetic process (GO:0010511)	2021-05-04	0.185537	0.999996	0	0	4.02609	6.78196	HTR2B;PDGFB;HTR2C;PDGFA
regulation of platelet-derived growth factor receptor-beta signaling pathway (GO:2000586)	2021-05-04	0.185537	0.999996	0	0	4.02609	6.78196	HIP1;HIP1R;PTPN12;PTPN2
regulation of respiratory gaseous exchange by nervous system process (GO:0002087)	2021-05-04	0.185537	0.999996	0	0	4.02609	6.78196	NLGN3;TSHZ3;ATP1A2;PHOX2B
regulation of ribonuclease activity (GO:0060700)	2021-05-04	0.185537	0.999996	0	0	4.02609	6.78196	OAS1;OAS2;OAS3;OASL
regulation of synaptic vesicle recycling (GO:1903421)	2021-05-04	0.185537	0.999996	0	0	4.02609	6.78196	GRIPAP1;CDK5;ROCK1;SNCA
regulation of systemic arterial blood pressure by endothelin (GO:0003100)	2021-05-04	0.185537	0.999996	0	0	4.02609	6.78196	EDN1;EDN2;EDN3;NOS3
regulation of vitamin D receptor signaling pathway (GO:0070562)	2021-05-04	0.185537	0.999996	0	0	4.02609	6.78196	KANK2;CYP27B1;MN1;SNAI2
response to acetylcholine (GO:1905144)	2021-05-04	0.185537	0.999996	0	0	4.02609	6.78196	CHRNB2;ROCK2;CHRNA7;ATP2B4
ribose phosphate metabolic process (GO:0019693)	2021-05-04	0.185537	0.999996	0	0	4.02609	6.78196	G6PD;NUDT5;TKT;NUDT14
ribosome localization (GO:0033750)	2021-05-04	0.185537	0.999996	0	0	4.02609	6.78196	LSG1;XPO1;EIF6;ABCE1
RNA import into mitochondrion (GO:0035927)	2021-05-04	0.185537	0.999996	0	0	4.02609	6.78196	PNPT1;TST;MRPL18;TOMM20
rRNA transport (GO:0051029)	2021-05-04	0.185537	0.999996	0	0	4.02609	6.78196	PNPT1;TST;MRPL18;TSC1
sialic acid transport (GO:0015739)	2021-05-04	0.185537	0.999996	0	0	4.02609	6.78196	SLC17A5;SLC17A1;SLC17A3;SLC17A4
sinoatrial node cell differentiation (GO:0060921)	2021-05-04	0.185537	0.999996	0	0	4.02609	6.78196	MESP1;SHOX2;ISL1;TBX3
tonic smooth muscle contraction (GO:0014820)	2021-05-04	0.185537	0.999996	0	0	4.02609	6.78196	EDN1;EDN2;EDN3;MYLK
transcription initiation from RNA polymerase III promoter (GO:0006384)	2021-05-04	0.185537	0.999996	0	0	4.02609	6.78196	GTF3C1;CRCP;BRF1;POLR3H
trophoblast giant cell differentiation (GO:0060707)	2021-05-04	0.185537	0.999996	0	0	4.02609	6.78196	PLK4;SOX15;HAND1;E2F7
urate transport (GO:0015747)	2021-05-04	0.185537	0.999996	0	0	4.02609	6.78196	SLC22A12;ABCC4;SLC17A1;SLC17A3
uridine transport (GO:0015862)	2021-05-04	0.185537	0.999996	0	0	4.02609	6.78196	SLC28A2;SLC29A1;SLC28A1;SLC28A3
axonogenesis (GO:0007409)	127/240	0.186062	0.999996	0	0	1.13257	1.90462	CYFIP1;SEMA5B;RAB3A;IRS2;RPS6KA5;TUBB3;KIF5B;BSG;KIF5A;DAG1;GRB10;TNR;NRCAM;SCN1B;EPHB3;SEMA6B;SEMA6C;EPHA6;DSCAM;EPHA8;MAP1S;UNC5B;SEMA6D;WNT5A;FRS2;ISL1;DOK2;SLC9A6;DOK5;FEZ1;MAP1B;FEZ2;PLA2G10;ULK1;EPHA1;LLGL1;EPHA2;NOTCH2;GRB7;SPTBN4;NOTCH3;BRSK2;SHC3;EPHA10;SHC1;PIK3R1;EFNA5;EFNA4;IGSF9;RAP1GAP;EFNB2;PLCG1;SPTBN1;BDNF;CNTN6;L1CAM;EFNA1;CXCL12;DAB1;CDK5;GDNF;ARTN;PTPRA;GRB2;FGFR2;RET;ROBO2;NR…
axon guidance (GO:0007411)	108/203	0.186496	0.999996	0	0	1.14549	1.92367	CYFIP1;SEMA5B;IRS2;ALCAM;RPS6KA5;TUBB3;KIF5B;BSG;KIF5A;DAG1;GRB10;TNR;SCN1B;EPHB3;SEMA6B;SEMA6C;EPHA6;DSCAM;EPHA8;UNC5B;SEMA6D;WNT5A;FRS2;DOK2;SMO;DOK5;FEZ1;FEZ2;PLA2G10;EPHA1;EPHA2;NOTCH2;GRB7;SPTBN4;NOTCH3;SHC3;EPHA10;SHC1;PIK3R1;EFNA5;EFNA4;IGSF9;RAP1GAP;EFNB2;PLCG1;SPTBN1;PLXNA3;BDNF;CNTN6;L1CAM;EFNA1;CXCL12;DAB1;GDNF;ARTN;PTPRA;LHX1;GRB2;RET;ROBO2;NRP1;NRP2;SH3KBP1;USP33;PTPRO;LAMC2;VLDLR;RO…
positive regulation of T cell proliferation (GO:0042102)	37/66	0.187252	0.999996	0	0	1.28485	2.15252	CD274;TFRC;HHLA2;CD80;EBI3;TNFRSF13C;CD1D;CD3E;AIF1;SLC7A1;PYCARD;HLA-DMB;CCL5;NCKAP1L;CCL19;IL12RB1;JAK3;CCR2;CD276;ANXA1;SYK;IL15;CD70;IGFBP2;IGF1;LILRB2;CCDC88B;IL4;IL6;CD40LG;IL1B;LEP;CD28;TNFSF9;IL6ST;ZP3;CD24
heparan sulfate proteoglycan metabolic process (GO:0030201)	13/21	0.187642	0.999996	0	0	1.63594	2.73728	HS3ST3B1;GLCE;XYLT2;SULF1;HS6ST1;HS2ST1;HS6ST3;SGSH;SULF2;EXT1;GPC1;HPSE;EXTL3
neuron apoptotic process (GO:0051402)	13/21	0.187642	0.999996	0	0	1.63594	2.73728	NGFR;DIABLO;ATN1;LIG4;CIT;CDK5;ERBB3;FAM162A;FAS;NAE1;BID;SCN2A;TNFRSF21
positive regulation of immune system process (GO:0002684)	13/21	0.187642	0.999996	0	0	1.63594	2.73728	ANXA1;RSAD2;IL15;PLA2G1B;TNFRSF18;MIA3;LILRB2;HLA-G;VEGFA;MADCAM1;NCKAP1L;LGALS9;ZP3
regulation of fibroblast migration (GO:0010762)	13/21	0.187642	0.999996	0	0	1.63594	2.73728	ITGB1;PRKCE;THBS1;CORO1C;CLN3;HAS1;HYAL2;GNA12;ITGB1BP1;RAC1;ARHGEF7;RFFL;DDR2
sterol transport (GO:0015918)	13/21	0.187642	0.999996	0	0	1.63594	2.73728	ABCG8;MSR1;ABCG5;OSBPL5;CAV1;OSBPL2;ABCA8;ARV1;NPC1;NPC1L1;CD36;LDLRAP1;LDLR
Fc receptor signaling pathway (GO:0038093)	61/112	0.187919	0.999996	0	0	1.20477	2.01407	PIGR;IKBKB;PPP3CA;PPP3CB;PSMD7;PSMD4;PSMD2;PSMD1;RAC1;BTRC;VAV3;MAP2K4;SYK;FBXW11;PDPK1;FOS;GAB2;VAV2;LAT2;PSMA5;PSMA4;PSMA1;PSMA2;KIT;BTK;PSME1;PSME2;MS4A2;SOS1;CARD11;PSMD10;PSMB11;PSMD14;PSMD13;SHC1;PIK3R2;PIK3R1;LILRA4;PSMB10;PSMB6;MAPK9;PSMB7;PAK1;PSMB5;PSMB2;MAPK1;PLCG1;PSMF1;PAK2;MAPK3;JUN;NFATC3;NFATC2;NFKB1;PSMB8;PSMB9;PSMC6;PSMC4;PSMC1;GRB2;LAT
regulation of smooth muscle cell proliferation (GO:0048660)	28/49	0.189542	0.999996	0	0	1.34259	2.23292	PRKDC;ELN;PDGFB;TNFAIP3;PHB;AIF1;THBS1;CCL5;HMOX1;APOD;HES5;PDGFRB;TCF7L2;EDN1;IGFBP5;IGF1;EREG;FOXP1;BMP4;IL6;NR4A3;ID2;OGN;CDH13;CTNNB1;ANG;TRIB1;NOX1
positive regulation of nucleic acid-templated transcription (GO:1903508)	265/511	0.190074	0.999996	0	0	1.08623	1.80351	EHF;SOX2;SOX17;KAT5;ZMIZ1;MYC;CHEK2;CREB3L2;ZXDC;RPS6KA1;SOX8;SOX9;BTRC;TP63;CDK5RAP2;ACVR1;MEF2C;SMARCC2;SOX11;HNF1B;HNF1A;MED4;SOX10;RUNX2;JMJD6;RUNX1;AR;NIF3L1;SFRP1;TRIM16;SKAP1;ATF4;CASZ1;AIRE;GATA6;PDGFB;MRPL12;PRDM11;HIF1A;SEC14L2;PRDM16;NKX2-1;HIVEP3;TP53BP1;PPARGC1A;RREB1;SNX5;FZD1;NFE2;EGR1;AFAP1L2;JUN;EGR2;FZD4;FZD7;PYHIN1;SS18L1;GDF2;NFATC2;NR1D2;NR1D1;NR2F2;PBX4;IGF1;NR0B2;TRERF1;GDF…
B cell receptor signaling pathway (GO:0050853)	20/34	0.190575	0.999996	0	0	1.43834	2.38434	VAV3;MEF2C;PLEKHA1;SYK;PRKCB;RFTN1;NFATC2;LIME1;CD79B;LAT2;CD79A;IGLL1;LCK;CD19;BLNK;BTK;CD38;CTLA4;NCKAP1L;MS4A1
cellular response to vascular endothelial growth factor stimulus (GO:0035924)	20/34	0.190575	0.999996	0	0	1.43834	2.38434	MAP2K3;NRP1;FOXC1;ANXA1;EGR3;SPHK1;DAB2IP;GAB1;VEGFB;VEGFC;PGF;VEGFA;ERN1;NR4A1;MAPKAPK2;MT1G;SPRY2;ITGB1BP1;PRKD2;PRKD1
positive regulation of calcium ion transport into cytosol (GO:0010524)	20/34	0.190575	0.999996	0	0	1.43834	2.38434	NPSR1;CXCL9;RAMP3;PLA2G1B;PDPK1;CAV1;TRPC1;F2R;THY1;F2;CXCL10;CXCL11;P2RX2;CD19;APLNR;XCL1;DRD1;PLCG1;SNCA;F2RL3
sister chromatid segregation (GO:0000819)	20/34	0.190575	0.999996	0	0	1.43834	2.38434	RB1;TOP2A;TOP2B;SPAG5;NCAPG2;KIF25;KLHL22;TUBG2;TUBG1;SMC4;NSL1;NDC80;ZWINT;DSN1;KIF18A;KIF18B;ESPL1;KIFC1;CENPK;NUSAP1
interferon-gamma-mediated signaling pathway (GO:0060333)	38/68	0.190598	0.999996	0	0	1.27559	2.11441	CAMK2B;CIITA;IFI30;ICAM1;OASL;MT2A;TRIM5;TRIM68;TRIM25;TRIM26;NCAM1;JAK2;FCGR1A;TRIM21;CAMK2G;GBP1;TRIM22;TRIM62;IFNGR1;PRKCD;HLA-B;HLA-C;HLA-A;HLA-F;HLA-G;PML;HLA-E;OAS1;IRF4;OAS2;IRF1;OAS3;IRF2;IRF8;TRIM31;CD44;IRF9;TRIM34
C-terminal protein amino acid modification (GO:0018410)	2021-12-08	0.190791	0.999996	0	0	2.01325	3.3351	AGBL4;ICMT;FOLH1B;ATG7;LCMT1;TTL;GPLD1;ATG5
cardiocyte differentiation (GO:0035051)	2021-12-08	0.190791	0.999996	0	0	2.01325	3.3351	KDM6B;AKAP13;MESP1;BMP2;CBY1;GATA6;NRG1;SIK1
carnitine metabolic process (GO:0009437)	2021-12-08	0.190791	0.999996	0	0	2.01325	3.3351	TMLHE;CPT2;SHMT1;BBOX1;ACADM;CPT1C;CPT1B;CRAT
cellular response to growth hormone stimulus (GO:0071378)	2021-12-08	0.190791	0.999996	0	0	2.01325	3.3351	GH2;GHR;SOCS2;GH1;CSH2;STAT3;PIK3R1;JAK2
hemidesmosome assembly (GO:0031581)	2021-12-08	0.190791	0.999996	0	0	2.01325	3.3351	CD151;DST;LAMB3;KRT14;LAMA3;ITGA6;LAMC2;KRT5
inositol phosphate catabolic process (GO:0071545)	2021-12-08	0.190791	0.999996	0	0	2.01325	3.3351	INPP5A;SYNJ1;IMPA2;INPP1;PTEN;OCRL;SYNJ2;NUDT3
maintenance of protein localization in endoplasmic reticulum (GO:0035437)	2021-12-08	0.190791	0.999996	0	0	2.01325	3.3351	ANKRD13C;PDIA2;OS9;RER1;GPAA1;INSIG1;KDELR2;KDELR3
microtubule anchoring at microtubule organizing center (GO:0072393)	2021-12-08	0.190791	0.999996	0	0	2.01325	3.3351	NIN;PCM1;CCDC68;DCTN1;BICD1;NINL;BBS4;BICD2
negative regulation of cilium assembly (GO:1902018)	2021-12-08	0.190791	0.999996	0	0	2.01325	3.3351	TCHP;YAP1;ODF2L;LIMK2;TBC1D7;CDK10;EVI5L;MAP4
negative regulation of histone acetylation (GO:0035067)	2021-12-08	0.190791	0.999996	0	0	2.01325	3.3351	SDR16C5;ZNF451;CTBP1;SIN3A;THAP7;BRCA1;SIRT1;SNCA
negative regulation of leukocyte apoptotic process (GO:2000107)	2021-12-08	0.190791	0.999996	0	0	2.01325	3.3351	CXCL12;AXL;HCLS1;CCR7;LILRB1;CCL19;NOD2;GAS6
negative regulation of microtubule polymerization (GO:0031115)	2021-12-08	0.190791	0.999996	0	0	2.01325	3.3351	MAP2;STMN1;DYRK1A;STMN2;ARHGEF7;MAPRE1;EML2;SNCA
neurotransmitter uptake (GO:0001504)	2021-12-08	0.190791	0.999996	0	0	2.01325	3.3351	SNAP25;SLC38A1;SLC22A2;SLC1A3;ATP1A2;SLC29A1;GLUL;SLC1A7
nucleoside salvage (GO:0043174)	2021-12-08	0.190791	0.999996	0	0	2.01325	3.3351	CDA;UCK2;UCK1;HPRT1;TK1;UPP1;DCK;TYMP
nucleotide-sugar metabolic process (GO:0009225)	2021-12-08	0.190791	0.999996	0	0	2.01325	3.3351	CSGALNACT1;EXTL2;FUT8;GALT;SLC35A3;UGP2;GFPT2;B4GALNT2
organic hydroxy compound catabolic process (GO:1901616)	2021-12-08	0.190791	0.999996	0	0	2.01325	3.3351	ADH4;CYP27B1;CYP24A1;CYP4F2;LDHD;PDXP;CYP3A4;CYP4F11
positive regulation of metaphase/anaphase transition of cell cycle (GO:1902101)	2021-12-08	0.190791	0.999996	0	0	2.01325	3.3351	RB1;CDC23;ANAPC7;ESPL1;NSMCE2;ANAPC4;DLGAP5;ANAPC11
positive regulation of mitotic metaphase/anaphase transition (GO:0045842)	2021-12-08	0.190791	0.999996	0	0	2.01325	3.3351	RB1;CDC23;ANAPC7;ESPL1;NSMCE2;ANAPC4;DLGAP5;ANAPC11
positive regulation of mitotic sister chromatid separation (GO:1901970)	2021-12-08	0.190791	0.999996	0	0	2.01325	3.3351	RB1;CDC23;ANAPC7;ESPL1;NSMCE2;ANAPC4;DLGAP5;ANAPC11
positive regulation of vascular permeability (GO:0043117)	2021-12-08	0.190791	0.999996	0	0	2.01325	3.3351	TJP1;OCLN;ANGPT1;TRPV4;PDE3A;TJP3;TJP2;VEGFA
protein auto-ADP-ribosylation (GO:0070213)	2021-12-08	0.190791	0.999996	0	0	2.01325	3.3351	PARP10;PARP11;PARP6;PARP3;PARP2;TIPARP;TNKS;PARP16
regulation of alcohol biosynthetic process (GO:1902930)	2021-12-08	0.190791	0.999996	0	0	2.01325	3.3351	SEC14L2;ABCA2;SREBF1;H6PD;LPCAT3;CLCN2;KPNB1;SREBF2
regulation of histone H3-K9 methylation (GO:0051570)	2021-12-08	0.190791	0.999996	0	0	2.01325	3.3351	ZNF274;RIF1;ATRX;DNMT3B;BRCA1;PRDM12;JARID2;SIRT1
regulation of natural killer cell activation (GO:0032814)	2021-12-08	0.190791	0.999996	0	0	2.01325	3.3351	DCAF15;ZNF683;LEP;PTPN22;PRDM1;TICAM1;PIBF1;MICA
regulation of vascular associated smooth muscle cell migration (GO:1904752)	2021-12-08	0.190791	0.999996	0	0	2.01325	3.3351	MEF2C;NR4A3;FGF9;IGFBP5;ADAMTS1;ADIPOQ;TPM1;PDGFB
urogenital system development (GO:0001655)	2021-12-08	0.190791	0.999996	0	0	2.01325	3.3351	ANXA1;PAX8;LHX1;OSR1;SOX9;ALOX15B;PAX2;EPHB3
regulation of mitotic cell cycle (GO:0007346)	95/178	0.192246	0.999996	0	0	1.15316	1.90153	RB1;CDKN1C;BTG3;BTG2;BTG1;CDKN1B;BUB1B;HNRNPU;CKS1B;CDC20;CDC23;PSMD7;PSMD4;PSMD2;PSMD1;RCC1;NEK2;PIM3;FBXO5;PIM2;BTRC;CDK5RAP3;DLGAP5;TMEM8B;IL10;ANAPC7;RFPL1;DYNLT3;SPHK1;UBE2E1;SCRIB;CDC25C;SIRT1;CDC25B;THAP1;PSMA5;PSMA4;PSMA1;PSMA2;PSME1;CKS2;ANAPC4;PSME2;SIK1;ANAPC2;PSMD10;PSMB11;CUL7;FOXC1;ASAH2;PSMD14;PSMD13;PDXP;PKMYT1;TTL;PSMB10;ANAPC11;PSMB6;PSMB7;FZR1;PSMB5;PSMB2;UBD;EIF4EBP1;PSMF1;BUB…
regulation of cell growth (GO:0001558)	115/217	0.193539	0.999996	0	0	1.13603	1.86568	RB1;N6AMT1;CDA;TFRC;FAM107A;ENO1;TMEM97;CXCL16;GJA1;STK11;SOX17;RPS6KA1;SESN2;ADNP2;PRSS2;TSPYL2;CSNK2A1;CISH;CGRRF1;ST7L;SFRP1;ADAM17;AGTR1;S100A9;S100A8;PSMD10;NDRG3;DCUN1D3;NAIF1;LTBP4;PHB;PRDM11;RASGRP2;RTN4;SOCS2;CYP27B1;IP6K2;SMAD3;PTCH2;GDF2;OSGIN1;KLHL22;INHBA;ESR2;BST2;NET1;BCL6;CAPRIN2;PPT1;SCGB3A1;EIF4G2;OGFR;CDKN1A;BTG1;CDKN1B;SLC44A4;DDX3X;DDX49;FHL1;KIF14;PTPRJ;ING1;PPP1R9B;RPTOR;TC…
regulation of plasma membrane bounded cell projection assembly (GO:0120032)	39/70	0.193829	0.999996	0	0	1.26693	2.07875	TBC1D19;TBC1D9B;TWF2;WAS;PLD1;CDC42;DYNC2LI1;FXR1;TRPM2;PODXL;TBC1D10C;TBC1D13;TBC1D14;CCR7;RAC1;TBC1D17;TBC1D22A;TBC1D10A;TBC1D15;TBC1D10B;ATG5;TBC1D16;CDKL5;ATP8B1;CAV1;RDX;DCDC2;TBC1D2B;TBC1D1;GAP43;TBC1D2;TBC1D20;SGSM3;FSCN1;TBC1D24;RAB17;RAB5A;CDKL1;EPHA2
wound healing (GO:0042060)	39/70	0.193829	0.999996	0	0	1.26693	2.07875	TRIM72;MACF1;RAB3A;FUT10;SRF;PDGFA;MIA3;PRCP;FGF1;PPL;CORO1B;PPP3CA;PAK1;ERBB3;ERBB2;ANXA6;HMOX1;KRT6A;PDGFRA;SMAD3;DST;SLC11A1;FZD7;MYOF;NOG;TPM1;WNT5A;AHNAK2;WNT7A;NRG1;CFLAR;IGF1;SYTL4;TGFBR1;SYT7;EREG;SYT11;HPSE;FGF10
mitotic nuclear membrane organization (GO:0101024)	29/51	0.194053	0.999996	0	0	1.32733	2.17633	AHCTF1;NUP205;POM121;NUP107;SEH1L;NUP188;VPS4A;PPP2R2A;NUP160;PPP2CA;SPAST;LMNA;RCC1;NUP43;SEC13;UBE2I;VRK1;RANGAP1;SIRT2;NUP93;REEP4;REEP3;CHMP2A;NUP35;CHMP4A;NUP98;CHMP6;KPNB1;NUP37
mitotic nuclear membrane reassembly (GO:0007084)	29/51	0.194053	0.999996	0	0	1.32733	2.17633	AHCTF1;NUP205;POM121;NUP107;SEH1L;NUP188;VPS4A;PPP2R2A;NUP160;PPP2CA;SPAST;LMNA;RCC1;NUP43;SEC13;UBE2I;VRK1;RANGAP1;SIRT2;NUP93;REEP4;REEP3;CHMP2A;NUP35;CHMP4A;NUP98;CHMP6;KPNB1;NUP37
regulation of epithelial cell migration (GO:0010632)	29/51	0.194053	0.999996	0	0	1.32733	2.17633	MACF1;SRC;TACSTD2;ADIPOR1;HIF1A;RTN4;CORO1C;DUSP10;GLIPR2;HYAL1;MARVELD3;ENPP2;CTSH;SOX9;PLCG1;INSL3;GLUL;RREB1;ARSB;SASH1;CLASP2;PRKCE;DAB2IP;IL4;VIL1;CEACAM1;RHOJ;PFN2;FGF10
visual perception (GO:0007601)	51/93	0.194539	0.999996	0	0	1.22298	2.00216	PRR4;PITPNA;RPGR;RS1;GNAT2;ZIC2;GRM6;OPA3;GRM8;SIX3;CEP250;GNAT1;GPR179;CHRNB2;ROM1;MYO7A;EML2;PAX2;COL2A1;KIFC3;CRYAA;ATF6;CNGB1;SLC24A1;OAT;RGS16;CABP2;CRYBA2;CRYBA1;CRYBA4;CABP1;TRPM1;ABLIM1;RDH10;PDE6C;BBS2;DNAJC19;WFS1;EYA4;CRYBB3;KRT12;TYR;POU4F3;COL1A1;CRYGD;CRYGA;GPR143;CRYGB;TH;UNC119;REEP6
sensory perception of light stimulus (GO:0050953)	52/95	0.196871	0.999996	0	0	1.21796	1.97944	PRR4;PITPNA;RPGR;RS1;GNAT2;ZIC2;OPA3;GRM8;SIX3;GNAT1;GPR179;CHRNB2;ROM1;MYO7A;EML2;PAX2;COL2A1;KIFC3;CRYAA;ATF6;CLRN1;CNGB1;SLC24A1;OAT;RGS16;CABP2;CRYBA2;CRYBA1;CRYBA4;CABP1;TRPM1;ABLIM1;RDH10;CDH23;PDE6C;BBS2;DNAJC19;WFS1;EYA4;CRYBB3;KRT12;TYR;USH2A;POU4F3;COL1A1;CRYGD;CRYGA;GPR143;CRYGB;TH;USH1G;UNC119
cell junction organization (GO:0034330)	40/72	0.196953	0.999996	0	0	1.25881	2.0453	NLGN3;C1QA;CHRNA7;ILK;LRP4;PSEN1;ELFN1;SLC8A2;CDC42;MARVELD2;DVL1;MARVELD3;PPFIA1;APBB2;FLNC;SNCB;PPFIA3;PPFIA2;SNCA;SMAD3;TGFB3;RAB39B;L1CAM;SLC8A3;TJP1;SDK1;OCLN;PPFIBP1;CLDN3;PPFIBP2;MYOT;PIN1;MAPT;AGRN;CBLN2;FERMT2;LIMS2;SDK2;TJP3;TJP2
cellular response to heat (GO:0034605)	21/36	0.197067	0.999996	0	0	1.40957	2.28944	DAXX;HSP90AA1;PDCD6;HTRA2;ZFAND1;TRPV1;FGF1;THBS1;IL1A;BAG3;TRPV4;DHX36;HMOX1;STUB1;RBBP7;MAPT;PRKACA;IER5;SLU7;HSPA1B;HSPA1A
dendrite morphogenesis (GO:0048813)	21/36	0.197067	0.999996	0	0	1.40957	2.28944	MEF2A;FARP1;CHRNA7;SDC2;MINK1;PTEN;LRP4;DCDC2;WNT7A;MAPK8IP2;CDC42;ARC;MAP2;DVL1;TAOK2;MAP6;TMEM106B;DIP2A;EPHB3;ZNF365;SHANK1
mitochondrion disassembly (GO:0061726)	21/36	0.197067	0.999996	0	0	1.40957	2.28944	GABARAPL2;ATG9B;ATG9A;CISD2;WIPI1;WIPI2;WDR45;FUNDC2;MAP1LC3B;PINK1;MAP1LC3A;MAP1LC3C;FUNDC1;RB1CC1;ATG2A;ULK1;USP30;ATG7;FBXO7;MARK2;ATG5
positive regulation of interferon-beta production (GO:0032728)	21/36	0.197067	0.999996	0	0	1.40957	2.28944	HSP90AA1;DDX3X;DDX58;RIOK3;RIPK2;ISG15;IFIH1;RNF135;OAS1;OAS2;POLR3C;IRF1;OAS3;DHX58;TLR9;POLR3G;TLR8;TLR7;TLR3;TLR2;TRIM56
regulation of microtubule-based process (GO:0032886)	21/36	0.197067	0.999996	0	0	1.40957	2.28944	IGBP1;MACF1;PHLDB1;PRKAA2;ROCK1;TRAF3IP1;FAM107A;MEMO1;EFNA5;BICD1;BICD2;AURKA;APC;ERBB2;CDK2AP2;MAP6;MAP6D1;MAPT;PHLDB2;MARK2;CLASP2
drug catabolic process (GO:0042737)	14/23	0.198097	0.999996	0	0	1.56602	2.53539	CYP2J2;NR1I2;CYP2C19;CYP3A4;CYP2C18;CYP3A5;CYP2W1;CYP2A13;CYP2U1;CYP2D6;CYP2S1;CYP2R1;NOS1;CYP2F1
negative regulation of extrinsic apoptotic signaling pathway in absence of ligand (GO:2001240)	14/23	0.198097	0.999996	0	0	1.56602	2.53539	EYA2;UNC5B;EYA4;IFI6;IL1A;GDNF;TERT;IL1B;SNAI2;HSPA1B;MAP2K5;BCL2L1;HSPA1A;MCL1
negative regulation of signal transduction in absence of ligand (GO:1901099)	14/23	0.198097	0.999996	0	0	1.56602	2.53539	EYA2;UNC5B;EYA4;IFI6;IL1A;GDNF;TERT;IL1B;SNAI2;HSPA1B;MAP2K5;BCL2L1;HSPA1A;MCL1
positive regulation of JUN kinase activity (GO:0043507)	14/23	0.198097	0.999996	0	0	1.56602	2.53539	EDN1;DAB2IP;DUSP19;TNFRSF11A;DKK1;PAK1;TAOK3;DVL2;TLR9;MAP3K10;TLR6;ARHGEF5;MAP3K4;SASH1
regulation of SMAD protein signal transduction (GO:0060390)	14/23	0.198097	0.999996	0	0	1.56602	2.53539	FAM89B;RBPMS;SLC2A10;TGFB3;GDF5;TGFBR1;PBLD;BMP4;NUP93;CILP;JAK2;KIAA0319;BMPR1A;SH2B1
cardiac muscle tissue development (GO:0048738)	30/53	0.198359	0.999996	0	0	1.3134	2.12466	HCN4;NOTCH2;MESP1;MAML1;SHOX2;CBY1;GATA6;GATA5;CACNA1G;TTN;AKAP13;GJA1;SGCD;TBX20;SCN5A;MSX1;MSC;ADAMTS9;KDM6B;SMAD1;NRG1;SMAD5;BMP5;BMP4;BMP2;GJB6;TCAP;SIK1;ZFPM1;BMPR1A
cellular macromolecule catabolic process (GO:0044265)	30/53	0.198359	0.999996	0	0	1.3134	2.12466	RNASEH2C;RNASEH2A;FBXO27;HTRA2;RNF5;NEU4;RNASEH1;CHEK2;MAGEA2;FBXO6;ADAMTS9;DFFB;MANBA;PNPT1;FBXO2;PABPC4;SIAH2;FBXO17;DAB2IP;UBE2G1;UBE2G2;SND1;SUPV3L1;ISG20;HNRNPD;SKIV2L;DNASE1;DNASE1L2;DNASE1L1;SIDT2
defense response to symbiont (GO:0140546)	67/124	0.198989	0.999996	0	0	1.18399	1.91155	RTP4;CD40;IFITM2;PRF1;IFIT1;LYST;IFI44L;IFIT3;IFIT2;OASL;PQBP1;PYCARD;IFIH1;TRIM5;SKP2;BNIP3L;RSAD2;RIPK3;DDX58;ABCC9;RNASE1;PLSCR1;SLFN11;IFI27;OAS1;OAS2;IRF1;OAS3;DDIT4;PLA2G10;IRF2;TLR9;TLR8;TLR7;ZMYND11;TLR3;TLR2;TRIM56;RNASEL;IFI6;EXOSC5;NLRP9;IFI16;PMAIP1;ATG7;MICA;APOBEC3C;APOBEC3F;APOBEC3G;MLKL;EIF2AK2;ISG15;LILRB1;AZU1;BST2;ISG20;AGBL5;AGBL4;IL6;CNOT7;SERINC3;ABCE1;MAP3K14;APOBEC3A;MYD88…
positive regulation of NF-kappaB transcription factor activity (GO:0051092)	83/155	0.199057	0.999996	0	0	1.16129	1.87452	ALK;CD40;TFRC;TRADD;IL1RAP;EDA2R;PYCARD;IKBKB;IL18RAP;RPS6KA5;TRIM5;TRIM68;EP300;TRIM25;FLOT2;LGALS9;CD36;ERC1;TRIM21;TRIM22;TRIM62;RIPK3;PRKCB;RIPK2;SPHK1;WNT5A;RIPK4;IRAK3;TICAM1;MID2;TIRAP;AR;IL1B;TRAF5;BTK;TRIM13;TLR9;TRIM14;TERF2IP;ADAM8;PRKD2;TRIM15;CARD16;PRKD1;RBCK1;UBE2V1;TLR6;S100A9;CARD11;S100A8;TLR2;CX3CR1;PLA2G1B;TNFRSF11A;NOD2;PRKCZ;PRDX3;CLEC7A;DDRGK1;IRAK2;UBC;S100A12;NTRK1;CAV1;C…
NIK/NF-kappaB signaling (GO:0038061)	41/74	0.199975	0.999996	0	0	1.25118	2.01386	PSMD10;PSMB11;PSMD14;PSMD13;PSMB10;RELB;PSMB6;PSMB7;PSMD7;PSMB5;PSMD4;PSMB2;PSMD2;PSMD1;PSMF1;BTRC;FBXW11;TNFSF15;TNFRSF10B;DICER1;TIRAP;PSMB8;NFKB2;PSMB9;PSMA5;PSMA4;PSMC6;PSMA1;PSMA2;PSMC4;PSMC1;PSME1;REL;CHI3L1;PSME2;TLR6;COPS8;MAP3K14;BIRC2;TLR3;BIRC3
regulation of autophagy (GO:0010506)	122/231	0.200042	0.999996	0	0	1.12779	1.81488	CISD2;KEAP1;GOLGA2;STK11;CAPNS1;KAT5;LAMP3;ZC3H12A;LEPR;EP300;PIP4K2B;VPS35;PIP4K2C;CAPN1;PIM2;PRKACA;ATP6V1E2;TRIM21;TRIM22;PRKAB2;ATP6V0E1;DAPK1;FBXW7;CSNK2A2;TICAM1;MID2;ERN1;RRAGA;RRAGB;EEF1A2;TRIM14;ULK1;PRKD1;NUPR1;ATP6V0D1;ATF6;OPTN;ATP6V1A;MTMR3;ITPR1;HTRA2;PIK3R2;VPS26B;MTMR4;FOXO3;FOXO1;ATP6V0A2;ABL1;ZKSCAN3;ABL2;ATP6V1H;TBC1D14;BMF;SLC38A9;ATP6V1D;ATP6V1C1;SNX5;SNX6;MCL1;CTSA;RAB39B;KL…
glycoprotein metabolic process (GO:0009100)	31/55	0.202476	0.999996	0	0	1.30063	2.07729	FBXO27;GCNT1;PARK7;PCSK6;HIF1A;FUT8;GANAB;NEU4;MAN1A2;MAN1C1;ST3GAL4;ST8SIA4;ST8SIA5;FBXO6;AGA;ADAMTS9;GAL3ST4;MANBA;FBXO2;ST8SIA2;FBXO17;ERP44;GOLPH3;B3GNT6;MGAT4B;MAN2B1;HPSE;ST6GALNAC3;B4GALT7;B4GALT5;ST6GALNAC6
regulation of epithelial to mesenchymal transition (GO:0010717)	42/76	0.202899	0.999996	0	0	1.244	1.98425	PHLDB1;FOXC1;LEF1;PTEN;ADIPOR1;SPRED3;PPP2CA;SPRED1;GLIPR2;PDPN;DAG1;NKX2-1;BCL9L;CLASP2;SMAD3;TGFB3;DAB2IP;AXIN2;IL17RD;TBX5;TGFBR1;ELL3;VASN;TGFBR2;BMP5;SMAD7;COL1A1;EFNA1;MAD2L2;SFRP1;BMP2;IL6;BAMBI;IL1B;CTNNB1;SPRY2;SPRY1;PHLDB2;FERMT2;ZNF750;EZH2;FOXA2
positive regulation of transcription, DNA-templated (GO:0045893)	604/1183	0.203465	0.999996	0	0	1.05287	1.67644	ATF2;ZNF296;EHF;GABPB2;MAML1;SERPINE1;HNRNPU;RBPJ;GABPB1;ELK3;ELK4;IL4I1;CREB3L3;SOX17;CREB3L4;ZMIZ1;MYC;SOX15;ZC3H12A;CREB3L2;NAMPT;ZXDC;IER5;JUNB;CDK5RAP2;MEF2A;DDX17;MEF2C;MEF2B;SOX11;MED4;ISL1;SOX10;AR;RFX4;RFX5;HOXB4;HOXB3;HOXB2;PRKD2;PRKD1;ATF6;ATF3;SKAP1;ASF1A;ATF4;ZNF395;CTBP2;AIRE;CDCA4;PRKDC;GATA6;PDGFB;PRDM15;GATA5;MRPL12;PRDM11;HIF1A;PRDM10;PLAC8;GALR2;PRDM16;NKX2-1;HOXC4;PPARGC1A;ZNF…
cellular response to peptide (GO:1901653)	32/57	0.206415	0.999996	0	0	1.28889	2.03369	SRC;PTPN22;TREM2;ADRB2;FPR2;NOD2;PSEN1;ICAM1;GJA1;CYP11A1;CASP4;CD36;SNX6;NTRK1;NGFR;PRNP;ABCC1;TRIM41;ITGA4;RIPK2;DDX11;CAV1;IGF1;CACNB1;CDK5;CYP11B1;TIMELESS;MDM2;TLR6;VIM;CHMP5;LGMN
icosanoid metabolic process (GO:0006690)	32/57	0.206415	0.999996	0	0	1.28889	2.03369	HPGD;PON2;PON1;ALOX12;ALOX12B;ABCC10;CYP4F22;PTGS2;PTGS1;CYP4Z1;CYP2D6;ALOX5;GGT1;FADS1;CYP2J2;ABCC1;CPA1;GPX1;PNPLA8;PLA2G4B;CYP4F2;PLA2G4C;PTGR1;CYP4F11;ALOX15B;CYP2S1;MAPKAPK2;PLA2G10;ALOX5AP;DPEP1;DAGLB;MGLL
regulation of bone mineralization (GO:0030500)	32/57	0.206415	0.999996	0	0	1.28889	2.03369	ECM1;SGMS2;STATH;CYP27B1;ANKH;ALOX5;CCL3;GPM6B;TRPM4;WNT4;ACVR1;SRGN;CCR1;TFAP2A;KL;MEF2C;AHSG;TGFB3;OSR1;FZD9;ISG15;ATP2B1;ACVR2B;BMP4;BMP2;NBR1;BMP2K;BCOR;NOTUM;BMPR1B;DDR2;BMPR1A
regulation of mitotic nuclear division (GO:0007088)	32/57	0.206415	0.999996	0	0	1.28889	2.03369	CUL7;PDGFB;PDXP;PKMYT1;AURKA;CHEK1;NUP62;NUSAP1;RCC1;NEK2;FBXO5;DRD3;LCMT1;CDK5RAP2;PDGFRB;EDN1;EDN3;DUSP1;CAV2;IGF1;CDC25C;EREG;BTC;TOM1L1;BMP4;IL1A;TOM1L2;NME6;IL1B;CCDC8;CD28;PIN1
positive regulation of multicellular organismal process (GO:0051240)	180/345	0.206573	0.999996	0	0	1.09949	1.73401	OXTR;TFRC;RIF1;SERPINE1;ENO1;GJA1;GRB10;LEPR;SOX8;FBXO5;SOX9;HADH;SOX5;ACVR1;GHSR;PRKAB2;IL4R;SLC11A1;FST;ADIPOQ;F2R;WNT5A;SOX11;HLA-G;PRLR;EREG;ADCYAP1;SMO;TRIM16;LRPAP1;EPAS1;HHLA2;PDGFB;GATA5;PLA2G3;ADRB1;OMA1;ADRB2;ADIPOR1;ADIPOR2;RTN4;PLAC8;CYP27B1;GHRHR;TERT;TBXA2R;PRDM16;NLRP5;S100A13;TP53BP1;TRPM8;ZBTB7B;PPARGC1A;RREB1;PPARGC1B;TRPM4;BCL9L;FGF21;ABCA1;SMAD3;CADM1;TGFB3;VDR;CAV1;ZBTB16;ESR…
cardiac conduction system development (GO:0003161)	15/25	0.207528	0.999996	0	0	1.5101	2.37461	HCN4;NOTCH2;SMAD1;MAML1;SHOX2;GATA6;SMAD5;CACNA1G;BMP4;GJA1;GJB6;MSX1;SCN5A;MSC;BMPR1A
negative regulation of signaling (GO:0023057)	15/25	0.207528	0.999996	0	0	1.5101	2.37461	ACVR1;IL11;PTPN1;TRAT1;ADIPOQ;LIF;OSM;PCSK9;PTK6;OPRM1;GLRA1;NLRP12;ERBB3;IL1B;OPTN
peroxisome organization (GO:0007031)	15/25	0.207528	0.999996	0	0	1.5101	2.37461	PEX16;ABCD2;ACOT8;PEX11B;PEX10;PEX1;MFF;PEX12;PEX14;PEX7;TMEM135;PEX3;LONP2;DNM1L;PEX11G
positive regulation of T cell migration (GO:2000406)	15/25	0.207528	0.999996	0	0	1.5101	2.37461	CCL20;DOCK8;WNT5A;CXCL13;AIF1;PYCARD;SPN;CXCL10;ADAM17;CXCL12;CCL5;XCL1;TNFRSF14;CCL27;CCR2
regulation of calcium ion import (GO:0090279)	15/25	0.207528	0.999996	0	0	1.5101	2.37461	PDGFRB;PRNP;SPHK2;FCRL3;PDGFB;PSEN2;STC1;SLC30A1;PKD2;CXCL12;GRM6;WNK3;CCL3;CCL2;CTNNB1
C4-dicarboxylate transport (GO:0015740)	2014-09-01	0.208498	0.999996	0	0	1.81193	2.84079	SLC25A18;SLC1A1;LRRC8D;SLC25A10;SLC13A5;SLC25A12;SLC25A11;SLC25A22;LRRC8E
cAMP metabolic process (GO:0046058)	2014-09-01	0.208498	0.999996	0	0	1.81193	2.84079	ADCY10;ADCY9;PDE4D;ADCY1;ADCY7;ADCY6;PTHLH;ADCY5;EPHA2
cell junction maintenance (GO:0034331)	2014-09-01	0.208498	0.999996	0	0	1.81193	2.84079	CSF1R;CLDN3;PARD6A;DCTN1;F2R;MYADM;CHCHD10;CBLN2;CD177
coenzyme A metabolic process (GO:0015936)	2014-09-01	0.208498	0.999996	0	0	1.81193	2.84079	ACLY;PANK2;NUDT7;ACOT7;PANK3;PANK1;PPCS;DCAKD;COASY
COPII-coated vesicle cargo loading (GO:0090110)	2014-09-01	0.208498	0.999996	0	0	1.81193	2.84079	SEC13;SEC23A;SEC24B;SAR1A;TBC1D20;MIA3;SEC24C;SEC31B;SEC31A
cytoplasmic sequestering of transcription factor (GO:0042994)	2014-09-01	0.208498	0.999996	0	0	1.81193	2.84079	IL10;PSMD10;NFKBIA;FAF1;SUFU;KEAP1;CCDC22;PKD2;PKD1
growth hormone receptor signaling pathway via JAK-STAT (GO:0060397)	2014-09-01	0.208498	0.999996	0	0	1.81193	2.84079	GH2;GHR;PTPN1;GH1;STAT3;PRL;JAK2;PRLR;JAK3
monoacylglycerol metabolic process (GO:0046462)	2014-09-01	0.208498	0.999996	0	0	1.81193	2.84079	ABHD12;DGAT2;DGAT1;MOGAT3;MOGAT2;AWAT2;ABHD6;MGLL;ABHD12B
negative regulation of neuroinflammatory response (GO:0150079)	2014-09-01	0.208498	0.999996	0	0	1.81193	2.84079	IL4;CD200R1;SYT11;TREM2;IGF1;NR1D1;TNFRSF1B;LDLR;CD200
negative regulation of pri-miRNA transcription by RNA polymerase II (GO:1902894)	2014-09-01	0.208498	0.999996	0	0	1.81193	2.84079	BMP4;SRF;NFATC3;PDGFB;SOX9;PPARA;POU5F1;NFATC4;PPARD
negative regulation of smooth muscle cell migration (GO:0014912)	2014-09-01	0.208498	0.999996	0	0	1.81193	2.84079	MEF2C;IGFBP5;ADIPOQ;SERPINE1;TPM1;TRIB1;AIF1;CORO1B;BMPR1A
nuclear pore organization (GO:0006999)	2014-09-01	0.208498	0.999996	0	0	1.81193	2.84079	NUP93;AHCTF1;NUP205;NUP107;SEH1L;NUP35;NUP153;NUP98;RTN4
positive regulation of glycoprotein biosynthetic process (GO:0010560)	2014-09-01	0.208498	0.999996	0	0	1.81193	2.84079	GOLGA2;ABCA2;SLC2A10;CCR7;IGF1;CCL19;PLCB1;ALG10B;RAMP1
positive regulation of lymphocyte migration (GO:2000403)	2014-09-01	0.208498	0.999996	0	0	1.81193	2.84079	PYCARD;SPN;CXCL10;CXCL12;CCL20;DOCK8;CCL5;TNFRSF14;AIF1
positive regulation of macrophage chemotaxis (GO:0010759)	2014-09-01	0.208498	0.999996	0	0	1.81193	2.84079	CSF1R;AKIRIN1;CSF1;RARRES2;CCL5;CXCL17;MAPK1;THBS1;MAPK3
positive regulation of SMAD protein signal transduction (GO:0060391)	2014-09-01	0.208498	0.999996	0	0	1.81193	2.84079	BMP4;NUP93;RBPMS;TGFB3;JAK2;KIAA0319;TGFBR1;BMPR1A;SH2B1
pyrimidine nucleoside biosynthetic process (GO:0046134)	2014-09-01	0.208498	0.999996	0	0	1.81193	2.84079	CDA;UCK2;UCK1;TK1;UPP1;UMPS;DCK;DHODH;TYMP
substrate-dependent cell migration (GO:0006929)	2014-09-01	0.208498	0.999996	0	0	1.81193	2.84079	P2RY12;NRP1;EPHA8;ITGA2;ITGA11;VEGFC;ITGB1BP1;ANKS1A;CD2AP
T cell differentiation in thymus (GO:0033077)	2014-09-01	0.208498	0.999996	0	0	1.81193	2.84079	ADAM17;RIPK3;RABL3;LIG4;CCR6;MR1;GLI3;ZFP36L2;RAG1
thymus development (GO:0048538)	2014-09-01	0.208498	0.999996	0	0	1.81193	2.84079	TBX1;FOXE1;RIPK3;AIRE;HAND2;HES1;TGFBR1;EPHB3;FGF10
autophagy of mitochondrion (GO:0000422)	23/40	0.208851	0.999996	0	0	1.36219	2.13338	GABARAPL2;ATG9B;ATG9A;CISD2;WIPI1;WIPI2;WDR45;PHB2;FUNDC2;MAP1LC3B;PINK1;MAP1LC3A;MAP1LC3C;FUNDC1;RB1CC1;ATG2A;ULK1;USP30;SPATA18;ATG7;FBXO7;MARK2;ATG5
fatty acid derivative biosynthetic process (GO:1901570)	23/40	0.208851	0.999996	0	0	1.36219	2.13338	SLC25A1;ACSS3;GGT7;HPGD;SCD5;ALOX12;AACS;ACACA;GGTLC1;HMGCL;ACLY;BDH1;AWAT2;SCD;ALOX5;FASN;ALOX5AP;PPT1;FAR2;PPT2;GGT1;HMGCLL1;CBR4
glycolipid biosynthetic process (GO:0009247)	23/40	0.208851	0.999996	0	0	1.36219	2.13338	PIGU;PIGN;PIGQ;PIGP;PIGZ;PIGW;PIGV;PIGY;PIGC;DPM2;PIGB;DPM3;SCCPDH;PIGA;ST3GAL4;ST3GAL5;ST8SIA5;MPPE1;PIGL;A4GALT;PIGF;ST6GALNAC5;PIGH
lymphocyte migration (GO:0072676)	23/40	0.208851	0.999996	0	0	1.36219	2.13338	CCL14;RET;CCL25;CCL11;CCL22;CCL3L1;CCL4L1;CCL20;ZAP70;CCL8;CCL7;CCL5;CCL3;SAA1;CCL2;XCL1;ADAM8;CCL19;CCR6;CCL18;CKLF;CCL15;CCL26
positive regulation of wound healing (GO:0090303)	23/40	0.208851	0.999996	0	0	1.36219	2.13338	ITGB1;FOXC2;ANXA1;PRKCE;SERPINE1;F2R;F2;THBS1;MYLK;DUOX1;FERMT1;OCLN;CLDN3;CLEC7A;APOH;ST3GAL4;ENPP4;HPSE;INSL3;HRAS;RREB1;FERMT2;HBEGF
negative regulation of autophagy (GO:0010507)	33/59	0.210189	0.999996	0	0	1.27804	1.99343	SMG1;DAPL1;HTR2B;FOXK2;PTPN22;TREM2;RASIP1;GOLGA2;SNRNP70;LEPR;ZKSCAN3;TBC1D14;BMF;LZTS1;ATG7;EIF4E;MCL1;SNCA;IL10;CTSA;STAT3;KIF25;KLHL22;TSC1;SIRT2;RRAGA;DAP;PINK1;LEP;SMCR8;NUPR1;MET;EIF4G2
regulation of nucleic acid-templated transcription (GO:1903506)	223/430	0.21295	0.999996	0	0	1.08592	1.67958	RB1;ATF2;NUP107;BACH1;SOX21;UBE2L3;SOX2;RPS6KA5;SOX1;SOX17;ZMIZ1;SOX15;CHEK2;GPBP1;SOX7;TRIM22;HES6;DAXX;MEF2C;SOX11;ACTN4;HCFC2;THAP1;NIF3L1;THAP7;ZNF714;ZNF713;ATF4;ZNF274;ZNF395;CASZ1;ZNF273;CRABP2;AIRE;MAGED1;IGSF1;SUPT4H1;BAZ2A;ZNF22;HIF1A;ZBTB4;ZNHIT3;ZBED1;PATZ1;PPARGC1A;RREB1;ZNF268;OR7D2;PPARGC1B;ZNF143;ZNF263;FZD7;NFATC2;NR1D2;ZNF35;HNRNPD;SNAI2;GTF2IRD1;NANOG;SLC2A4RG;VSX1;EZH2;ZNF253;…
Fc-epsilon receptor signaling pathway (GO:0038095)	60/111	0.213594	0.999996	0	0	1.1849	1.82911	IKBKB;PPP3CA;PPP3CB;PSMD7;PSMD4;PSMD2;PSMD1;RAC1;BTRC;VAV3;MAP2K4;SYK;FBXW11;PDPK1;FOS;GAB2;VAV2;LAT2;PSMA5;PSMA4;PSMA1;PSMA2;BTK;PSME1;PSME2;MS4A2;SOS1;CARD11;PSMD10;PSMB11;PSMD14;PSMD13;SHC1;PIK3R2;PIK3R1;LILRA4;PSMB10;PSMB6;MAPK9;PSMB7;PAK1;PSMB5;PSMB2;MAPK1;PLCG1;PSMF1;PAK2;MAPK3;JUN;NFATC3;NFATC2;NFKB1;PSMB8;PSMB9;NR4A3;PSMC6;PSMC4;PSMC1;GRB2;LAT
potassium ion import across plasma membrane (GO:1990573)	24/42	0.214218	0.999996	0	0	1.34245	2.0684	HCN4;KCNH2;KCNJ5;SLC12A3;KCNJ6;SLC12A4;KCNJ10;KCNJ8;KCNJ13;KCNJ14;SLC12A1;ATP1A4;ATP1A2;ABCC9;ATP1B3;ATP1A1;ATP4B;FXYD2;SLC12A6;KCNJ1;SLC12A7;SLC12A8;HCN2;KCNJ3
negative regulation of cell migration (GO:0030336)	77/144	0.214788	0.999996	0	0	1.15762	1.78054	PTPRT;PTPRU;CLIC4;CITED2;SERPINE1;PTEN;MIA3;PTPRJ;ADARB1;PTPRK;ROBO1;FLCN;GJA1;DACH1;DUSP10;CDH1;TNN;ADORA3;HYAL2;DPYSL3;DAG1;RAC1;TIMP1;IGFBP5;LIMCH1;ADIPOQ;TPM1;NOG;MITF;GTPBP4;RNF41;RHOB;DUSP22;CLDN5;SFRP1;RAP2A;CLDN3;RAP2B;DPEP1;ITGB1BP1;EPHA1;TRIB1;PHLDB2;VCL;PFN2;ENG;CHRD;TACSTD2;STC1;THY1;ADIPOR1;FOXO3;CORO1C;HAS1;MARVELD3;NKX2-1;HMOX1;SRGAP3;SRGAP2;SRGAP1;CLASP2;RNF20;NGFR;CD74;DAB2IP;SUL…
negative regulation of gene expression (GO:0010629)	168/322	0.215816	0.999996	0	0	1.09937	1.68569	RB1;EIF4A3;PARK7;ZC3H12D;YY1;ZFP36;RPS6KA5;ZC3H12A;DIP2A;LGALS9;NUDT16;NANOS1;NANOS2;MEF2C;IGFBP5;DAPK1;FBXW7;SLC11A1;METTL3;SOX11;TSC1;DICER1;PUS7;FOXP3;RUNX1;FOXP1;ERN1;CLDN5;SFRP1;TWSG1;CLDN3;SMO;NCL;APLNR;ERP29;MYADM;NOTCH2;GRB7;DDX6;SHMT1;PDGFB;GATA5;PLA2G3;PSEN1;HIF1A;MRPL13;ZFP36L2;FXR1;TERT;PDCD10;DDRGK1;STC2;DHX36;MORC2;WNT4;CCR1;MSR1;NDFIP1;PNPT1;BTN2A2;TIPARP;VDR;SETDB2;CIDEA;EIF2AK2;I…
cellular response to cadmium ion (GO:0071276)	16/27	0.216088	0.999996	0	0	1.46434	2.24346	DAXX;JUN;MT1M;MT1X;FOS;MMP9;MAPK9;MT2A;MT1A;MT1F;MAPK1;MT1G;MT1H;MT1B;MAPK3;MT1E
monocarboxylic acid catabolic process (GO:0072329)	16/27	0.216088	0.999996	0	0	1.46434	2.24346	ACBD5;ACOT8;AGXT2;CYP4F2;CYP4F11;FAH;PLA2G15;CYP2W1;ACOX1;LDHD;HAO1;ACAA1;HAO2;LPIN2;LPIN3;PPARD
negative regulation of actin filament bundle assembly (GO:0032232)	16/27	0.216088	0.999996	0	0	1.46434	2.24346	TACSTD2;WAS;ARHGEF18;PIK3R1;ARAP1;TJP1;DLC1;STMN1;PPFIA1;RHPN2;PAK2;MET;PHLDB2;CGNL1;CLASP2;SHANK1
peroxisomal membrane transport (GO:0015919)	16/27	0.216088	0.999996	0	0	1.46434	2.24346	ATAD1;PEX16;ABCD2;ACBD5;PEX11B;PEX10;PEX1;PEX12;GDAP1;PEX14;ALDH3A2;PEX7;SLC25A17;PEX3;PXMP2;PXMP4
positive regulation of cellular component movement (GO:0051272)	16/27	0.216088	0.999996	0	0	1.46434	2.24346	CSF1R;CCDC25;ACTN4;TGFBR1;VEGFA;DUOX1;STK11;ADAM17;C1QTNF8;AKT2;SPOCK2;PDPN;CCR7;CCL19;PHPT1;TRIM32
positive regulation of nitric oxide biosynthetic process (GO:0045429)	16/27	0.216088	0.999996	0	0	1.46434	2.24346	EDN1;HSP90AA1;SMAD3;AGXT2;HBB;PKD2;PTGS2;KLF4;ASS1;KLF2;CLEC7A;DDAH2;IL1B;NOS1AP;CD36;TLR6
negative regulation of cellular amide metabolic process (GO:0034249)	47/86	0.216222	0.999996	0	0	1.21363	1.85862	RTN2;DDX6;GRB7;RTN3;BTG2;DDX3X;RTN1;ROCK1;CHRNA7;SHMT1;EIF4A3;YBX1;TYMS;MRPL13;TOB1;RTN4;FXR1;GGA3;ORMDL2;DHX36;IGF2BP2;PAIP2;NANOS1;NANOS2;NTRK2;PRNP;IGFBP5;DAPK1;SPHK1;RPL13A;EIF2AK2;SAMD4B;TSC1;ABCA7;IGF1;PUS7;DHFR;CNOT7;BIN1;CNOT1;NCL;CAPRIN1;PIN1;HAP1;EIF4E2;CNOT8;CPEB3
regulation of neuron death (GO:1901214)	47/86	0.216222	0.999996	0	0	1.21363	1.85862	C1QA;CSF1;CHRNA7;CTSZ;ITGB2;KIF14;PCSK9;HTRA2;FAIM2;NENF;PARK7;EFNB2;GRM4;INPP5A;GPNMB;CCL5;ZNF746;VPS35;NAE1;SNCB;PPARGC1A;SULT1A3;SNCA;CHGA;EGR1;PRNP;DAXX;MEF2C;EGLN2;LANCL1;SIGMAR1;WNT5A;TSC1;FOS;KIR3DL2;HLA-F;TNFRSF1B;DKK1;BTBD10;CD200R1;CDK5;DDIT4;CHMP4A;ATP13A2;MAPT;CD200;PICALM
branching morphogenesis of an epithelial tube (GO:0048754)	25/44	0.219278	0.999996	0	0	1.32479	2.01025	NRP1;CITED1;TCF21;NRARP;PKD2;PKD1;RASIP1;PAK1;SALL1;MYC;NKX2-1;GDF2;PAX2;TGFBR2;VEGFA;BMP4;BMP2;GDNF;PAX8;WT1;CTNNB1;MET;ENG;EPHA2;FGF10
neurogenesis (GO:0022008)	25/44	0.219278	0.999996	0	0	1.32479	2.01025	GCM1;MESP1;ROGDI;LPAR1;CXCR4;NTN5;PCSK9;PRDM12;WDR62;TRAK1;CLN5;METTL14;SIX4;CHAC1;WNT2;CDK5RAP2;ANXA1;METTL3;CIT;CDK6;NDUFS2;ERCC6;HAP1;MAPT;DAGLB
positive regulation of stress fiber assembly (GO:0051496)	25/44	0.219278	0.999996	0	0	1.32479	2.01025	NRP1;ROCK2;GPR65;LPAR1;PPM1E;CDC42;PAK1;ABL1;RAC1;ARHGEF15;LIMCH1;TGFB3;TPM1;RHOC;SORBS3;TGFBR1;CCDC88A;SFRP1;SYNPO2L;ITGB1BP1;NF2;EPHA1;ARHGEF5;FERMT2;PFN2
regulation of GTPase activity (GO:0043087)	100/189	0.21959	0.999996	0	0	1.13191	1.71596	CCL4L1;STMN3;RGS1;BVES;EPHB3;TBC1D10B;TGM2;CDKL5;F2R;OCRL;ADCYAP1;SFRP1;TBC1D20;PKP4;EPHA1;RTN4R;CCL3L1;FICD;ARL2;ADRB1;THY1;EFNA5;RASGRP2;RASGRP1;RAP1GAP;SNX9;RAB11FIP2;SRGAP2;TBC1D15;PLXNA3;PROM2;CAV2;RCC2;RDX;NET1;PIN1;GNB5;CPEB2;FERMT2;EZH2;PICALM;ARHGAP11A;ARHGAP9;BCAR3;ITGB1;CD40;DOCK9;DOCK8;SNX13;FLCN;TMED2;EVI5L;HRAS;NDEL1;VAV3;BCAS3;ARAP1;VAV2;TBC1D2;ALS2;TBC1D7;RAPGEF1;XCL1;ITGA6;ITGB1B…
actin filament organization (GO:0007015)	81/152	0.220347	0.999996	0	0	1.14915	1.73815	FHOD3;HIP1;LMOD1;RND3;TRIOBP;PPP1R9B;RND1;BAIAP2L2;SAMD14;BAIAP2L1;DPYSL3;PLS3;RAC3;RAC1;CGNL1;PLS1;TMOD1;GHSR;TPM3;ACTN1;TMOD3;TPM2;TMOD2;TPM1;MYO7B;RHOH;SHROOM3;MYO7A;PROX1;SHROOM1;RHOC;RHOD;OOEP;CD2AP;RHOB;RUFY3;CDC42EP2;GAS2;ELMO2;ELMO3;DBN1;CLRN1;PLA2G1B;FLII;WAS;NEDD9;ARHGAP17;CAPG;AIF1;CORO1B;RHOBTB1;CORO1C;RHOBTB2;TTN;CDC42;EFS;NLRP5;WHAMM;GAS2L2;NEBL;HIP1R;MYO5A;ARPC4;NEB;BAIAP2;ARHGAP25…
protein autoubiquitination (GO:0051865)	36/65	0.220622	0.999996	0	0	1.25	1.88913	LRSAM1;RNF11;RNF13;UHRF2;UHRF1;UBE2D2;UBE2D3;RNF8;BRCA1;RNF4;RNF157;RNF213;TRIM68;TRIM21;RAG1;UBE2B;AMFR;RNF208;BFAR;UBE2A;DDB2;RNF41;CNOT4;RNF146;SH3RF2;TRIM17;NFX1;UBE2T;TRIM13;MDM2;ERCC8;RNF181;STUB1;RNF186;RNF185;RAD18
positive regulation of protein kinase activity (GO:0045860)	82/154	0.221678	0.999996	0	0	1.14718	1.72827	CDKN1A;DDX3X;CSF1;SYAP1;DUSP19;KIF14;PRKAG1;PRKAG2;SLC8A2;RPTOR;STK11;RASSF2;CCR7;MAP2K3;DAXX;HSP90AA1;RIPK3;STRADA;SLC11A1;STRADB;PRKCD;MINK1;AXIN1;DKK1;EREG;TGFBR2;TOM1L1;ADCYAP1;GPRC5B;ALS2;TRAF4;INCENP;DOK7;TNIK;GAS6;DDR2;CSF1R;CALCA;SRC;PDGFB;NEDD9;ADRB2;LRP8;LILRA5;PPP2CA;PAK1;RELN;ERBB3;PDCD10;CCL5;SNX9;CLSPN;CCL19;FCGR1A;PAK2;MARK2;MAP4K4;PAK4;SNCA;EGR1;PRNP;PTPN1;ACE;DAB2IP;PARP16;AZU1;V…
regulation of ERK1 and ERK2 cascade (GO:0070372)	125/238	0.222034	0.999996	0	0	1.11451	1.67726	CCL4L1;PHB2;ICAM1;FGF4;PYCARD;RPS6KA6;SIRPA;LGALS9;PDE8A;PDGFRB;PDGFRA;FBXW7;ADIPOQ;F2R;ADCYAP1;PRKD2;EPHA2;NOTCH2;CSF1R;CCL3L1;SHC1;CHRNA7;C5AR1;PDGFB;PDGFA;FBLN1;FPR2;PHB;PRKCZ;RASGRP1;THPO;FAM83D;FGF21;CCR1;STYX;ABCA7;BRAF;MFHAS1;BMP2;DLG1;FGF19;PIN1;FGFR4;FGFR3;FERMT2;FGFR2;FGF10;NRP1;ARHGAP8;PSCA;APIP;HTR2B;PTEN;HTR2C;PTPN22;TREM2;SPRED3;FLCN;DSTYK;SPRED1;DUSP10;GLIPR2;TIMP3;CCR7;TNFAIP8L3;C…
regulation of peptidyl-tyrosine phosphorylation (GO:0050730)	50/92	0.223316	0.999996	0	0	1.19888	1.79732	NRP1;CSF3;CD80;ITGB2;PTPRJ;TREM2;GHR;ENPP2;JAK2;ACVR1;IL11;IL15;RIPK2;PRKCD;SFRP1;HAX1;RAP2B;BANK1;HCLS1;CD44;SRC;PDGFB;PDGFA;EFNA5;LRP8;PRKCZ;SAMSN1;RELN;ABL1;TNFRSF14;PAK2;ANGPT4;CD74;PRNP;ANGPT1;TNK2;LIF;OSM;IGF1;VEGFA;EFNA1;GH1;IL3;PDCL3;IL6;CNOT7;CSPG4;PTPN6;TDGF1;FGF10
autophagy of nucleus (GO:0044804)	2016-10-01	0.223386	0.999996	0	0	1.67771	2.51465	ATG9B;RB1CC1;ATG9A;ATG2A;WIPI1;ULK1;WIPI2;WDR45;ATG7;ATG5
cellular response to corticosteroid stimulus (GO:0071384)	2016-10-01	0.223386	0.999996	0	0	1.67771	2.51465	ZFP36;ANXA1;BCL2L11;FAM107A;HNRNPU;NR3C1;SSTR2;ISL1;ZFP36L2;UBE2L3
cellular response to sterol (GO:0036315)	2016-10-01	0.223386	0.999996	0	0	1.67771	2.51465	GRAMD1C;GRAMD1B;SMO;INSIG1;PTCH1;RORC;MLC1;RORA;CYP7A1;GPLD1
ceramide catabolic process (GO:0046514)	2016-10-01	0.223386	0.999996	0	0	1.67771	2.51465	ACER2;ACER1;NEU3;ASAH2B;NEU4;ASAH2;GM2A;HEXB;HEXA;NEU1
DNA unwinding involved in DNA replication (GO:0006268)	2016-10-01	0.223386	0.999996	0	0	1.67771	2.51465	RECQL4;PURA;WRN;RAD51;RECQL5;HMGA1;RPA1;MCM4;MCM6;MCM2
negative regulation of epithelial cell differentiation (GO:0030857)	2016-10-01	0.223386	0.999996	0	0	1.67771	2.51465	SPRED3;FOXE3;SPRED1;CAV1;OSR1;SPRY2;SPRY1;GDF3;MMP9;XDH
neuron cell-cell adhesion (GO:0007158)	2016-10-01	0.223386	0.999996	0	0	1.67771	2.51465	NLGN3;RET;NLGN1;NRXN1;NINJ2;NRXN3;NRXN2;ASTN2;ASTN1;CDK5R1
platelet-derived growth factor receptor signaling pathway (GO:0048008)	2016-10-01	0.223386	0.999996	0	0	1.67771	2.51465	PDGFRB;NRP1;PDGFRA;PTPN1;NR4A3;PDGFB;ABL1;PDGFA;PLAT;PTPRJ
positive regulation of alpha-beta T cell proliferation (GO:0046641)	2016-10-01	0.223386	0.999996	0	0	1.67771	2.51465	SYK;EBI3;XCL1;PTPN22;HLA-A;LGALS9;RASAL3;HLA-E;TGFBR2;CCR2
protein localization to endoplasmic reticulum (GO:0070972)	2016-10-01	0.223386	0.999996	0	0	1.67771	2.51465	PPP1R15A;GABARAPL2;RYR2;VAPA;DDRGK1;GBF1;BCAP29;ANK2;MIA3;UBAC2
protein localization to microtubule organizing center (GO:1905508)	2016-10-01	0.223386	0.999996	0	0	1.67771	2.51465	NEDD1;PCM1;DCTN2;SPAG5;CCDC14;CSNK1D;SNX10;CEP192;PIBF1;BBS4
regulation of activin receptor signaling pathway (GO:0032925)	2016-10-01	0.223386	0.999996	0	0	1.67771	2.51465	ACVR1;FKBP1A;FST;IGSF1;ACVR1B;LEMD3;ACVR2B;FSTL3;SMAD7;DACT1
regulation of systemic arterial blood pressure by hormone (GO:0001990)	2016-10-01	0.223386	0.999996	0	0	1.67771	2.51465	ACE2;EDN1;OXTR;ACE;EDN2;EDN3;NOS3;RASL10B;AGTR1;AVPR1A
T cell mediated immunity (GO:0002456)	2016-10-01	0.223386	0.999996	0	0	1.67771	2.51465	CADM1;AIRE;CD70;CD8A;CTSH;BTN3A3;BTN3A2;HLA-A;GNL1;MICA
limb development (GO:0060173)	17/29	0.2239	0.999996	0	0	1.4262	2.1344	PTCH1;CHD7;NOG;KREMEN1;LRP4;IFT122;DKK1;GLI3;COMP;KAT2B;FGF8;SALL1;SMOC1;RSPO2;BMPR1B;MEGF8;FGF10
mismatch repair (GO:0006298)	17/29	0.2239	0.999996	0	0	1.4262	2.1344	PCNA;RNASEH2A;LIG1;RPA1;RPA2;MLH1;MLH3;MSH2;EXO1;MSH3;POLD1;ERCC1;RPA3;POLD2;MSH5;ABL1;PMS2
regulation of fatty acid biosynthetic process (GO:0042304)	17/29	0.2239	0.999996	0	0	1.4262	2.1344	PRKAB2;PRKAA2;SLC45A3;ELOVL5;MID1IP1;ADIPOQ;PRKAG2;NR1H3;BRCA1;ERLIN2;ADIPOR1;ADIPOR2;APOA5;CEACAM1;EIF6;APOC2;WDTC1
response to zinc ion (GO:0010043)	17/29	0.2239	0.999996	0	0	1.4262	2.1344	SLC30A3;HVCN1;MT1M;MT1X;CRIP1;KHK;GLRA1;MT2A;MT1A;MT1F;ZNF658;MT1G;D2HGDH;ATP13A2;MT1H;MT1B;MT1E
acylglycerol acyl-chain remodeling (GO:0036155)	2021-07-05	0.223986	0.999996	0	0	2.51631	3.76483	DGAT2;DGAT1;AWAT2;PNPLA3;MGLL
aldehyde catabolic process (GO:0046185)	2021-07-05	0.223986	0.999996	0	0	2.51631	3.76483	ADH4;AGXT2;ALDH3B1;PDXP;ADH5
aspartate transmembrane transport (GO:0015810)	2021-07-05	0.223986	0.999996	0	0	2.51631	3.76483	SLC25A18;LRRC8D;SLC25A12;SLC25A22;LRRC8E
AV node cell action potential (GO:0086016)	2021-07-05	0.223986	0.999996	0	0	2.51631	3.76483	CACNB2;SCN10A;SCN5A;CACNA1G;TRPM4
axon ensheathment in central nervous system (GO:0032291)	2021-07-05	0.223986	0.999996	0	0	2.51631	3.76483	CNTNAP1;PLP1;SOX10;HES5;B4GALT5
cellular nitrogen compound catabolic process (GO:0044270)	2021-07-05	0.223986	0.999996	0	0	2.51631	3.76483	MPST;TST;CYP2D6;CYP3A4;CYP3A5
cellular response to platelet-derived growth factor stimulus (GO:0036120)	2021-07-05	0.223986	0.999996	0	0	2.51631	3.76483	HYAL1;HAS1;SYAP1;HAS2;CORO1B
cyclic nucleotide transport (GO:0070729)	2021-07-05	0.223986	0.999996	0	0	2.51631	3.76483	ABCC4;ABCC5;LRRC8D;LRRC8E;SLC19A1
definitive hemopoiesis (GO:0060216)	2021-07-05	0.223986	0.999996	0	0	2.51631	3.76483	TGFBR3;LYL1;HIPK1;CDK5RAP3;ZFP36L2
dendrite arborization (GO:0140059)	2021-07-05	0.223986	0.999996	0	0	2.51631	3.76483	NRP1;CHRNA7;SEMA3A;TAOK2;ZNF365
dense core granule cytoskeletal transport (GO:0099519)	2021-07-05	0.223986	0.999996	0	0	2.51631	3.76483	KIF5B;KIF5A;KIF1C;TANC2;PPFIA2
ethanol catabolic process (GO:0006068)	2021-07-05	0.223986	0.999996	0	0	2.51631	3.76483	SULT1A1;SULT1B1;SULT1E1;SULT1A3;SULT1A2
glial cell migration (GO:0008347)	2021-07-05	0.223986	0.999996	0	0	2.51631	3.76483	P2RY12;CCL3;CCL2;CD9;AZU1
keratinocyte proliferation (GO:0043616)	2021-07-05	0.223986	0.999996	0	0	2.51631	3.76483	FERMT1;SDR16C5;CDH13;KLK8;EREG
late nucleophagy (GO:0044805)	2021-07-05	0.223986	0.999996	0	0	2.51631	3.76483	ATG9B;ATG9A;ATG2A;ULK1;ATG7
lipoxin biosynthetic process (GO:2001301)	2021-07-05	0.223986	0.999996	0	0	2.51631	3.76483	HPGD;ALOX5;ALOX5AP;ALOX12;ALOX15B
macropinocytosis (GO:0044351)	2021-07-05	0.223986	0.999996	0	0	2.51631	3.76483	PYCARD;MAPKAPK3;MAPKAPK2;SNX33;DOCK2
modulation by symbiont of host apoptotic process (GO:0052150)	2021-07-05	0.223986	0.999996	0	0	2.51631	3.76483	RNF213;MAPK1;CTSG;SERPINB9;MAPK3
monoacylglycerol biosynthetic process (GO:0006640)	2021-07-05	0.223986	0.999996	0	0	2.51631	3.76483	DGAT2;DGAT1;MOGAT3;AWAT2;MOGAT2
negative regulation of centriole replication (GO:0046600)	2021-07-05	0.223986	0.999996	0	0	2.51631	3.76483	KAT2B;RBM14;BRCA1;CDK5RAP2;MDM1
negative regulation of membrane protein ectodomain proteolysis (GO:0051045)	2021-07-05	0.223986	0.999996	0	0	2.51631	3.76483	IL10;ROCK1;TIMP3;TIMP1;TIMP4
negative regulation of p38MAPK cascade (GO:1903753)	2021-07-05	0.223986	0.999996	0	0	2.51631	3.76483	DLG1;DUSP10;DUSP1;PTPN22;TREM2
negative regulation of protein import (GO:1904590)	2021-07-05	0.223986	0.999996	0	0	2.51631	3.76483	MDFIC;RAB23;SUFU;APOD;CABP1
negative regulation of protein import into nucleus (GO:0042308)	2021-07-05	0.223986	0.999996	0	0	2.51631	3.76483	MDFIC;RAB23;SUFU;APOD;CABP1
negative regulation of protein sumoylation (GO:0033234)	2021-07-05	0.223986	0.999996	0	0	2.51631	3.76483	PIAS3;GNL3L;CTNNB1;MAGEA2;PARK7
negative regulation of T-helper 17 type immune response (GO:2000317)	2021-07-05	0.223986	0.999996	0	0	2.51631	3.76483	IL4;ZC3H12A;FOXP3;RC3H2;SMAD7
neuron projection arborization (GO:0140058)	2021-07-05	0.223986	0.999996	0	0	2.51631	3.76483	NLGN1;ROCK1;CHRNA7;LRP2;ZNF365
nicotinamide nucleotide biosynthetic process (GO:0019359)	2021-07-05	0.223986	0.999996	0	0	2.51631	3.76483	NMNAT1;QPRT;NMNAT3;NMNAT2;NADSYN1
pantothenate metabolic process (GO:0015939)	2021-07-05	0.223986	0.999996	0	0	2.51631	3.76483	SLC5A6;PANK2;VNN2;PDZD11;VNN3
pharyngeal arch artery morphogenesis (GO:0061626)	2021-07-05	0.223986	0.999996	0	0	2.51631	3.76483	BMP4;NOG;HES1;FOLR1;BMPR1A
phospholipase C-activating dopamine receptor signaling pathway (GO:0060158)	2021-07-05	0.223986	0.999996	0	0	2.51631	3.76483	GNA15;GNA11;DRD1;DRD3;DRD5
platelet dense granule organization (GO:0060155)	2021-07-05	0.223986	0.999996	0	0	2.51631	3.76483	ABCA1;BLOC1S3;F2R;DTNBP1;F2RL3
polyamine biosynthetic process (GO:0006596)	2021-07-05	0.223986	0.999996	0	0	2.51631	3.76483	SMOX;AMD1;SAT2;PAOX;SRM
positive regulation of amyloid-beta clearance (GO:1900223)	2021-07-05	0.223986	0.999996	0	0	2.51631	3.76483	IL4;LRPAP1;ROCK1;ABCA7;TREM2
positive regulation of histone H3-K9 methylation (GO:0051574)	2021-07-05	0.223986	0.999996	0	0	2.51631	3.76483	RIF1;ZNF304;PRDM12;JARID2;SIRT1
positive regulation of hormone metabolic process (GO:0032352)	2021-07-05	0.223986	0.999996	0	0	2.51631	3.76483	SLCO1C1;EGR1;PAX8;ARNT;HIF1A
positive regulation of microtubule nucleation (GO:0090063)	2021-07-05	0.223986	0.999996	0	0	2.51631	3.76483	MECP2;PAK1;DCTN1;HSPA1B;HSPA1A
positive regulation of miRNA metabolic process (GO:2000630)	2021-07-05	0.223986	0.999996	0	0	2.51631	3.76483	LIN28B;PNPT1;ZC3H12A;HRAS;NFKB1
positive regulation of pinocytosis (GO:0048549)	2021-07-05	0.223986	0.999996	0	0	2.51631	3.76483	CDC42;CLN3;AXL;PPT1;ANKFY1
positive regulation of protein localization to centrosome (GO:1904781)	2021-07-05	0.223986	0.999996	0	0	2.51631	3.76483	PARD6A;APC;NUP62;CEP250;BICD1
positive regulation of synaptic transmission, GABAergic (GO:0032230)	2021-07-05	0.223986	0.999996	0	0	2.51631	3.76483	NPS;NLGN1;ZDHHC12;HAP1;ZDHHC3
positive regulation of vesicle fusion (GO:0031340)	2021-07-05	0.223986	0.999996	0	0	2.51631	3.76483	ANXA1;ANXA2;AKT2;DOC2B;SNCA
protection from non-homologous end joining at telomere (GO:0031848)	2021-07-05	0.223986	0.999996	0	0	2.51631	3.76483	DCLRE1B;DCLRE1A;DCLRE1C;TERF2IP;TFIP11
regulation of bile acid metabolic process (GO:1904251)	2021-07-05	0.223986	0.999996	0	0	2.51631	3.76483	PANK2;NR1H4;FGFR4;CYP7A1;SIRT1
regulation of CD8-positive, alpha-beta T cell differentiation (GO:0043376)	2021-07-05	0.223986	0.999996	0	0	2.51631	3.76483	SOCS1;CBFB;NCKAP1L;ZBTB7B;RUNX1
regulation of endothelial cell chemotaxis to fibroblast growth factor (GO:2000544)	2021-07-05	0.223986	0.999996	0	0	2.51631	3.76483	FGF18;CXCL13;FGF1;FGF4;FGFR1
regulation of growth hormone secretion (GO:0060123)	2021-07-05	0.223986	0.999996	0	0	2.51631	3.76483	ADCYAP1;GHRHR;GHRH;CHD7;GHRL
regulation of lens fiber cell differentiation (GO:1902746)	2021-07-05	0.223986	0.999996	0	0	2.51631	3.76483	SPRED3;FOXE3;SPRED1;SPRY2;SPRY1
regulation of male gonad development (GO:2000018)	2021-07-05	0.223986	0.999996	0	0	2.51631	3.76483	CITED2;WT1;DHX37;SOX9;WNT4
regulation of microglial cell migration (GO:1904139)	2021-07-05	0.223986	0.999996	0	0	2.51631	3.76483	CX3CR1;P2RY12;CSF1;CCL3;TREM2
regulation of microtubule binding (GO:1904526)	2021-07-05	0.223986	0.999996	0	0	2.51631	3.76483	PPP2CA;MAP2;ABL1;GAS8;MARK2
regulation of morphogenesis of an epithelium (GO:1905330)	2021-07-05	0.223986	0.999996	0	0	2.51631	3.76483	CXCL10;GJA1;RNF207;FGF1;FOXP1
regulation of myosin-light-chain-phosphatase activity (GO:0035507)	2021-07-05	0.223986	0.999996	0	0	2.51631	3.76483	IKBKB;NUAK1;ROCK1;ROCK2;NCKAP1L
regulation of NAD(P)H oxidase activity (GO:0033860)	2021-07-05	0.223986	0.999996	0	0	2.51631	3.76483	RFK;AGTR1;SLAMF8;PARK7;DRD5
regulation of natural killer cell chemotaxis (GO:2000501)	2021-07-05	0.223986	0.999996	0	0	2.51631	3.76483	CCL7;CCL5;CCL3;CCL2;XCL1
regulation of oxidative stress-induced neuron intrinsic apoptotic signaling pathway (GO:1903376)	2021-07-05	0.223986	0.999996	0	0	2.51631	3.76483	FBXW7;TREM2;PARK7;HIF1A;MCL1
regulation of protein deubiquitination (GO:0090085)	2021-07-05	0.223986	0.999996	0	0	2.51631	3.76483	OTUD4;WDR48;ZC3H12A;TANK;TRIM21
regulation of Rab protein signal transduction (GO:0032483)	2021-07-05	0.223986	0.999996	0	0	2.51631	3.76483	DENND4B;DENND4A;DENND1A;SGSM3;MADD
regulation of smooth muscle cell differentiation (GO:0051150)	2021-07-05	0.223986	0.999996	0	0	2.51631	3.76483	OLFM2;SRF;FOXO4;FGFR2;EREG
regulation of T-helper 1 cell differentiation (GO:0045625)	2021-07-05	0.223986	0.999996	0	0	2.51631	3.76483	ANXA1;CD80;IL27;CCL19;JAK3
regulation of transforming growth factor beta2 production (GO:0032909)	2021-07-05	0.223986	0.999996	0	0	2.51631	3.76483	CDH3;SMAD3;GATA6;HIF1A;BMPR1A
regulation of vascular associated smooth muscle cell differentiation (GO:1905063)	2021-07-05	0.223986	0.999996	0	0	2.51631	3.76483	KIT;NFATC3;PDGFB;NFATC2;ENG
response to lead ion (GO:0010288)	2021-07-05	0.223986	0.999996	0	0	2.51631	3.76483	PPP2CA;PLSCR1;PPP5C;MAPT;PPP1CA
retinal rod cell development (GO:0046548)	2021-07-05	0.223986	0.999996	0	0	2.51631	3.76483	RP1;NRL;RPGRIP1L;BBS4;TOPORS
ribonucleoprotein complex disassembly (GO:0032988)	2021-07-05	0.223986	0.999996	0	0	2.51631	3.76483	DYRK3;DHX8;KIF5B;TFIP11;ZFAND1
rRNA-containing ribonucleoprotein complex export from nucleus (GO:0071428)	2021-07-05	0.223986	0.999996	0	0	2.51631	3.76483	LSG1;XPO1;EIF6;TSC1;ABCE1
SA node cell action potential (GO:0086015)	2021-07-05	0.223986	0.999996	0	0	2.51631	3.76483	HCN4;ANK2;SCN5A;SCN3B;CACNA1G
thyroid hormone transport (GO:0070327)	2021-07-05	0.223986	0.999996	0	0	2.51631	3.76483	SLCO1C1;SLC7A8;CRYM;SLC16A2;SERPINA7
positive regulation of epithelial cell proliferation (GO:0050679)	66/123	0.224262	0.999996	0	0	1.1662	1.74339	NRP1;ECM1;FOXE3;NRP2;PDCD6;PTPRN;HTR2B;NRARP;FGF1;CDH3;FGF9;HYAL1;MYC;SOX9;SCN5A;HRAS;OSR1;WNT5A;NME2;ARNT;SOX11;PROX1;F3;SIRT1;PGF;PAX2;TGFBR1;SFRP1;CDH13;PRKD2;ANG;PRKD1;NOTCH2;YAP1;CCL11;C5AR1;PDGFB;NOD2;HIF1A;RTN4;ERBB2;ZNF304;RREB1;TBX1;TCF7L2;EGR3;BAD;FZD7;TNFSF12;GDF2;VEGFB;VEGFC;WNT7A;IGF1;BMP5;VEGFA;BMP4;CRNN;NR4A1;PDCL3;BMP2;NR4A3;AGGF1;FGFR2;FGF10;CCL26
negative regulation of cell death (GO:0060548)	51/94	0.22555	0.999996	0	0	1.19442	1.77874	PAGE4;CSF1;SPEF1;HTR2B;TXNDC12;NENF;PARK7;NUP62;ADNP2;TMEM109;VPS35;PDE8A;BNIP3L;PACRG;SOX11;HLA-F;TNFRSF1B;PAX2;CD200R1;IMPACT;CHMP4A;PRKD1;KANK2;LRPAP1;VPS4B;HTRA2;INPP5A;GPNMB;AGR3;SRGAP2;DCPS;PPARGC1A;SULT1A3;ATG5;SNCA;CHGA;WFS1;PARP16;KIR3DL2;BTBD10;POU4F1;BMP4;PINK1;CDK5;CHMP2A;ATP13A2;CD200;FERMT2;HSPA1B;RAD18;HSPA1A
modification-dependent protein catabolic process (GO:0019941)	106/201	0.225726	0.999996	0	0	1.12405	1.67307	UBE2D4;UBE2D2;KEAP1;BUB1B;UBE2L6;FBXO21;FBXO22;UBE2L3;CDC20;CDC23;PTTG1;RNF19A;WDR91;TRIM25;BTRC;FBXO8;FBXO7;RNF43;ANAPC7;UBE2E1;UBE4B;FBXO11;RC3H2;KCTD6;RBX1;RNF126;CDC34;RNF128;WDR81;KCTD10;ANAPC4;ANAPC2;PSMD14;KLHL15;PSMD13;FBXO45;ANAPC11;RNF213;UBD;UBC;PSMF1;UBE2H;HACE1;NDFIP1;UBE2I;KLHL25;UBE2B;UBE2C;SIAH2;BFAR;ISG15;UBE2A;NTAN1;CNOT4;TOLLIP;MDM2;FBXL4;RNF185;RNF11;RNF13;RNF14;USP33;UBL7;TOP…
cellular response to alcohol (GO:0097306)	27/48	0.228583	0.999996	0	0	1.29451	1.91051	GRAMD1C;GRAMD1B;PTGFR;PTGER2;MLC1;ADCY1;AHR;BRCA1;ADCY7;CYP7A1;ADCY6;GNAI1;ADCY5;GLRA1;GNG2;CDH1;MAP4K1;SPHK2;PTCH1;GOLPH3;SFRP1;RAD51;SMO;KLF9;CTNNB1;CFTR;GPLD1
Golgi to plasma membrane transport (GO:0006893)	27/48	0.228583	0.999996	0	0	1.29451	1.91051	MACF1;SYS1;GGA2;ARFRP1;GGA1;GGA3;RAB26;KIF13A;STXBP6;CCDC93;GOLGA7;SPTBN1;BBS2;NSF;ARFGEF2;OSBPL5;GOLPH3L;GOLPH3;RAB31;EXOC6;CCDC22;VAMP4;VAMP5;EXOC2;LLGL1;OPTN;EXOC1
positive regulation of blood vessel endothelial cell migration (GO:0043536)	27/48	0.228583	0.999996	0	0	1.29451	1.91051	FOXC2;CD40;PDGFB;PTGS2;HDAC9;HIF1A;THBS1;HDAC7;HMOX1;PLCG1;MAP2K3;ANGPT4;MAP3K3;FGFBP1;ANXA1;ANGPT1;NOS3;PDPK1;SIRT1;VEGFA;ADAM17;SP1;FGF18;RHOJ;PRKD2;PRKD1;FGFR1
regulation of protein metabolic process (GO:0051246)	27/48	0.228583	0.999996	0	0	1.29451	1.91051	ROCK2;CHRNA7;FAF1;ODC1;LTBP4;NEDD8;ZDHHC2;PARL;CHEK2;SPOP;VPS35;FAM83D;LDLR;MAP2K5;ACE;WFS1;PLAUR;ABCA7;LILRB2;KLF4;KLF2;FKBP1A;TRAF3;MDM2;SPOPL;TMEM9;CHMP6
substrate adhesion-dependent cell spreading (GO:0034446)	27/48	0.228583	0.999996	0	0	1.29451	1.91051	NRP1;LAMC3;KIF14;NTN4;ILK;PIK3R1;MICALL2;LPXN;ITGB7;RAC1;SRGAP2;BVES;EPHB3;ITGA4;LAMB3;LAMB2;PARVA;PARVB;USH2A;EFNA1;ATRN;ITGA8;RADIL;EPHA1;FERMT2;MEGF9;VAMP3
positive regulation of transcription by RNA polymerase II (GO:0045944)	464/908	0.229358	0.999996	0	0	1.05406	1.55207	ATF2;ZNF296;EHF;GABPB2;MAML1;SERPINE1;HNRNPU;RBPJ;GABPB1;ELK3;ELK4;IL4I1;CREB3L3;SOX17;CREB3L4;ZMIZ1;MYC;SOX15;ZC3H12A;NAMPT;IER5;JUNB;MEF2A;DDX17;MEF2C;MEF2B;SOX11;MED4;ISL1;AR;RFX4;RFX5;HOXB4;HOXB3;HOXB2;PRKD2;PRKD1;ATF6;ATF3;SKAP1;ATF4;ZNF395;CTBP2;AIRE;PRKDC;GATA6;PDGFB;PRDM15;GATA5;HIF1A;PRDM10;PLAC8;TERT;GALR2;NKX2-1;HOXC4;PPARGC1A;ZNF268;RREB1;PPARGC1B;NGFR;ZNF143;JUN;ZNF263;JUND;NFATC3;NR…
Fc-gamma receptor signaling pathway involved in phagocytosis (GO:0038096)	39/71	0.229905	0.999996	0	0	1.22722	1.80412	CYFIP2;CYFIP1;NCKAP1;WIPF1;SRC;WIPF2;ARPC1A;WIPF3;WAS;CD3G;PIK3R2;PIK3R1;CDC42;NCKIPSD;PAK1;ABL1;MAPK1;NCKAP1L;RAC1;PLCG1;FCGR1A;MAPK3;VAV3;HSP90AA1;YES1;SYK;PRKCE;PRKCD;ARPC4;BAIAP2;VAV2;FGR;FCGR2A;MYO1C;ARPC2;ARPC3;ELMO2;GRB2;CD247
negative regulation of axon extension (GO:0030517)	18/31	0.231063	0.999996	0	0	1.39394	2.04221	RTN4R;SEMA6B;SEMA5B;CDKL3;SEMA4A;SEMA6C;SEMA3C;SEMA3A;SEMA4B;SEMA6D;SEMA3B;SEMA4G;RTN4;MAG;MAP2;TRIM46;DIP2B;KIAA0319
positive regulation of mononuclear cell migration (GO:0071677)	18/31	0.231063	0.999996	0	0	1.39394	2.04221	CCR1;SERPINE1;CXCL17;MOSPD2;DEFB124;FPR2;AIF1;IL4;CXCL10;CXCL12;CCL5;CCR7;CCR6;LGALS9;S100A14;GAS6;CCR2;LGMN
positive regulation of ubiquitin-protein transferase activity (GO:0051443)	18/31	0.231063	0.999996	0	0	1.39394	2.04221	FBXW7;UBE2C;DCUN1D3;DCUN1D4;ARRDC3;DCUN1D1;PTEN;AXIN1;BMI1;TOPORS;UBE2L3;CDC20;GOLGA2;FZR1;PINK1;MAGEA2;PIN1;BTRC
regulation of macrophage derived foam cell differentiation (GO:0010743)	18/31	0.231063	0.999996	0	0	1.39394	2.04221	CRP;ABCA1;MSR1;CSF1;ABCA5;ADIPOQ;LPL;PLA2G3;NR1H3;ALOX15B;NFKB1;NFKBIA;MAPK9;PLA2G10;AGTR1;CD36;PPARA;ABCG1
positive regulation of macromolecule metabolic process (GO:0010604)	199/384	0.232339	0.999996	0	0	1.08404	1.58223	ATF2;CNTF;TFRC;RBPJ;GJA1;MYC;ZC3H12A;VPS35;LGALS9;SOX9;BVES;LGALS7;MEF2C;SLC11A1;ANK2;SCRIB;SOX11;DKK1;AR;CLDN5;SFRP4;CLDN3;ATF4;SLC22A2;PDGFB;GATA5;HIF1A;INPP5F;PDCD10;DHX36;NKX2-1;ZBTB7B;PPARGC1A;SRPK2;EGR1;RDX;SETDB2;RAB27A;BRAF;AZU1;IGF1;NR0B2;OCLN;FUBP1;ID2;CD28;MYOM1;CITED1;CITED2;PRKAG1;PCSK9;BRCA1;CTCF;CD3E;ROBO1;C1QTNF1;CTSH;CD36;FOXD1;ANXA2;IFNGR1;SLC2A10;NOG;SERPINB9;PPHLN1;F3;MED23;IL…
organic hydroxy compound biosynthetic process (GO:1901617)	28/50	0.232874	0.999996	0	0	1.28143	1.86738	INSIG1;AKR1D1;PRKAG2;ALOX12;PARK7;CYP7A1;HSD17B10;TM7SF2;EBP;SCP2;PMVK;PNPO;OSBPL9;ACOT8;OSBPL6;OSBPL3;OSBPL2;AKR1C4;BAAT;ALOX15B;CYP39A1;PER2;CH25H;SQLE;AMACR;ACOX2;PSAT1;DHCR7
positive regulation of cell morphogenesis involved in differentiation (GO:0010770)	28/50	0.232874	0.999996	0	0	1.28143	1.86738	NRP1;CUL7;PRKDC;ILK;NEDD9;TRIOBP;CDC42;CUX2;CUX1;ABL1;RAC3;RAC1;RREB1;FGB;CDKL3;FGA;CDKL5;FBXW8;SS18L1;FGG;CAPRIN1;CAPRIN2;MYADM;CASS4;CSPG5;ARHGEF7;FERMT2;LIMS2
regulation of cellular component movement (GO:0051270)	28/50	0.232874	0.999996	0	0	1.28143	1.86738	ROCK1;ROCK2;MYCBP2;ERBB3;INPP5F;ERBB2;PDPN;ABL1;ABL2;ZSWIM4;IGBP1;ACTN1;NRG1;MEMO1;ACTN4;ARAP1;NRG2;TGFBR1;EREG;VEGFA;BTC;TGFBR3;ADAM17;CDK6;NRG4;CD9;PKN1;HBEGF
regulation of generation of precursor metabolites and energy (GO:0043467)	28/50	0.232874	0.999996	0	0	1.28143	1.86738	NUP205;POM121;NUP107;SEH1L;NUP188;PRKAG1;PRKAG2;HIF1A;NUP160;KHK;POM121C;NUP62;PRDM16;EP300;NUP43;RAE1;RANBP2;SEC13;PNPT1;PGAM1;NUP153;GCK;NUP93;EIF6;NUP50;NUP35;NUP98;NUP37
positive regulation of cell motility (GO:2000147)	116/221	0.23494	0.999996	0	0	1.11295	1.61202	SEMA5B;FAM89B;CSF1;FAM107A;FGF1;MYLK;CXCL16;PLAU;AKT2;FAM110C;CPNE3;ACVR1;PDGFRB;SEMA6B;PDGFRA;SEMA6C;WNT5B;SEMA6D;F2R;ACTN4;ADAM17;CLDN3;SMO;RUFY3;MYADM;EPHA1;PHPT1;GRB7;CSF1R;CD151;CCDC25;MAZ;PDGFB;PDGFA;PDCD10;CLEC7A;DDRGK1;PODXL;ZNF304;DRD1;ZNF268;CCR1;CAV1;RDX;IGF1;COL1A1;IL4;VIL1;BMP2;CXCL12;TRIP6;CASS4;SNAI2;TDGF1;FERMT2;RET;ITGB1;TRADD;LAMC2;SYNE2;PPP3CA;C1QTNF8;ITGAX;CTSH;CCR7;HRAS;EDN1;…
fibroblast growth factor receptor signaling pathway (GO:0008543)	41/75	0.235551	0.999996	0	0	1.21426	1.75562	KLB;FGF1;FGF4;FGF6;PTBP1;SPRED1;FGF8;FGF9;FLRT2;POLR2A;FLRT3;FLRT1;POLR2E;MAPK1;POLR2F;POLR2G;FGF21;MAPK3;POLR2L;KL;FGFBP1;TIA1;GALNT3;NOG;FRS2;SHCBP1;FGF17;FIBP;HNRNPM;ESRP2;HNRNPH1;KIF16B;FGF19;HNRNPF;FGF18;GRB2;FGFR4;FGFR3;FGFR2;FGF10;FGFR1
translational elongation (GO:0006414)	56/104	0.235865	0.999996	0	0	1.17491	1.69715	MRPS17;MRPS15;GFM2;MRPS14;MRPS11;MRPS12;MRPL39;MRPS10;MRPL34;MRPL35;MRPL33;EEF1B2;MRPL4;MRPL41;MRPL2;EEF2K;MRPL1;MRPL40;MRPS27;MRPS18B;MRPL49;MRPS18A;MRPS21;MRPL47;MRPL48;MRPL45;MRPS6;MRPL43;MRPS18C;MRPL44;EEF1G;MRPL52;OXA1L;MRPL53;MRPS9;MRPL51;EEF1A2;DAP3;MRPL18;MRPS33;MRPL19;MRPS34;MRPL14;MRPS30;MRPL12;MRPL13;MRPL10;MRPL11;MRPL55;EEFSEC;PTCD3;MRPL27;MRPL28;MRPL24;MRPL22;MRPL30
negative regulation of interleukin-8 production (GO:0032717)	2018-11-01	0.236119	0.999996	0	0	1.58184	2.28326	IL10;ANXA1;ANXA4;BCL3;TLR9;OTUD7B;PTPN22;TLR6;KLF4;CD33;MAP2K5
neuron maturation (GO:0042551)	2018-11-01	0.236119	0.999996	0	0	1.58184	2.28326	FARP2;C1QA;MTCH1;SRRM4;EPHA8;LGI4;ANKS1A;SCARF1;CLN5;RND1;B4GALT5
positive regulation of glial cell differentiation (GO:0045687)	2018-11-01	0.236119	0.999996	0	0	1.58184	2.28326	EGR2;BMP2;PTPRZ1;BIN1;CLCF1;ID2;CXCR4;HES1;DICER1;TNFRSF1B;ZNF365
regulation of adaptive immune response (GO:0002819)	2018-11-01	0.236119	0.999996	0	0	1.58184	2.28326	SASH3;PYCARD;IL4I1;RIPK3;IRF1;AHR;IL6ST;ADCY7;SAMSN1;SIRT1;SKAP1
regulation of multicellular organism growth (GO:0040014)	2018-11-01	0.236119	0.999996	0	0	1.58184	2.28326	BBS2;GHR;GHSR;GH1;GHRHR;MBD5;PTCH1;GHRH;GHRL;IGF1;PRL
regulation of spindle organization (GO:0090224)	2018-11-01	0.236119	0.999996	0	0	1.58184	2.28326	GPSM2;PARP3;PSRC1;NUMA1;DCTN1;NUP62;TACC3;FSD1;RNF4;RAE1;GNAI1
release of cytochrome c from mitochondria (GO:0001836)	2018-11-01	0.236119	0.999996	0	0	1.58184	2.28326	BAD;FZD9;IFI6;SFN;MFF;SOD2;BID;DNM1L;BBC3;BCL2L1;BOK
response to axon injury (GO:0048678)	2018-11-01	0.236119	0.999996	0	0	1.58184	2.28326	P2RY12;DHFR;GAP43;MORN4;FLRT3;DPYSL3;MTR;TREM2;APOD;MAPK8IP3;FOLR1
triglyceride biosynthetic process (GO:0019432)	2018-11-01	0.236119	0.999996	0	0	1.58184	2.28326	DGAT2;DGAT1;MOGAT3;GPAM;MOGAT2;MOGAT1;PNPLA3;PCK1;LPIN2;LPIN3;PCK2
negative regulation of protein-containing complex assembly (GO:0031333)	29/52	0.236949	0.999996	0	0	1.2695	1.82796	DDX3X;THRA;TRAF3IP1;SRC;KIF14;TREM2;NLRC3;PARK7;PRKCZ;CDC42;EP300;PMEPA1;LCMT1;DACT1;JAM3;ANKRD27;RIOK3;RPL13A;TMC8;TFIP11;SMAD6;DKK1;ISL1;PPM1A;IMPACT;IAPP;ULK1;AIDA;CRYAB
regulation of release of sequestered calcium ion into cytosol (GO:0051279)	29/52	0.236949	0.999996	0	0	1.2695	1.82796	NPSR1;CXCL9;SRI;THY1;JPH2;CD19;DMD;NOS1;DRD1;PLCG1;CLIC2;PRKACA;SNCA;GSTO1;PDPK1;PDE4D;TRPC1;F2R;ANK2;F2;LIME1;FKBP1A;CXCL10;CXCL11;APLNR;CASQ2;XCL1;CALM3;F2RL3
bile acid metabolic process (GO:0008206)	19/33	0.237661	0.999996	0	0	1.36628	1.96322	OSBPL9;ACOT8;OSBPL6;OSBPL3;AKR1D1;OSBPL2;AKR1C4;BAAT;CYP7A1;GBA2;HSD17B10;CYP39A1;CH25H;AMACR;SCP2;ACOX2;NPC1;UGT2A2;ACAA1
regulation of cholesterol efflux (GO:0010874)	19/33	0.237661	0.999996	0	0	1.36628	1.96322	ABCA2;ABCA5;YJEFN3;ABCA3;CAV1;PTCH1;PON1;ADIPOQ;NR1H3;TREM2;ABCA7;ABCA8;SIRT1;SREBF2;TTC39B;NFKBIA;EEPD1;PLA2G10;PLTP
signal transduction by p53 class mediator (GO:0072331)	19/33	0.237661	0.999996	0	0	1.36628	1.96322	DDX5;USP10;ATRX;FHIT;POU4F1;PYCARD;ACER2;STK11;IFI16;SESN2;BCL3;JMY;TP53BP2;MAGEA2;PMAIP1;ZNF385B;MDM4;E2F7;BOK
vasculogenesis (GO:0001570)	19/33	0.237661	0.999996	0	0	1.36628	1.96322	PDGFRB;CUL7;CAV1;GLMN;ADM;RASIP1;TGFBR2;VEGFA;TGFBR3;SPRED1;SOX17;WT1;RASA1;TBX20;APLNR;HAS2;ITGB8;AGGF1;ENG
cellular response to UV (GO:0034644)	42/77	0.238228	0.999996	0	0	1.20834	1.7334	CDKN1A;PCNA;XPA;PTPRK;CRIP1;AURKB;AQP1;YY1;STK11;HYAL1;HYAL2;MYC;RUVBL2;POLD1;CHEK1;HYAL3;DHX36;EP300;BMF;TIMP1;USP47;OPN3;MMP1;MMP2;RHBDD1;METTL3;MMP3;PRKCD;USP28;MMP9;SIRT1;CDC25A;DDB2;IMPACT;ERCC4;ERCC1;NEDD4;CARD16;PPID;ATF4;ATR;TAF1
positive regulation of endothelial cell proliferation (GO:0001938)	42/77	0.238228	0.999996	0	0	1.20834	1.7334	NRP1;ECM1;NRP2;CCL11;PDCD6;HTR2B;PDGFB;NRARP;HIF1A;HMOX1;PLCG1;FGFBP1;EGR3;ITGA4;PDPK1;TNFSF12;WNT5A;GDF2;VEGFB;ARNT;VEGFC;PROX1;F3;SIRT1;PGF;TGFBR1;VEGFA;BMP4;NR4A1;PDCL3;ADAM17;BMP2;SP1;AGTR1;APLNR;CDH13;AGGF1;ANG;PRKD2;PRKD1;CCL26;FGFR1
positive regulation of tumor necrosis factor production (GO:0032760)	42/77	0.238228	0.999996	0	0	1.20834	1.7334	SETD4;LPL;PTPRJ;NOD2;PSEN1;RASGRP1;THBS1;LILRA5;IFIH1;PYCARD;SPN;CLEC7A;CCL3;TNFRSF8;LGALS9;CCL19;CD14;JAK2;CCR2;ARFGEF2;SYK;DDX58;IFNGR1;SPHK2;WNT5A;STAT3;AZU1;ISL1;TIRAP;HLA-E;TLR1;CD2;IL1A;IL6;OAS1;FRMD8;OAS2;OAS3;TLR9;TLR3;TMEM106A;TLR2
positive regulation of type I interferon production (GO:0032481)	42/77	0.238228	0.999996	0	0	1.20834	1.7334	CRCP;DDX3X;PRKDC;PTPN22;PQBP1;HSPD1;IFIH1;RNF135;IFI16;DHX58;DHX36;POLR2E;EP300;POLR2F;CD14;POLR2L;HSP90AA1;DDX58;RIPK2;POLR3GL;RIOK3;ISG15;NFKB1;NFKB2;OAS1;OAS2;POLR3C;IRF1;OAS3;POLR1C;TLR9;TLR8;CTNNB1;POLR3G;TLR7;TRIM15;POLR3H;POLR3K;TLR3;MYD88;TLR2;TRIM56
regulation of cellular amino acid metabolic process (GO:0006521)	30/54	0.240825	0.999996	0	0	1.25855	1.79178	PSMD10;PSMB11;PSMD14;PSMD13;ODC1;PPM1K;OAZ2;PSMB10;PSMB6;PSMB7;PSMD7;PSMB5;PSMD4;PSMB2;PSMD2;PSMD1;PSMF1;NQO1;PSMB8;PSMB9;PSMA5;BCKDK;PSMA4;PSMC6;PSMA1;PSMA2;PSMC4;PSMC1;PSME1;PSME2
unsaturated fatty acid metabolic process (GO:0033559)	30/54	0.240825	0.999996	0	0	1.25855	1.79178	ALOX12;ALOX12B;PTGS1;CYP4Z1;FADS2;SCP2;CYP2D6;ALOX5;ACAA1;FADS1;CYP2J2;ELOVL1;ACOT8;GPX1;ELOVL5;PNPLA8;ELOVL2;PLA2G4B;CYP4F2;PLA2G4C;SCD5;PTGR1;CYP4F11;ALOX15B;ACOX1;SCD;PLA2G10;GSTA1;DAGLB;MGLL
regulation of interleukin-6 production (GO:0032675)	59/110	0.241447	0.999996	0	0	1.16503	1.65563	SETD4;TNFAIP3;PTPN22;TREM2;PYCARD;IFIH1;HYAL2;ZC3H12A;SIRPA;LGALS9;IL10;GHSR;SYK;DDX58;SPHK2;F2R;WNT5A;HLA-B;IL16;IRAK3;ISL1;TIRAP;EREG;TLR1;IL1A;CD200R1;IL1B;MAPKAPK2;TLR9;TLR8;TLR7;TLR6;GAS6;TLR3;TMEM106A;TLR2;LPL;NLRC3;NOD2;AIF1;HSPD1;LILRA5;CLEC7A;MBP;NCKAP1L;CD74;AFAP1L2;CARD9;STAT3;LILRB2;IL6;NLRP12;SYT11;LEP;GHRL;PTPN6;IL17D;CD200;MYD88
positive regulation of hydrolase activity (GO:0051345)	79/149	0.243317	0.999996	0	0	1.13667	1.60656	ARHGAP11A;BCAR3;ITGB1;CD40;CCL4L1;DOCK9;DOCK8;SNX13;FLCN;RGS1;CTSH;EVI5L;HRAS;TGM2;NDEL1;BCAS3;CDKL5;RIPK3;F2R;ARAP1;RHOC;ADCYAP1;SFRP1;TBC1D2;TBC1D20;ALS2;TBC1D7;RAPGEF1;XCL1;PKP4;ITGA6;ARHGEF7;PLIN5;RTN4R;CCL14;CCL11;CCL3L1;RGS16;RAP1GDS1;ASAP3;ADRB1;THY1;RASGRP2;RASGRP1;RAP1GAP;WRN;CCL8;CCL7;CCL5;ERBB2;CCL3;CCL2;SNX9;CCL19;RAB11FIP2;SRGAP2;CCL18;CCL15;MAP4K4;CCL25;NTRK1;CCL22;CAV2;CCL20;NET1;B…
phospholipase C-activating G protein-coupled receptor signaling pathway (GO:0007200)	44/81	0.243319	0.999996	0	0	1.19746	1.69246	CHRM2;CX3CR1;CALCA;CHRM1;GPR65;C5AR1;PTGER3;HTR2B;FPR1;LPAR1;OPRL1;HTR2C;ADRA1D;FPR3;FPR2;ADRA1B;LTB4R;GPR174;GNA15;HRH1;P2RY6;CCKAR;GALR2;GNA11;P2RY1;DRD1;DRD3;TGM2;DRD5;GPR157;P2RY12;GPR17;P2RY10;P2RY11;HOMER1;GPR32;F2R;GPR4;OPRM1;TACR1;ESR1;AGTR1;GPR18;F2RL3
bicarbonate transport (GO:0015701)	20/35	0.243763	0.999996	0	0	1.34231	1.89475	CA12;HBB;SLC4A1;SLC4A2;SLC4A5;AQP1;CYB5R2;SLC4A7;CYB5R1;SLC4A8;CYB5R4;SLC4A9;CA3;CA4;SLC26A7;CA9;CYB5RL;CFTR;SLC26A6;CA13
cellular response to hydrogen peroxide (GO:0070301)	20/35	0.243763	0.999996	0	0	1.34231	1.89475	ANXA1;PLEKHA1;RIPK3;PRKCD;SIGMAR1;TNFAIP3;PARK7;SIRT1;PAX2;AQP1;RHOB;NET1;TRPM2;IL6;IMPACT;ABL1;PPIF;SIRPA;ANKZF1;NFE2L2
cellular response to tumor necrosis factor (GO:0071356)	102/194	0.24428	0.999996	0	0	1.11679	1.57404	PLVAP;CCL4L1;ZFAND6;TXNDC17;PYCARD;ZFP36;PSMD7;PSMD4;PSMD2;ZC3H12A;PSMD1;TNFRSF8;ACTN4;EDAR;SFRP1;ADAM17;PSME1;PSME2;PSMD10;CCL3L1;PSMD14;PSMD13;TNFRSF11A;FOXO3;ZFP36L2;BAG4;TNFRSF14;PSMF1;TNFSF14;TNFSF15;TNFSF12;TNFRSF9;NR1D1;NFKBIA;TNFSF9;TDGF1;MAP3K14;NFE2L2;CD40;TRADD;ILK;BRCA1;TNFRSF13C;EDA2R;IKBKB;HYAL1;HYAL2;HYAL3;JAK2;EDARADD;TNFRSF12A;TNFRSF18;TNFRSF1B;COMMD7;SIRT1;TNFRSF1A;PSMA5;PSMA4;P…
blood vessel morphogenesis (GO:0048514)	31/56	0.244519	0.999996	0	0	1.24848	1.75845	NRP1;CUL7;SLC1A1;ADM;RBPJ;RASIP1;EFNB2;SOX17;TBX20;ITGB8;HAS2;HES1;TBX1;CCBE1;SYK;CAV1;GLMN;GDF2;PROX1;TGFBR1;TGFBR2;SMAD7;VEGFA;TGFBR3;LOX;WT1;RASA1;ID1;APLNR;AGGF1;ENG
negative regulation of metabolic process (GO:0009892)	31/56	0.244519	0.999996	0	0	1.24848	1.75845	RB1;FOXC2;LAMA4;NPR3;PCTP;ABHD6;RBPJ;ADAMTS5;FLCN;STK11;MAP2K6;TLE3;WNT10B;BTN2A2;IL15;ACOT11;ADIPOQ;ARRDC3;PLCL2;CIDEA;NR1H3;LNPEP;NR1D1;ACVR2B;ADAM17;IL1B;APOC2;NOVA2;ID1;IL18R1;ATF4
peptidyl-tyrosine modification (GO:0018212)	31/56	0.244519	0.999996	0	0	1.24848	1.75845	CSF1R;SRC;PDGFB;TTL;RELN;ERBB2;ABL1;ABL2;JAK2;JAK3;PDGFRB;NTRK1;PDGFRA;SYK;DYRK1A;FGR;TPST2;TPST1;ZAP70;ABI2;LCK;ABI3;KIT;BTK;PTPN6;EPHA1;FGFR4;FGFR3;FGFR2;DDR2;FGFR1
long-chain fatty acid metabolic process (GO:0001676)	45/83	0.245741	0.999996	0	0	1.19244	1.67357	ASAH2;HPGD;ALOX12;ALOX12B;CYP3A4;PTGS2;CYP4Z1;FADS2;CPT2;SCP2;CYP2D6;ALOX5;HACL1;ACAA1;FADS1;CYP2J2;GSTM4;ELOVL1;ACOT8;GPX1;ELOVL5;PNPLA8;ELOVL2;PLA2G4B;CYP4F2;EPHX2;ACAD9;PLA2G4C;ACSL6;ACSL5;ACSL4;ELOVL6;ACSL3;CYP4F11;ALOX15B;ASAH2B;ACOX1;PLA2G10;GSTA1;ACOT2;PNPLA3;ACSBG1;DAGLB;ACSBG2;MGLL
folic acid-containing compound metabolic process (GO:0006760)	2020-12-01	0.247164	0.999996	0	0	1.50994	2.11045	DHFR;SLC46A1;MTHFD2;SHMT1;FPGS;MTHFD2L;GGH;MTHFR;SLC25A32;FOLR2;FTCD;SLC19A1
growth hormone receptor signaling pathway (GO:0060396)	2020-12-01	0.247164	0.999996	0	0	1.50994	2.11045	GH2;GHR;SOCS2;PTPN1;GH1;CSH2;STAT3;PIK3R1;PRL;JAK2;PRLR;JAK3
mesoderm development (GO:0007498)	2020-12-01	0.247164	0.999996	0	0	1.50994	2.11045	TBX1;FOXC2;MESP1;TCF15;BTK;IKZF1;TBX6;JAK2;IKZF3;MEST;TBX3;VEGFA
modulation by symbiont of entry into host (GO:0052372)	2020-12-01	0.247164	0.999996	0	0	1.50994	2.11045	TRIM62;TRIML2;EXOC7;TRIM5;CAV1;TRIM68;TRIM14;TRIM25;TRIM21;EXOC2;TRIM22;TRIM34
positive regulation of epidermal cell differentiation (GO:0045606)	2020-12-01	0.247164	0.999996	0	0	1.50994	2.11045	BMP4;SULT2B1;CYP27B1;SFRP4;FOXC1;IL20;NUMA1;VDR;NCOA3;NME2;SFN;TRIM16
positive regulation of G2/M transition of mitotic cell cycle (GO:0010971)	2020-12-01	0.247164	0.999996	0	0	1.50994	2.11045	MECP2;RAD51C;RCC2;VPS4B;CDC7;DBF4B;FBXO5;CDC25C;DTL;CDC25A;PHOX2B;CDC25B
regulation of fibroblast growth factor receptor signaling pathway (GO:0040036)	2020-12-01	0.247164	0.999996	0	0	1.50994	2.11045	DSTYK;GPC1;NOG;SPRY4;LRIT3;NPTN;SPRY2;PRKD2;SPRY1;SULF1;THBS1;SULF2
regulation of hippo signaling (GO:0035330)	2020-12-01	0.247164	0.999996	0	0	1.50994	2.11045	MAP2K3;SCHIP1;WWC1;DLG5;WWC3;SOX11;NF2;LIMD1;WTIP;MARK3;FRMD1;CIT
regulation of programmed necrotic cell death (GO:0062098)	2020-12-01	0.247164	0.999996	0	0	1.50994	2.11045	HSP90AA1;CASP8;MLKL;RIPK3;PELI1;SPATA2;FLOT2;STUB1;CFLAR;NUPR1;BIRC2;BIRC3
regulation of protein localization to cell periphery (GO:1904375)	2020-12-01	0.247164	0.999996	0	0	1.50994	2.11045	ABCA2;AR;CLN3;CDK5;STX8;STX7;VPS4A;LDLRAP1;ZDHHC2;GBP1;SPTBN1;VTI1B
regulation of smooth muscle contraction (GO:0006940)	2020-12-01	0.247164	0.999996	0	0	1.50994	2.11045	CHRM2;CNN1;SETD3;CTTN;CAV1;KCNB2;SPHK1;SRF;F2R;PROK2;ADRB2;ATP2B1
positive regulation of mitotic cell cycle phase transition (GO:1901992)	32/58	0.248042	0.999996	0	0	1.23919	1.72763	RB1;DDX3X;VPS4B;DBF4B;PHB2;AIF1;ANAPC11;MECP2;RPTOR;CDC23;ADAMTS1;HYAL1;FBXO5;DLGAP5;ANXA1;ANAPC7;UBE2C;RCC2;NSMCE2;RDX;CDC7;CDC25C;CDC25A;PHOX2B;CDC25B;ADAM17;RAD51C;ESPL1;ANAPC4;PLCB1;DTL;FGF10
negative regulation of defense response (GO:0031348)	46/85	0.248087	0.999996	0	0	1.18769	1.65561	RB1;MVK;TNFAIP6;TRAF3IP1;CXCL17;TNFAIP3;RORA;NLRC3;AOAH;FPR2;METRNL;SHARPIN;IFI16;ALOX5;DHX58;PCBP2;SIRPA;VPS35;TNFAIP8L2;TRIM21;LYAR;IL10;GHSR;FEM1A;RNF26;ADIPOQ;PRKCD;NR1H4;NR1H3;IRAK3;NR1D1;KLF4;ISL1;SIRT2;TNFRSF1A;IL4;MFHAS1;PPM1B;NLRP12;FNDC4;LPCAT3;SAA1;GHRL;PPARA;PTPN2;PPARD
acyl-CoA metabolic process (GO:0006637)	21/37	0.249426	0.999996	0	0	1.32134	1.8348	ACOT9;ACOT8;ACOT7;ACSM3;HMGCS1;ACSM1;ACOT11;ACOT12;ACSL6;DBI;GLYAT;BAAT;ACACB;ACACA;ACSF2;MCEE;SUCLA2;THEM5;ACOT2;OGDH;MLYCD
positive regulation of exocytosis (GO:0045921)	21/37	0.249426	0.999996	0	0	1.32134	1.8348	FGB;FGA;RAB2B;RAB3A;SDC4;RAB3D;VPS4B;VPS4A;FGG;RAB27A;RAB27B;SYTL4;SMPD3;CHMP2A;SDC1;STXBP5;ATP13A2;RAB5A;CFTR;CLASP2;SNCA
tRNA transport (GO:0051031)	21/37	0.249426	0.999996	0	0	1.32134	1.8348	RANBP2;NUP205;POM121;SEC13;NUP107;SEH1L;NUP188;NUP153;YBX1;TOMM20;NUP160;NOL6;NUP93;POM121C;NUP50;NUP62;NUP35;NUP43;NUP98;RAE1;NUP37
regulation of cellular macromolecule biosynthetic process (GO:2000112)	241/468	0.249547	0.999996	0	0	1.06997	1.48523	RB1;ATF2;CYFIP1;NUP107;EHMT2;BACH1;SOX21;UBE2L3;SOX2;RPS6KA5;SOX1;SOX17;SOX15;CHEK2;GPBP1;FBXO5;SOX7;TRIM22;HES6;DAXX;MEF2C;SOX11;ESCO2;HCFC2;THAP1;THAP7;ZNF714;RABL3;ZNF713;ATF4;ZNF274;ZNF395;CASZ1;ZNF273;CRABP2;AIRE;MAGED1;IGSF1;SUPT4H1;NOLC1;PDGFA;BAZ2A;ZNF22;HIF1A;ZBTB4;ZNHIT3;ZBED1;PATZ1;PPARGC1A;RREB1;ZNF268;OR7D2;PPARGC1B;ZNF143;ZNF263;FZD7;NFATC2;NR1D2;ZNF35;CCDC88A;HNRNPD;SNAI2;GTF2IRD1;…
acid secretion (GO:0046717)	2021-09-06	0.250814	0.999996	0	0	2.01305	2.78413	SLC22A16;ABCB4;GHRL;UGT1A3;DRD3;SLC26A6
amyloid-beta formation (GO:0034205)	2021-09-06	0.250814	0.999996	0	0	2.01305	2.78413	APH1A;BACE1;DYRK1A;PSEN2;ABCA7;PSEN1
axon regeneration (GO:0031103)	2021-09-06	0.250814	0.999996	0	0	2.01305	2.78413	DHFR;GAP43;APOD;MTR;FOLR1;MAPK8IP3
biotin metabolic process (GO:0006768)	2021-09-06	0.250814	0.999996	0	0	2.01305	2.78413	SLC5A6;BTD;PC;PDZD11;MCCC1;PCCB
cellular response to forskolin (GO:1904322)	2021-09-06	0.250814	0.999996	0	0	2.01305	2.78413	ADCY1;AHR;ADCY6;CFTR;GNAI1;ADCY5
cellular response to muramyl dipeptide (GO:0071225)	2021-09-06	0.250814	0.999996	0	0	2.01305	2.78413	TRIM41;RIPK2;PTPN22;NOD2;VIM;CHMP5
galactose metabolic process (GO:0006012)	2021-09-06	0.250814	0.999996	0	0	2.01305	2.78413	SLC35A2;GALE;GALT;PGM2;GALM;GALK2
histone phosphorylation (GO:0016572)	2021-09-06	0.250814	0.999996	0	0	2.01305	2.78413	CCNA2;RPS6KA5;INCENP;CDK2;PRKCD;NEK11
hormone transport (GO:0009914)	2021-09-06	0.250814	0.999996	0	0	2.01305	2.78413	SLCO1C1;SLC7A8;CRYM;SLC16A2;SERPINA7;SLC22A9
isoprenoid biosynthetic process (GO:0008299)	2021-09-06	0.250814	0.999996	0	0	2.01305	2.78413	IDI1;MVK;IDI2;PDSS2;MVD;DHDDS
mast cell mediated immunity (GO:0002448)	2021-09-06	0.250814	0.999996	0	0	2.01305	2.78413	CHGA;NR4A3;KIT;S100A13;SERPINB9;PIK3CG
negative regulation of alpha-beta T cell activation (GO:0046636)	2021-09-06	0.250814	0.999996	0	0	2.01305	2.78413	CD274;TWSG1;HFE;LILRB1;TNFRSF14;GLI3
negative regulation of fibrinolysis (GO:0051918)	2021-09-06	0.250814	0.999996	0	0	2.01305	2.78413	THBD;APOH;SERPINE1;F2;THBS1;USF1
negative regulation of glial cell differentiation (GO:0045686)	2021-09-06	0.250814	0.999996	0	0	2.01305	2.78413	TMEM98;NOG;HES1;F2;DRD3;HES5
negative regulation of leukocyte degranulation (GO:0043301)	2021-09-06	0.250814	0.999996	0	0	2.01305	2.78413	CD84;CEACAM1;NCKAP1L;LGALS9;HLA-F;CCR2
negative regulation of mRNA 3'-end processing (GO:0031441)	2021-09-06	0.250814	0.999996	0	0	2.01305	2.78413	BARD1;CDK9;RNF20;CCNT1;SUPT5H;ZC3H14
negative regulation of nitric oxide biosynthetic process (GO:0045019)	2021-09-06	0.250814	0.999996	0	0	2.01305	2.78413	ROCK2;CAV1;KHSRP;ZC3H12A;ATP2B4;SIRPA
negative regulation of nitric oxide metabolic process (GO:1904406)	2021-09-06	0.250814	0.999996	0	0	2.01305	2.78413	ROCK2;CAV1;KHSRP;ZC3H12A;ATP2B4;SIRPA
negative regulation of platelet aggregation (GO:0090331)	2021-09-06	0.250814	0.999996	0	0	2.01305	2.78413	CEACAM1;C1QTNF1;ADAMTS18;PRKCD;CD9;ALOX12
negative regulation of systemic arterial blood pressure (GO:0003085)	2021-09-06	0.250814	0.999996	0	0	2.01305	2.78413	ADRB3;ADRB1;PRCP;ADRB2;GPR37L1;SOD2
nucleoside diphosphate catabolic process (GO:0009134)	2021-09-06	0.250814	0.999996	0	0	2.01305	2.78413	ENTPD3;ENTPD5;ENTPD6;ENTPD7;ENTPD8;NUDT5
oligosaccharide catabolic process (GO:0009313)	2021-09-06	0.250814	0.999996	0	0	2.01305	2.78413	NEU3;MANBA;NEU4;NEU1;MAN2B1;MAN2C1
peptidyl-cysteine modification (GO:0018198)	2021-09-06	0.250814	0.999996	0	0	2.01305	2.78413	PRDX3;TMX3;NOS1;PARK7;S100A9;S100A8
peroxisomal transport (GO:0043574)	2021-09-06	0.250814	0.999996	0	0	2.01305	2.78413	PEX16;ZFAND6;LONP2;HACL1;PEX1;PEX12
phenol-containing compound biosynthetic process (GO:0046189)	2021-09-06	0.250814	0.999996	0	0	2.01305	2.78413	DDC;CITED1;DCT;TRPC1;DBH;TYR
positive regulation of ATP biosynthetic process (GO:2001171)	2021-09-06	0.250814	0.999996	0	0	2.01305	2.78413	IL4;PINK1;TREM2;ENO1;PPARA;PPARGC1A
positive regulation of fatty acid beta-oxidation (GO:0032000)	2021-09-06	0.250814	0.999996	0	0	2.01305	2.78413	ABCD2;IRS1;AKT2;IRS2;PPARA;PLIN5
positive regulation of mast cell degranulation (GO:0043306)	2021-09-06	0.250814	0.999996	0	0	2.01305	2.78413	FGR;IL4;SYK;SPHK2;PLA2G3;GAB2
positive regulation of NLRP3 inflammasome complex assembly (GO:1900227)	2021-09-06	0.250814	0.999996	0	0	2.01305	2.78413	GBP5;DDX3X;USP50;CD36;TLR6;MYD88
positive regulation of synapse maturation (GO:0090129)	2021-09-06	0.250814	0.999996	0	0	2.01305	2.78413	CAMK2B;CDC20;RELN;NRXN1;DAB2IP;ANAPC2
positive regulation of tumor necrosis factor-mediated signaling pathway (GO:1903265)	2021-09-06	0.250814	0.999996	0	0	2.01305	2.78413	ADAM17;CASP4;CASP1;LAPTM5;HSPA1B;HSPA1A
protein K6-linked ubiquitination (GO:0085020)	2021-09-06	0.250814	0.999996	0	0	2.01305	2.78413	ANKRD39;BARD1;UBE2D4;UBE2T;BRCA1;RNF4
regulation of CD8-positive, alpha-beta T cell activation (GO:2001185)	2021-09-06	0.250814	0.999996	0	0	2.01305	2.78413	CD274;HFE;IRF1;LILRB1;HLA-A;HLA-E
regulation of endothelial cell development (GO:1901550)	2021-09-06	0.250814	0.999996	0	0	2.01305	2.78413	IKBKB;ROCK1;ROCK2;IL1B;VCL;TNFRSF1A
regulation of leukocyte mediated cytotoxicity (GO:0001910)	2021-09-06	0.250814	0.999996	0	0	2.01305	2.78413	NCR1;RIPK3;LEP;DNASE1;PIK3R6;ICAM1
regulation of mitotic centrosome separation (GO:0046602)	2021-09-06	0.250814	0.999996	0	0	2.01305	2.78413	NSFL1C;UBXN2B;CHEK1;KIF25;NEK2;KIF11
regulation of RNA polymerase II regulatory region sequence-specific DNA binding (GO:1903025)	2021-09-06	0.250814	0.999996	0	0	2.01305	2.78413	ZNF593;DDRGK1;NSD1;HAND1;EP300;TAF1
regulation of sterol biosynthetic process (GO:0106118)	2021-09-06	0.250814	0.999996	0	0	2.01305	2.78413	SEC14L2;ABCA2;SREBF1;LPCAT3;KPNB1;SREBF2
response to forskolin (GO:1904321)	2021-09-06	0.250814	0.999996	0	0	2.01305	2.78413	ADCY1;AHR;ADCY6;CFTR;GNAI1;ADCY5
response to vitamin D (GO:0033280)	2021-09-06	0.250814	0.999996	0	0	2.01305	2.78413	CDKN2D;CYP27B1;SFRP1;CYP24A1;SPP1;ALPL
somatic recombination of immunoglobulin genes involved in immune response (GO:0002204)	2021-09-06	0.250814	0.999996	0	0	2.01305	2.78413	RNF168;EXOSC6;CD40LG;MSH2;RNF8;LIG4
peptidyl-threonine phosphorylation (GO:0018107)	33/60	0.251408	0.999996	0	0	1.23059	1.69904	DYRK3;DYRK2;ROCK1;PRKDC;ROCK2;TNKS;ACVR1B;CHEK1;MAPK1;MARK2;ACVR1;CSNK2A1;PDPK1;CDC42BPG;CSNK2A2;PRKCD;DYRK1A;HIPK1;TGFBR1;HIPK3;CIT;TGFBR2;HIPK2;SBK1;CDK5;WNK3;CDK10;MAP3K10;PRKD2;ULK1;PRKD1;CDK5R1;TAF1
protein-containing complex assembly (GO:0065003)	139/267	0.252372	0.999996	0	0	1.094	1.50628	WIPF1;HFE;PDCD6;IL1RAP;GOLGA2;KAT5;TFG;MYC;ZC3H12A;RUVBL1;EP300;KNTC1;SOX9;KIFAP3;MEN1;MAGI1;NSF;TLE3;TLE2;DNAJB12;CSNK1D;DNAJB14;MITF;CD2AP;RBX1;PYGO2;TBC1D20;PPIH;LLGL1;PPID;TMED10;SAR1B;TCF7;KLHL12;LIN7A;TERT;ZNHIT6;TSPAN4;LPXN;NCKAP1L;SNX9;PPARGC1A;SEC31A;BCL9L;GSDMD;TRAPPC2;TRAPPC3;FANCA;CHCHD10;FANCC;VIL1;BCL9;OCLN;CXCL12;MDM2;MDM4;NDUFAF1;TUBGCP4;CNIH3;FERMT2;PICALM;DET1;CD40;SERPINA1;GPAA…
regulation of cysteine-type endopeptidase activity involved in apoptotic process (GO:0043281)	48/89	0.252564	0.999996	0	0	1.17887	1.62224	DDX3X;SRC;PDCD6;IFI6;HTRA2;GRAMD4;THBS1;AQP1;PYCARD;SOX2;CLEC7A;LAMP3;MYC;RPS6KA1;ARL6IP5;CASP1;TNFSF10;NLRP2;PMAIP1;SFN;CTSD;SOX7;MAP2K5;SNCA;CDKN2D;IGBP1;USP47;NGFR;GPX1;CSNK2A1;SYK;DAPK1;BAD;SIAH2;F2R;CARD9;NGF;KLF4;SIRT1;PAX2;VEGFA;NLRP12;DPEP1;AVP;CARD16;GAS6;CD44;NAIP
DNA integrity checkpoint signaling (GO:0031570)	22/39	0.2547	0.999996	0	0	1.30283	1.78185	CDT1;DONSON;HUS1B;CDC5L;USP28;HINFP;BRIP1;CHEK2;CHEK1;RPA4;E2F1;TIMELESS;RAD17;FBXO6;RAD1;CLSPN;TP53BP1;CEP63;ERCC6;RAD9B;ATRIP;ATR
endothelial cell migration (GO:0043542)	22/39	0.2547	0.999996	0	0	1.30283	1.78185	NRP1;STARD13;EGR3;S100A2;NOS3;PLEKHG5;TNFSF12;PRKX;FSTL1;CORO1B;VEGFA;NR4A1;PTP4A3;FAP;GIPC1;ID1;ABL1;LPXN;CDH13;S100P;LGALS8;PRSS3
amino acid import (GO:0043090)	13/22	0.256858	0.999996	0	0	1.45402	1.97635	SLC22A4;SLC47A1;SLC22A2;SLC1A1;SLC6A13;SLC1A3;SLC6A20;SLC7A1;SLC25A38;SLC6A6;SLC7A8;SH3BP4;SLC16A2
cell projection assembly (GO:0030031)	13/22	0.256858	0.999996	0	0	1.45402	1.97635	CYFIP1;NCKAP1;PDGFA;RHOH;CAPG;PARVA;PARVB;CDC42;RHOJ;RAC3;NCKAP1L;RHOU;RAC1
cellular response to nerve growth factor stimulus (GO:1990090)	13/22	0.256858	0.999996	0	0	1.45402	1.97635	NTRK1;NTRK2;BDNF;NTRK3;STMN2;NGF;EHD1;NTF4;ACAP2;RAPGEF1;TMEM108;MAPT;WASF1
cellular response to osmotic stress (GO:0071470)	13/22	0.256858	0.999996	0	0	1.45402	1.97635	DDX3X;EPO;ZFAND1;PKD2;RCSD1;AQP1;MYLK;SERPINB6;TRPV4;WNK3;LRRC8D;SCN2A;LRRC8E
exogenous drug catabolic process (GO:0042738)	13/22	0.256858	0.999996	0	0	1.45402	1.97635	CYP2J2;NR1I2;CYP2C19;CYP3A4;CYP2C18;CYP2W1;CYP2A13;CYP2U1;CYP2D6;CYP2S1;CYP2R1;NOS1;CYP2F1
glutathione derivative biosynthetic process (GO:1901687)	13/22	0.256858	0.999996	0	0	1.45402	1.97635	GSTM4;GSTK1;GSTO2;GSTO1;MGST3;AKR1A1;MGST1;GSTZ1;HPGDS;GSTA4;ESD;GSTA1;GSTM5
glutathione derivative metabolic process (GO:1901685)	13/22	0.256858	0.999996	0	0	1.45402	1.97635	GSTM4;GSTK1;GSTO2;GSTO1;MGST3;AKR1A1;MGST1;GSTZ1;HPGDS;GSTA4;ESD;GSTA1;GSTM5
microglial cell activation (GO:0001774)	13/22	0.256858	0.999996	0	0	1.45402	1.97635	CX3CR1;C1QA;IFNGR1;C5AR1;ITGB2;TREM2;AZU1;FPR2;AIF1;IL4;MAPT;JAK2;SNCA
negative regulation of biomineral tissue development (GO:0070168)	13/22	0.256858	0.999996	0	0	1.45402	1.97635	CCR1;SRGN;ECM1;ROCK1;AHSG;NOS3;ROCK2;STATH;CCL3;BCOR;SOX9;GAS6;TRPM4
negative regulation of lymphocyte activation (GO:0051250)	13/22	0.256858	0.999996	0	0	1.45402	1.97635	LAPTM5;TNFAIP3;PTPN22;SOX11;SAMSN1;IL4I1;GPNMB;BANK1;TNFAIP8L2;TIGIT;JAK3;PIBF1;MICA
negative regulation of phosphate metabolic process (GO:0045936)	13/22	0.256858	0.999996	0	0	1.45402	1.97635	CDKN1C;CDKN2D;CDA;CDKN1A;CDKN2B;CDKN1B;CDKN2C;ROCK1;CDKN2A;INHBA;DYNLL1;SIRT1;BMP4
peptidyl-threonine dephosphorylation (GO:0035970)	13/22	0.256858	0.999996	0	0	1.45402	1.97635	DUSP5;DUSP1;DUSP8;DUSP16;DUSP9;PPM1E;DUSP6;PPP1CA;PPP2CA;PPM1A;PPM1B;PPP5C;DUSP10
positive regulation of lipid catabolic process (GO:0050996)	13/22	0.256858	0.999996	0	0	1.45402	1.97635	ABCD2;IRS1;SCT;PRKCD;IRS2;ABHD5;APOA5;AKT2;APOC2;IL1B;DAGLB;PPARA;PLIN5
proteasomal ubiquitin-independent protein catabolic process (GO:0010499)	13/22	0.256858	0.999996	0	0	1.45402	1.97635	PSMB11;PSMB10;PSMB8;PSMB9;PSMA5;PSMB6;PSMB7;PSMA4;PSMB5;PSMA1;PSMB2;PSMA2;NFE2L2
protein import into peroxisome membrane (GO:0045046)	13/22	0.256858	0.999996	0	0	1.45402	1.97635	ATAD1;PEX16;ABCD2;ACBD5;PEX11B;PEX12;GDAP1;PEX14;ALDH3A2;SLC25A17;PEX3;PXMP2;PXMP4
protein localization to cell junction (GO:1902414)	13/22	0.256858	0.999996	0	0	1.45402	1.97635	NLGN1;ARHGEF18;TJP1;NPHS1;MARVELD3;BSN;PAK2;CGNL1;FERMT2;TJP3;JAM3;SHANK1;TJP2
regulation of lipid storage (GO:0010883)	13/22	0.256858	0.999996	0	0	1.45402	1.97635	CRP;FTO;FBXW7;LPL;SIRT1;NFKB1;NFKBIA;IL6;PLA2G10;ZC3H12A;MEST;PTPN2;PLIN5
lipid homeostasis (GO:0055088)	35/64	0.257711	0.999996	0	0	1.21516	1.64765	CEBPA;DDX3X;PRKAA2;ABCB4;ABHD8;ZBTB20;IRS2;TREM2;ABHD5;THADA;ACOXL;HNF4A;ORMDL2;POLD1;ENPP7;ABCA1;ABCA2;DGAT2;FBXW7;PNPLA8;NR1H3;NR1D2;APOA5;SIRT1;USF2;USF1;TM6SF2;ACOX2;ACOX1;RBP1;PNPLA3;ATP13A2;PNPLA5;ABCG1;PNPLA1
regulation of extrinsic apoptotic signaling pathway (GO:2001236)	35/64	0.257711	0.999996	0	0	1.21516	1.64765	SRC;TRADD;FASLG;PARK7;NOL3;THBS1;PYCARD;CASP8;HYAL2;TNFSF10;BID;PAK2;BCL2L14;ACVR1;TCF7L2;WWOX;TNFRSF12A;CAV1;SIAH2;TNFSF12;TMC8;TNFRSF10B;CFLAR;IGF1;TGFBR1;PML;BMP4;IL4;AR;MADD;FAS;ITGA6;LTBR;ZMYND11;FGFR1
positive regulation of developmental process (GO:0051094)	93/177	0.259367	0.999996	0	0	1.1151	1.50484	ALK;PHLDB1;RIF1;TFRC;NUMA1;PRL;VLDLR;CDC20;GJA1;FGF8;BASP1;RPS6KA1;DAG1;ENPP2;SOX8;VPS35;FBXO5;SOX9;DNM1L;SOX5;ACVR1;FOXD1;EDN3;FST;NCOA3;WNT5A;ISL1;SIRT1;PAX2;AR;TMEM79;ARHGEF7;PLCB1;ZP3;PHLDB2;ANAPC2;B4GALT5;SHANK1;CAMK2B;CEBPB;NLGN1;SRC;NRXN1;SRF;PDGFB;PLD6;PSEN1;ACVR1B;MFF;NR2C2;LRP8;CORO1B;RTN4;CORO1C;AURKA;RELN;DVL1;NLRP5;LMNA;DVL2;TP53BP1;RREB1;ZNF268;TRPM4;CLASP2;FZD4;ZBTB16;ESRRB;DAB2IP;…
carboxylic acid transmembrane transport (GO:1905039)	23/41	0.259626	0.999996	0	0	1.28639	1.73471	SLC23A2;ABCC1;SLC13A3;SLC36A3;SLC38A1;ABCB1;SLC16A1;SLC36A2;SLC23A1;ABCC5;SLC38A11;SLC7A10;SLC5A6;SLC7A8;SLC38A7;SLC38A6;SLC38A9;SLC25A10;SLC38A8;SLC36A4;SLC38A2;SLC25A11;SLC19A1
negative regulation of cell-cell adhesion (GO:0022408)	23/41	0.259626	0.999996	0	0	1.28639	1.73471	IL10;IL1RN;AKNA;ADIPOQ;RDX;MIA3;SPINT2;KLF4;ASS1;GTPBP4;VEGFA;MAD2L2;BMP2;CDH1;PODXL;MYADM;MBP;FXYD5;NF2;PPARA;B4GALNT2;MAP2K5;MUC21
T cell differentiation (GO:0030217)	23/41	0.259626	0.999996	0	0	1.28639	1.73471	ANXA1;RIPK3;CHD7;TCF7;LIG4;RHOH;PTPN22;MR1;GLI3;ZFP36L2;LFNG;ZAP70;ADAM17;CD8A;LCK;LEP;KIT;LEPR;CD28;RABL3;NHEJ1;PTPN2;RAG1
cellular response to nutrient levels (GO:0031669)	36/66	0.260666	0.999996	0	0	1.20822	1.62446	PRKAA2;EHMT2;USP33;FAM107A;PCSK9;LPL;WDR45;ZFYVE1;FOXO1;RPTOR;FLCN;MAP1LC3B;WRN;MAP1LC3A;UCN3;MAP1LC3C;LAMP2;ATG7;FADS1;KLF10;SREBF1;CDKN2B;TSC1;WIPI1;INHBB;CARTPT;WIPI2;SIRT1;SREBF2;RRAGA;SFRP1;STK24;RRAGB;VPS41;ULK1;PPARA
ERBB signaling pathway (GO:0038127)	36/66	0.260666	0.999996	0	0	1.20822	1.62446	PIGR;GRB7;SHC3;CUL5;SHC1;SRC;PIK3R1;RPS6KA5;ERBB3;ERBB2;REPS2;MAPK1;CPNE3;SOX9;PLCG1;FAM83A;HSP90AA1;PDPK1;GAB1;MATK;NRG1;BRAF;PTK6;NRG2;PTPN12;EREG;BTC;VIL1;ADAM17;KIF16B;NRG4;GRB2;STUB1;SOS1;TDGF1;HBEGF
signal release from synapse (GO:0099643)	24/43	0.264239	0.999996	0	0	1.27167	1.69246	SNAP25;RAB3A;PTPRN2;SNAPIN;STXBP3;SLC32A1;NRXN1;STXBP1;GAD1;NRXN2;GAD2;LIN7A;SYN3;LIN7B;SYN2;SYN1;GRM4;CDK5;PDZD11;DVL1;PIP5K1C;PPFIA3;STX1A;SNCA
establishment of mitotic spindle orientation (GO:0000132)	14/24	0.265453	0.999996	0	0	1.40928	1.86916	ITGB1;GPSM2;DYNLT1;NUMA1;UBXN2B;DCTN1;FBXW11;NDC80;NSFL1C;GJA1;CDK5RAP2;MAD2L1;NDEL1;PAFAH1B1
mammary gland development (GO:0030879)	14/24	0.265453	0.999996	0	0	1.40928	1.86916	OXTR;TGFB3;CAV1;NRG1;PRL;PRLR;TBX3;VEGFA;JAK2;ZBTB7B;TDGF1;WNT2;WNT3;WNT4
negative regulation of protein tyrosine kinase activity (GO:0061099)	14/24	0.265453	0.999996	0	0	1.40928	1.86916	ZGPAT;CAV1;CBLB;PTK6;THY1;DUSP22;GPRC5A;SH3BP5L;HYAL2;SH3BP5;CHMP6;VPS25;SOCS4;SNX6
positive regulation of cellular response to transforming growth factor beta stimulus (GO:1903846)	14/24	0.265453	0.999996	0	0	1.40928	1.86916	CDKN1C;CDKN2B;CITED1;CITED2;SLC2A10;THBS1;HIPK2;FLCN;ADAM17;ING2;STK11;GIPC1;EP300;MEN1
positive regulation of transforming growth factor beta receptor signaling pathway (GO:0030511)	14/24	0.265453	0.999996	0	0	1.40928	1.86916	CDKN1C;CDKN2B;CITED1;CITED2;SLC2A10;THBS1;HIPK2;FLCN;ADAM17;ING2;STK11;GIPC1;EP300;MEN1
potassium ion homeostasis (GO:0055075)	14/24	0.265453	0.999996	0	0	1.40928	1.86916	KCNH2;SLC12A3;TFAP2B;SLC12A4;SLC12A1;ATP1A4;ATP1A2;ATP1B3;ATP1A1;ATP4B;KCNMA1;SLC12A6;SLC12A7;SLC12A8
regulation of axon extension involved in axon guidance (GO:0048841)	14/24	0.265453	0.999996	0	0	1.40928	1.86916	SEMA6B;NRP1;SEMA4A;SEMA5B;SEMA6C;DSCAM;SEMA3C;SEMA3A;SEMA4B;SEMA6D;SEMA3B;SEMA4G;VEGFA;MEGF8
regulation of cytokine production involved in immune response (GO:0002718)	14/24	0.265453	0.999996	0	0	1.40928	1.86916	IL10;SPHK2;WNT5A;LAPTM5;LILRB1;NOD2;TNFRSF1B;BTK;FFAR3;FFAR2;TNFRSF14;CLC;CCR2;TRPM4
regulation of monooxygenase activity (GO:0032768)	14/24	0.265453	0.999996	0	0	1.40928	1.86916	HSP90AA1;LYPLA1;NOS3;VDR;CAV1;NOSIP;IL1A;POR;GDNF;DDAH2;IL1B;LEP;NOS1AP;SNCA
Fc-gamma receptor signaling pathway (GO:0038094)	39/72	0.268848	0.999996	0	0	1.18991	1.56308	CYFIP2;CYFIP1;NCKAP1;WIPF1;SRC;WIPF2;ARPC1A;WIPF3;WAS;CD3G;PIK3R2;PIK3R1;CDC42;NCKIPSD;PAK1;ABL1;MAPK1;NCKAP1L;RAC1;PLCG1;FCGR1A;MAPK3;VAV3;HSP90AA1;YES1;SYK;PRKCE;PRKCD;ARPC4;BAIAP2;VAV2;FGR;FCGR2A;MYO1C;ARPC2;ARPC3;ELMO2;GRB2;CD247
negative regulation of epithelial cell proliferation (GO:0050680)	39/72	0.268848	0.999996	0	0	1.18991	1.56308	CDKN1C;MAGED1;NLRC3;PRL;PTPRK;THBS1;ROBO1;SOX2;DUSP10;ALOX5;APOH;MARVELD3;SOX9;XDH;CDKN2B;KRT4;FBXW7;CAV2;VDR;CAV1;DAB2IP;GDF2;CASK;NR2F2;SULF1;SYNJ2BP;GDF5;MTSS1;EREG;TGFBR3;CEACAM1;SFRP1;CDK6;KLF9;AQP11;SNAI2;GHRL;NUPR1;FGFR2
response to calcium ion (GO:0051592)	57/107	0.269766	0.999996	0	0	1.14794	1.50403	CPNE8;RYR2;CLIC4;AHCYL1;PDCD6;PKD2;PPP3CA;CPNE3;CPNE2;SCN5A;KCNH1;MEF2A;FGB;FGA;MEF2C;TRPC1;WNT5A;FGG;ALG2;ANXA11;ITPKB;TNNT2;KCNMA1;PPIF;CASQ2;DPEP1;SLC25A12;GPLD1;NLGN1;PRKAA2;HPCA;ADCY1;RASGRP2;THBS1;ADD1;TTN;TRPM2;KCNMB2;KCNMB3;D2HGDH;SEC31A;SLC25A24;HOMER1;CAV1;SYT15;BRAF;SYT7;SYT6;SYT17;ACER1;TRPV6;SYT12;SYT11;NEDD4;ALOX5AP;CALM3;LGMN
B cell mediated immunity (GO:0019724)	2021-11-07	0.270871	0.999996	0	0	1.76142	2.30061	CD74;MSH2;CD70;CD19;CARD9;TLR8;HLA-G
cell-cell junction maintenance (GO:0045217)	2021-11-07	0.270871	0.999996	0	0	1.76142	2.30061	TJP1;CSF1R;PARD6A;F2R;MYADM;FERMT2;CD177
cellular response to cholesterol (GO:0071397)	2021-11-07	0.270871	0.999996	0	0	1.76142	2.30061	GRAMD1C;GRAMD1B;SMO;PTCH1;MLC1;CYP7A1;GPLD1
cellular response to UV-A (GO:0071492)	2021-11-07	0.270871	0.999996	0	0	1.76142	2.30061	OPN3;MMP1;MMP2;MMP3;TIMP1;MMP9;PPID
central nervous system myelination (GO:0022010)	2021-11-07	0.270871	0.999996	0	0	1.76142	2.30061	ABCA2;CNTNAP1;PLP1;PTEN;SOX10;HES5;B4GALT5
chromatin-mediated maintenance of transcription (GO:0048096)	2021-11-07	0.270871	0.999996	0	0	1.76142	2.30061	SERTAD1;CDCA4;SERTAD2;ZMIZ1;CHEK1;ARID1A;ARID1B
coenzyme A biosynthetic process (GO:0015937)	2021-11-07	0.270871	0.999996	0	0	1.76142	2.30061	PANK2;ACOT7;PANK3;PANK1;PPCS;DCAKD;COASY
columnar/cuboidal epithelial cell differentiation (GO:0002065)	2021-11-07	0.270871	0.999996	0	0	1.76142	2.30061	PYY;FGF8;CDX2;NPY;GATA6;GATA5;SOX11
copper ion transport (GO:0006825)	2021-11-07	0.270871	0.999996	0	0	1.76142	2.30061	STEAP3;ATP7B;STEAP4;COX17;SLC11A2;ATP7A;ATOX1
enteric nervous system development (GO:0048484)	2021-11-07	0.270871	0.999996	0	0	1.76142	2.30061	EDNRB;GDNF;ARX;SOX8;SOX10;PHOX2B;PHACTR4
glucocorticoid metabolic process (GO:0008211)	2021-11-07	0.270871	0.999996	0	0	1.76142	2.30061	HSD11B1;HSD11B2;CYP11A1;CYP21A2;CYP11B1;HSD3B1;SERPINA6
hepatocyte growth factor receptor signaling pathway (GO:0048012)	2021-11-07	0.270871	0.999996	0	0	1.76142	2.30061	NRP1;PAK1;STMN1;MST1R;RAC1;MUC20;SIRT2
induction of positive chemotaxis (GO:0050930)	2021-11-07	0.270871	0.999996	0	0	1.76142	2.30061	CXCL12;VEGFB;VEGFC;IL16;AZU1;PGF;VEGFA
inositol phosphate dephosphorylation (GO:0046855)	2021-11-07	0.270871	0.999996	0	0	1.76142	2.30061	INPP5A;SYNJ1;IMPA2;INPP1;PTEN;OCRL;SYNJ2
lipoprotein biosynthetic process (GO:0042158)	2021-11-07	0.270871	0.999996	0	0	1.76142	2.30061	UGCG;ATG10;ALOX12B;WIPI1;WIPI2;WDR45;ATG7
mitochondrion morphogenesis (GO:0070584)	2021-11-07	0.270871	0.999996	0	0	1.76142	2.30061	SUPV3L1;PNPT1;MYH14;DNM1L;MFF;WASF1;MTM1
monocyte differentiation (GO:0030224)	2021-11-07	0.270871	0.999996	0	0	1.76142	2.30061	BMP4;CSF1R;IFI16;PIR;MT1G;THOC5;VEGFA
negative regulation of activin receptor signaling pathway (GO:0032926)	2021-11-07	0.270871	0.999996	0	0	1.76142	2.30061	ACVR1;NOMO3;FST;IGSF1;LEMD3;DAND5;FSTL3
negative regulation of cholesterol transport (GO:0032375)	2021-11-07	0.270871	0.999996	0	0	1.76142	2.30061	ABCA2;ABCG8;ABCG5;APOC2;PLA2G10;NFKB1;SREBF2
negative regulation of homotypic cell-cell adhesion (GO:0034111)	2021-11-07	0.270871	0.999996	0	0	1.76142	2.30061	CEACAM1;C1QTNF1;ADAMTS18;PRKCD;RDX;CD9;ALOX12
negative regulation of intracellular estrogen receptor signaling pathway (GO:0033147)	2021-11-07	0.270871	0.999996	0	0	1.76142	2.30061	KANK2;CNOT1;VPS11;BRCA1;ISL1;ZNF366;STRN3
negative regulation of nuclear division (GO:0051784)	2021-11-07	0.270871	0.999996	0	0	1.76142	2.30061	BMP4;TOM1L1;NANOS2;TOM1L2;NME6;CHEK1;FBXO5
negative regulation of oxidative stress-induced neuron death (GO:1903204)	2021-11-07	0.270871	0.999996	0	0	1.76142	2.30061	IL10;PINK1;NR4A3;PARK7;FBXO7;HIF1A;ATF4
negative regulation of programmed necrotic cell death (GO:0062099)	2021-11-07	0.270871	0.999996	0	0	1.76142	2.30061	CASP8;RIPK3;FZD9;PELI1;NUPR1;BIRC2;BIRC3
negative regulation of receptor signaling pathway via STAT (GO:1904893)	2021-11-07	0.270871	0.999996	0	0	1.76142	2.30061	PTPRT;SOCS3;SOCS1;CAV1;BCL3;NF2;ADIPOR1
negative regulation of sprouting angiogenesis (GO:1903671)	2021-11-07	0.270871	0.999996	0	0	1.76142	2.30061	ALOX5;SYNJ2BP;ADAMTS9;THBS1;EPN1;KLF2;EPN2
negative regulation of steroid biosynthetic process (GO:0010894)	2021-11-07	0.270871	0.999996	0	0	1.76142	2.30061	BMP2;FGF19;SNAI2;PROX1;NFKB1;BMP5;WNT4
negative regulation of T-helper cell differentiation (GO:0045623)	2021-11-07	0.270871	0.999996	0	0	1.76142	2.30061	IL4;ANXA1;ZC3H12A;FOXP3;JAK3;RC3H2;SMAD7
phosphorylated carbohydrate dephosphorylation (GO:0046838)	2021-11-07	0.270871	0.999996	0	0	1.76142	2.30061	INPP5A;SYNJ1;IMPA2;INPP1;PTEN;OCRL;SYNJ2
positive regulation of non-canonical Wnt signaling pathway (GO:2000052)	2021-11-07	0.270871	0.999996	0	0	1.76142	2.30061	SFRP1;WNT5B;CSNK1D;CSNK1E;PLEKHA4;MLLT3;DKK1
postsynapse assembly (GO:0099068)	2021-11-07	0.270871	0.999996	0	0	1.76142	2.30061	NLGN3;NLGN1;NRXN1;WNT5A;LRP4;NRXN2;WNT7A
protein localization to phagophore assembly site (GO:0034497)	2021-11-07	0.270871	0.999996	0	0	1.76142	2.30061	PACS2;STX17;ATG9B;ATG9A;WIPI1;WIPI2;WDR45
purine nucleoside bisphosphate biosynthetic process (GO:0034033)	2021-11-07	0.270871	0.999996	0	0	1.76142	2.30061	PANK2;ACOT7;PANK3;PANK1;PPCS;DCAKD;COASY
pyrimidine nucleoside salvage (GO:0043097)	2021-11-07	0.270871	0.999996	0	0	1.76142	2.30061	CDA;UCK2;UCK1;TK1;UPP1;DCK;TYMP
pyrimidine-containing compound salvage (GO:0008655)	2021-11-07	0.270871	0.999996	0	0	1.76142	2.30061	CDA;UCK2;UCK1;TK1;UPP1;DCK;TYMP
regulation of calcium ion transmembrane transport via high voltage-gated calcium channel (GO:1902514)	2021-11-07	0.270871	0.999996	0	0	1.76142	2.30061	CACNB1;CACNG6;CACNB2;BIN1;NOS1AP;CACNG1;NOS1
regulation of dendritic cell apoptotic process (GO:2000668)	2021-11-07	0.270871	0.999996	0	0	1.76142	2.30061	CXCL12;AXL;CCR7;LILRB1;CCL19;LGALS9;GAS6
regulation of T cell mediated immunity (GO:0002709)	2021-11-07	0.270871	0.999996	0	0	1.76142	2.30061	RIPK3;IL1B;WAS;CLC;TNFRSF1B;CCR2;TRPM4
regulation of toll-like receptor 9 signaling pathway (GO:0034163)	2021-11-07	0.270871	0.999996	0	0	1.76142	2.30061	RSAD2;FCRL3;TLR9;PTPN22;GRAMD4;LILRA4;RTN4
response to corticosteroid (GO:0031960)	2021-11-07	0.270871	0.999996	0	0	1.76142	2.30061	IL10;GHRHR;IL1RN;IL6;GOT1;PDCD7;SOX30
response to prostaglandin E (GO:0034695)	2021-11-07	0.270871	0.999996	0	0	1.76142	2.30061	TGFBR3;SFRP1;GNG2;PTGER2;CCR7;CCL19;ADCY6
ribonucleoside bisphosphate biosynthetic process (GO:0034030)	2021-11-07	0.270871	0.999996	0	0	1.76142	2.30061	PANK2;ACOT7;PANK3;PANK1;PPCS;DCAKD;COASY
telomere maintenance via recombination (GO:0000722)	2021-11-07	0.270871	0.999996	0	0	1.76142	2.30061	RAD51;ERCC4;ERCC1;NSMCE2;XRCC3;TPRKB;SMC6
V(D)J recombination (GO:0033151)	2021-11-07	0.270871	0.999996	0	0	1.76142	2.30061	LIG1;XRCC4;PRKDC;LIG4;LIG3;TCF3;RAG1
vasoconstriction (GO:0042310)	2021-11-07	0.270871	0.999996	0	0	1.76142	2.30061	ACTA2;CRP;EDN1;EDN2;EDNRB;EDN3;HTR2B
Fc receptor mediated stimulatory signaling pathway (GO:0002431)	40/74	0.27137	0.999996	0	0	1.18453	1.54495	CYFIP2;CYFIP1;NCKAP1;WIPF1;SRC;WIPF2;ARPC1A;WIPF3;WAS;CD3G;PIK3R2;PIK3R1;CDC42;NCKIPSD;PAK1;ABL1;MAPK1;NCKAP1L;RAC1;PLCG1;FCGR1A;MAPK3;VAV3;HSP90AA1;YES1;SYK;PRKCE;PRKCD;ARPC4;BAIAP2;VAV2;FGR;FCGR2A;MYO1C;NR4A3;ARPC2;ARPC3;ELMO2;GRB2;CD247
regulation of cytokine-mediated signaling pathway (GO:0001959)	40/74	0.27137	0.999996	0	0	1.18453	1.54495	RNASEL;CBFB;TRADD;SPPL2A;TNFAIP3;SPATA2;AGPAT1;AGPAT2;USP18;IKBKB;PYCARD;SOCS3;CASP8;SHARPIN;SOCS1;IRAK2;JAK2;CD74;PTPN1;SYK;IFNGR1;SPHK1;IRAK3;CFLAR;HIPK1;RUNX1;TNFRSF1A;SIGIRR;IL3;ELF1;AXL;MADD;PTPN6;RBCK1;GAS6;ABCE1;CD24;BIRC2;PTPN2;BIRC3
regulation of T cell activation (GO:0050863)	26/47	0.27265	0.999996	0	0	1.24644	1.61983	IL27;PTPN22;THY1;SIRPB1;HSPD1;PYCARD;IL4I1;GPNMB;SIT1;CCL5;ABL1;CCL2;SIRPA;TNFAIP8L2;TIGIT;JAK3;CCR2;METTL3;SPINK5;LAPTM5;TNFRSF1B;CCDC88B;CD2;LCK;TNFSF9;LAT
cellular response to drug (GO:0035690)	15/26	0.273137	0.999996	0	0	1.37268	1.78143	KCNH2;MEF2C;TFRC;ADIPOQ;PPM1E;ACER2;RAP2A;MYC;IL1B;PDE4B;SLAMF8;DPEP1;GAS6;GPLD1;RBM22
membrane depolarization during action potential (GO:0086010)	15/26	0.273137	0.999996	0	0	1.37268	1.78143	HCN4;KCNH2;ATP1A2;CACNA1H;CACNA1G;SCN10A;SCN8A;SCN7A;SCN5A;SCN3B;SCN2A;SCN1B;HCN2;SCN1A;SCN2B
positive regulation of interleukin-2 production (GO:0032743)	15/26	0.273137	0.999996	0	0	1.37268	1.78143	ANXA1;CD80;PDE4D;GLMN;RUNX1;IL1A;CLEC7A;IRF4;IL1B;PDE4B;CD28;PRKD2;SPTBN1;CARD11;CCR2
regulation of actin filament bundle assembly (GO:0032231)	15/26	0.273137	0.999996	0	0	1.37268	1.78143	ROCK1;ROCK2;SYNPO2;RDX;ASAP3;WAS;TSC1;CDC42;VIL1;SYNPO2L;ALMS1;RAC1;SYNPO;PFN2;SHANK1
regulation of regulatory T cell differentiation (GO:0045589)	15/26	0.273137	0.999996	0	0	1.37268	1.78143	CBFB;TNFRSF18;FANCA;NFATC2;LILRB2;FOXP3;HLA-G;RUNX1;IL4I1;DUSP10;SOCS1;BCL6;IL2RA;IRF1;CTLA4
regulation of telomere maintenance (GO:0032204)	15/26	0.273137	0.999996	0	0	1.37268	1.78143	SMG1;PPP1R10;ATRX;YLPM1;HDAC8;SMG5;PML;SMG6;GNL3;ERCC4;MYC;ERCC1;DHX36;HNRNPD;TERF2IP
retinoic acid metabolic process (GO:0042573)	15/26	0.273137	0.999996	0	0	1.37268	1.78143	ADH7;CYP3A4;CYP2C18;CYP3A5;ADH6;CYP3A7;SCPEP1;ALDH1A3;CYP2W1;ALDH1A2;CYP2S1;UGT1A3;UGT1A9;ALDH8A1;UGT1A7
cellular response to hormone stimulus (GO:0032870)	41/76	0.2738	0.999996	0	0	1.17945	1.52781	ROBO2;THRB;RAMP3;SRC;WBP2;LOC400499;UCP1;ATP1A2;ATP1A1;NR3C1;TFPI;CACNA1H;UBE2L3;SLC5A5;GHR;SOCS2;CYP11A1;TRIM24;CTSH;BRD8;NCOA1;BCAS3;MEF2C;NCOA3;CAV1;LMO2;RDX;STAT3;ARID5A;SERPINB9;AKR1C4;GCK;AR;SFRP1;NR4A3;PAX8;WT1;CYP11B1;LEP;KLF9;RAMP1
cellular response to starvation (GO:0009267)	83/158	0.274892	0.999996	0	0	1.1145	1.43924	ATF2;CDKN1A;EHMT2;USP33;PRKAG1;PCSK9;PRKAG2;TCIRG1;WDR45;ZFYVE1;RPTOR;FLCN;MAP1LC3B;MAP1LC3A;SESN3;MAP1LC3C;LAMP2;SESN2;ZC3H12A;MLST8;ATP6V1E2;RNF152;FADS1;KLF10;GABARAPL2;SREBF1;SEC13;ATP6V0E1;MIOS;WIPI1;BHLHA15;CARTPT;WIPI2;ITFG2;SIRT1;SREBF2;RRAGA;SFRP1;IMPACT;RRAGB;ATP6V1B2;SIK1;PRKD1;ATP6V0D1;DEPDC5;PPARA;XPR1;ATF4;ATP6V1B1;ATP6V1A;BRSK2;CEBPB;MTMR3;SEH1L;PRKAA2;DAPL1;FOXO3;WDR24;FOXO1;NUAK1…
skeletal system development (GO:0001501)	83/158	0.274892	0.999996	0	0	1.1145	1.43924	SPEF2;CHD7;LECT2;HAPLN3;HAPLN4;PKD1;ETS2;HAPLN1;COMP;ADAMTS4;AKAP13;GJA1;FGF8;HYAL1;HYAL2;SUFU;TRPS1;CREB3L2;HYAL3;PLS3;COL10A1;ITGB8;SOX9;ATP7A;SOX5;TGM2;TEAD4;VKORC1;AHSG;WNT5A;NOG;SOX11;TGFBR1;KIAA1217;BCAN;VCAN;COL2A1;EVC;CHI3L1;CD44;COL13A1;ANKRD11;NPR3;SHOX2;COL11A2;CHRD;STC1;PRELP;COL19A1;PTHLH;PAPSS1;ACAN;EBP;ANKH;DDRGK1;DEAF1;PRDX1;DYM;HES5;TRAPPC2;WWOX;SLC10A7;ZBTB16;GDF2;GDF3;IGF1;SULF…
cellular response to mechanical stimulus (GO:0071260)	27/49	0.276497	0.999996	0	0	1.23554	1.58836	CD40;AQP1;CNN2;CASP8;CHEK1;CASP1;HABP4;TNFRSF8;SOX9;MAPK3;MAP2K4;CASP8AP2;TNFSF14;BAD;GADD45A;TNFRSF10B;NFKB1;TNFRSF1A;IL1B;IRF1;TLR8;FAS;TLR7;LTBR;MAP3K14;TLR3;MYD88
positive regulation of reactive oxygen species metabolic process (GO:2000379)	27/49	0.276497	0.999996	0	0	1.23554	1.58836	CRP;CDKN1A;ITGB2;PDGFB;FPR2;THBS1;CLEC7A;ZC3H12A;ROMO1;CD36;XDH;CD177;PDGFRB;CBR1;SYK;GADD45A;PRKCD;RAB27A;F2;RNF41;TGFBR2;DHRS4;ACE2;AGTR1;GRB2;MAPT;TLR6
positive regulation of protein phosphorylation (GO:0001934)	191/371	0.279513	0.999996	0	0	1.06903	1.3627	CSF3;TFRC;CSF1;CD80;HFE;PARK7;FGF1;FGF4;FGF6;RASSF2;RPS6KA5;FGF8;FGF9;AKT2;ENPP2;LEPR;SOX9;PDE8A;ACVR1;MAP2K3;DAXX;LIMCH1;ADIPOQ;CSNK1D;PGF;EREG;TOM1L1;ADCYAP1;TWSG1;ADAM17;CLDN3;APLNR;ERP29;PRKD2;PRKD1;TNIK;PFN2;CSF1R;CHRNA7;PDGFB;PDGFA;FPR2;TXN;EFNA5;RASGRP1;FXR1;THPO;PDCD10;DDRGK1;ABL1;DVL2;SNX9;TNFRSF14;PROM2;FGF21;PRNP;RBPMS;BDNF;TGFB3;CAV1;RARRES2;TNK2;GDF2;LIF;BRAF;INHBB;AZU1;GDF3;IGF1;INH…
positive regulation of phosphatidylinositol 3-kinase activity (GO:0043552)	16/28	0.28006	0.999996	0	0	1.34217	1.70826	P2RY12;PDGFRB;PDGFRA;IRS1;EPHA8;PDGFB;FPR2;NOD2;FGR;CD19;KIT;CCR7;TNFAIP8L3;CCL19;PRKD1;FGFR3
positive regulation of synapse assembly (GO:0051965)	16/28	0.28006	0.999996	0	0	1.34217	1.70826	NLGN3;SEMA4A;NLGN1;BHLHB9;CLSTN2;BDNF;NRXN1;CLSTN1;WNT7A;IL1RAP;CUX2;SLITRK2;DLG5;GHRL;AGRN;EPHB3
regulation of small molecule metabolic process (GO:0062012)	16/28	0.28006	0.999996	0	0	1.34217	1.70826	PANK2;EPHX2;ADIPOQ;RORC;NR1H4;FOXK2;RORA;ADIPOR1;SIRT1;TTC39B;BCKDK;NCOR2;ARV1;PDK3;MLYCD;PPARA
ventricular septum morphogenesis (GO:0060412)	16/28	0.28006	0.999996	0	0	1.34217	1.70826	ROBO2;ACVR1;CITED2;NOG;SOX11;PROX1;TGFBR1;ROBO1;SMAD7;TGFBR2;BMP4;TGFBR3;APLNR;HES1;ZFPM1;BMPR1A
inositol lipid-mediated signaling (GO:0048017)	28/51	0.280134	0.999996	0	0	1.2256	1.55956	CSF1R;IRS1;IRS2;PIK3R2;PIK3R1;PIK3CG;PIK3C2B;ADAP2;INPP5F;TNFAIP8L3;KCNH1;PDGFRB;NTRK1;PDGFRA;PLCL2;GAB2;IGF1;NGF;PLCB3;GPR143;PITPNM2;PI4KA;PLCH2;PLCB1;ZP3;PLCD1;EXOC1;FGFR1
mitotic metaphase plate congression (GO:0007080)	28/51	0.280134	0.999996	0	0	1.2256	1.55956	SEH1L;DCTN2;VPS4B;PINX1;VPS4A;KIF14;CDC23;CHMP1A;NUF2;NUP62;RRS1;PIBF1;CDT1;NUDC;KIF22;NDC80;EML3;CENPE;KIF18A;PSRC1;KIFC1;CHMP2A;CHMP4A;KIF2C;CHMP6;KPNB1;MAD1L1;CHMP5
negative regulation of transport (GO:0051051)	28/51	0.280134	0.999996	0	0	1.2256	1.55956	RSC1A1;LRSAM1;PXK;PTEN;SNX12;SNX33;ERBB3;ARL6IP5;SIRPA;SNCA;NDFIP1;TRAT1;ADIPOQ;NR1H3;NRG1;ABCA7;LILRB1;CTTNBP2NL;BST2;YRDC;PLSCR1;SYT11;TRIM15;PRKD1;CRYAA;CRYAB;HAMP;TLR2
positive regulation of actin filament bundle assembly (GO:0032233)	28/51	0.280134	0.999996	0	0	1.2256	1.55956	NRP1;ROCK2;GPR65;SYNPO2;LPAR1;PPM1E;CDC42;PAK1;ABL1;RAC1;SYNPO;ARHGEF15;LIMCH1;TGFB3;TPM1;RHOC;SORBS3;TGFBR1;VIL1;CCDC88A;SFRP1;SYNPO2L;ITGB1BP1;NF2;EPHA1;ARHGEF5;FERMT2;PFN2
regulation of cellular amine metabolic process (GO:0033238)	28/51	0.280134	0.999996	0	0	1.2256	1.55956	PSMD10;PSMB11;PSMD14;PSMD13;ODC1;OAZ2;PSMB10;PSMB6;PSMB7;PSMD7;PSMB5;PSMD4;PSMB2;PSMD2;PSMD1;PSMF1;NQO1;PSMB8;PSMB9;PSMA5;PSMA4;PSMC6;PSMA1;PSMA2;PSMC4;PSMC1;PSME1;PSME2
regulation of substrate adhesion-dependent cell spreading (GO:1900024)	28/51	0.280134	0.999996	0	0	1.2256	1.55956	NRP1;TACSTD2;ILK;NEDD9;FBLN1;EFNA5;TRIOBP;CORO1C;CDC42;PDPN;ABL1;RAC3;RAC1;GBP1;RREB1;FGB;FGA;RCC2;FGG;SPRY4;ACTN4;MYADM;CASS4;CSPG5;ITGB1BP1;ARHGEF7;FERMT2;LIMS2
protein homooligomerization (GO:0051260)	64/121	0.28058	0.999996	0	0	1.13063	1.43691	TRIM72;STEAP4;KCNC2;SYCP1;PRF1;APIP;CBY1;AQP4;PKD2;IKZF4;CLYBL;GLS;GOLGA2;PYCARD;ALAD;RS1;TK1;GBP5;PRMT1;SIGMAR1;KIF25;MAT1A;HLA-G;JMJD6;ALDH1A3;ARC;ALS2;ALDH1A2;HPRT1;CARD11;USP16;SHMT1;ATL1;ATL2;ITLN1;ACACB;HSD17B10;ACACA;RNF135;TRPM2;RNF213;SPAST;GLRA3;TIFA;BEND3;TP53BP1;CBR4;TRPM4;GSDMD;MPP2;POLQ;PNPT1;MLKL;OSBPL2;CARD9;TRPV1;SOD2;EHD1;EHD3;EHD4;ALOX5AP;CHMP2A;AQP11;RBMX
positive regulation of cytoskeleton organization (GO:0051495)	44/82	0.280584	0.999996	0	0	1.16583	1.48163	GPSM2;NCKAP1;NRP1;CSF3;CCL11;NUMA1;WDR1;SYNPO2;LMOD1;PDXP;PYCARD;CDC42;BAIAP2L2;BAIAP2L1;CFL2;NUP62;ABL1;CCR7;NCKAP1L;SNX9;SYNPO;HRAS;PLK4;BCAS3;EDN1;SPAG5;PRKCE;NTRK3;PROX1;BAIAP2;SORBS3;VIL1;HAX1;CTTN;SYNPO2L;CDK5;BIN1;CDC42EP3;CDC42EP2;CDC42EP1;HCLS1;CCL27;PFN2;CCL26
regulation of G protein-coupled receptor signaling pathway (GO:0008277)	44/82	0.280584	0.999996	0	0	1.16583	1.48163	RAMP3;ROCK1;MGRN1;ROCK2;USP33;RGS16;KLK5;PHB;ZDHHC3;RASGRP4;PPP1R9B;KLK6;RGS4;RNF157;RGS5;RGS2;RGS3;GRK4;CCL5;GRK6;CNGA1;RGS20;GNAT1;PDE6A;GIT2;EDN1;DYNLT1;PDE6G;KLK14;RPGRIP1L;SLC39A14;KCTD8;MRAP;ADCYAP1;CRY1;SAG;NMT2;RGS12;PLCB1;PPEF1;MGLL;METAP1;CNGB1;METAP2
anaphase-promoting complex-dependent catabolic process (GO:0031145)	45/84	0.282693	0.999996	0	0	1.16175	1.46775	RB1;PSMD10;PSMB11;PSMD14;PSMD13;BUB1B;AURKB;PSMB10;ANAPC11;AURKA;CDC20;PSMB6;PSMB7;FZR1;CDC23;PSMD7;PSMB5;PSMD4;PTTG1;PSMB2;PSMD2;UBC;PSMD1;FBXO5;BUB3;PSMF1;SKP2;ANAPC7;UBE2C;UBE2E1;PSMB8;PSMB9;PSMA5;PSMA4;PSMC6;PSMA1;PSMA2;PSMC4;PSMC1;CDK2;PSME1;ANAPC4;PSME2;ANAPC2;MAD2L1
negative regulation of cysteine-type endopeptidase activity (GO:2000117)	29/53	0.283578	0.999996	0	0	1.21648	1.53309	DDX3X;SRC;IFI6;THBS1;AQP1;IFI16;LAMP3;RPS6KA1;SFN;MAP2K5;SNCA;CDKN2D;IGBP1;USP47;NGFR;GPX1;CSNK2A1;SIAH2;NGF;KLF4;PAX2;VEGFA;CARD18;DPEP1;AVP;CARD16;GAS6;CD44;NAIP
positive regulation of NIK/NF-kappaB signaling (GO:1901224)	29/53	0.283578	0.999996	0	0	1.21648	1.53309	NFAT5;DDX3X;LRRC19;TRADD;ILK;IFI35;NOD2;PHB;PHB2;NR3C2;EP300;LGALS9;CCL19;CD14;SASH1;TNFSF14;SPHK1;LAPTM5;EIF2AK2;ACTN4;PTP4A3;NLRP12;IL1B;TRIP6;TLR9;TERF2IP;TLR7;TLR3;TLR2
artery morphogenesis (GO:0048844)	17/30	0.286336	0.999996	0	0	1.31636	1.64623	PDGFRB;TBX1;NRP1;TFAP2B;HPGD;NOG;LRP2;PKD2;TGFBR1;SMAD7;VEGFA;BMP4;HES1;ADAMTS9;FOLR1;BMPR1A;ENG
chondroitin sulfate metabolic process (GO:0030204)	17/30	0.286336	0.999996	0	0	1.31636	1.64623	CSGALNACT1;CHST9;HEXB;HEXA;BCAN;VCAN;CHSY1;HYAL1;DSEL;DSE;IDS;CSPG5;CHST13;CHSY3;CSPG4;ARSB;CHST3
establishment of spindle orientation (GO:0051294)	17/30	0.286336	0.999996	0	0	1.31636	1.64623	ITGB1;GPSM2;NUMA1;UBXN2B;DYNLT1;DCTN1;FBXW11;KIF25;NDC80;NSFL1C;GJA1;MAP4;LLGL1;CDK5RAP2;NDEL1;MAD2L1;PAFAH1B1
heterotypic cell-cell adhesion (GO:0034113)	17/30	0.286336	0.999996	0	0	1.31636	1.64623	ITGB1;ITGA4;IZUMO1;ITGB2;PARVA;CD1D;LILRB2;CD2;CD200R1;ITGAX;ITGB7;MADCAM1;DSG2;CD58;CD200;DSC2;JAM3
long-chain fatty acid biosynthetic process (GO:0042759)	17/30	0.286336	0.999996	0	0	1.31636	1.64623	GSTM4;ASAH2;ACOT7;HPGD;EPHX2;ALOX12;ALOX12B;ELOVL6;CYP3A4;PTGS2;ALOX15B;ASAH2B;CYP2D6;ALOX5;ACSBG1;ACSBG2;FADS1
positive regulation of B cell proliferation (GO:0030890)	17/30	0.286336	0.999996	0	0	1.31636	1.64623	SASH3;CHRNB2;VAV3;CD74;CD40;MEF2C;TFRC;FCRL3;NFATC2;IRS2;TNFRSF13C;TIRAP;IL4;CLCF1;TLR9;CD38;NCKAP1L
positive regulation of phosphate metabolic process (GO:0045937)	17/30	0.286336	0.999996	0	0	1.31636	1.64623	NRP1;DSCAM;SRC;FZD7;GLMN;ILK;PSEN1;THBS1;BTBD10;EREG;AR;CCL5;NCKAP1L;ANG;ITGA6;CD244;SNCA
antifungal innate immune response (GO:0061760)	2013-08-01	0.286579	0.999996	0	0	1.61044	2.01263	CX3CR1;DEFB119;CLEC4D;CLEC7A;RARRES2;RNASE8;CARD9;CLEC4E
atrial cardiac muscle cell action potential (GO:0086014)	2013-08-01	0.286579	0.999996	0	0	1.61044	2.01263	GJC1;KCNJ5;CACNB2;GJA1;ANK2;SCN5A;SCN3B;KCNJ3
chromatin organization involved in regulation of transcription (GO:0034401)	2013-08-01	0.286579	0.999996	0	0	1.61044	2.01263	SERTAD1;CDCA4;SERTAD2;ZMIZ1;CHEK1;FAM47E;ARID1A;ARID1B
embryonic hemopoiesis (GO:0035162)	2013-08-01	0.286579	0.999996	0	0	1.61044	2.01263	IL3;TPO;KIT;FLT3LG;THOC5;ZFPM1;TGFBR2;ATF4
endonucleolytic cleavage of tricistronic rRNA transcript (SSU-rRNA, 5.8S rRNA, LSU-rRNA) (GO:0000479)	2013-08-01	0.286579	0.999996	0	0	1.61044	2.01263	RCL1;NOP14;BMS1;RPP40;RRS1;TSR1;NOL9;RPS21
icosanoid secretion (GO:0032309)	2013-08-01	0.286579	0.999996	0	0	1.61044	2.01263	ABCC4;ACE;ANXA1;PLA2G1B;PNPLA8;LEP;BDKRB2;DRD3
intracellular sterol transport (GO:0032366)	2013-08-01	0.286579	0.999996	0	0	1.61044	2.01263	ABCA1;ARV1;NPC1;STAR;OSBPL2;VPS4A;SERAC1;ABCG1
lymphocyte mediated immunity (GO:0002449)	2013-08-01	0.286579	0.999996	0	0	1.61044	2.01263	KLRC2;MSH2;CD70;CD8A;BTN3A3;KLRD1;BTN3A2;GNL1
negative regulation of cellular senescence (GO:2000773)	2013-08-01	0.286579	0.999996	0	0	1.61044	2.01263	MAP3K3;CDK6;RBL1;TERT;ZKSCAN3;YBX1;FBXO5;SIRT1
negative regulation of hippo signaling (GO:0035331)	2013-08-01	0.286579	0.999996	0	0	1.61044	2.01263	MAP2K3;WWC1;DLG5;WWC3;LIMD1;WTIP;MARK3;CIT
negative regulation of hydrogen peroxide-induced cell death (GO:1903206)	2013-08-01	0.286579	0.999996	0	0	1.61044	2.01263	IL10;NR4A3;GPR37L1;PARK7;TXN;MET;PDE8A;NFE2L2
negative regulation of macrophage derived foam cell differentiation (GO:0010745)	2013-08-01	0.286579	0.999996	0	0	1.61044	2.01263	ABCA1;CRP;NFKBIA;ABCA5;ADIPOQ;NR1H3;PPARA;ABCG1
pathway-restricted SMAD protein phosphorylation (GO:0060389)	2013-08-01	0.286579	0.999996	0	0	1.61044	2.01263	ACVR1;TGFBR3;BMP2;GDF2;TGFBR1;GDF7;SMAD7;TGFBR2
plasma membrane repair (GO:0001778)	2013-08-01	0.286579	0.999996	0	0	1.61044	2.01263	TRIM72;RAB3A;SYT11;AHNAK2;MYOF;ANXA6;SYTL4;SYT7
polyamine metabolic process (GO:0006595)	2013-08-01	0.286579	0.999996	0	0	1.61044	2.01263	SMOX;AMD1;DHPS;ODC1;SAT2;OAZ2;SRM;PAOX
positive regulation of nuclear-transcribed mRNA poly(A) tail shortening (GO:0060213)	2013-08-01	0.286579	0.999996	0	0	1.61044	2.01263	BTG2;ZFP36;CNOT7;CNOT1;POLR2G;CPEB3;TOB1;TNRC6A
positive regulation of protein acetylation (GO:1901985)	2013-08-01	0.286579	0.999996	0	0	1.61044	2.01263	DDX3X;PRKAA2;FAM161A;KAT5;TERF2IP;DIP2A;CAMK1;DIP2B
positive regulation of purine nucleotide biosynthetic process (GO:1900373)	2013-08-01	0.286579	0.999996	0	0	1.61044	2.01263	IL4;PINK1;NOS3;TREM2;ENO1;NOS1;PPARA;PPARGC1A
positive regulation of sodium ion transport (GO:0010765)	2013-08-01	0.286579	0.999996	0	0	1.61044	2.01263	AHCYL1;CNKSR3;WNK3;NOS1;PRSS8;SCN5A;SCN3B;SCN1B
pseudouridine synthesis (GO:0001522)	2013-08-01	0.286579	0.999996	0	0	1.61044	2.01263	TRUB1;PUS10;DKC1;PUS1;GAR1;PUS7;PUSL1;NOP10
purine-containing compound salvage (GO:0043101)	2013-08-01	0.286579	0.999996	0	0	1.61044	2.01263	ADAL;GMPR2;ADK;AMPD2;AMPD3;HPRT1;DCK;APRT
regulation of autophagosome maturation (GO:1901096)	2013-08-01	0.286579	0.999996	0	0	1.61044	2.01263	UVRAG;CLN3;FYCO1;PHF23;TBC1D25;SMCR8;TMEM39A;ADRB2
regulation of fibrinolysis (GO:0051917)	2013-08-01	0.286579	0.999996	0	0	1.61044	2.01263	THBD;FAP;APOH;F11;SERPINE1;F2;THBS1;USF1
regulation of protein acetylation (GO:1901983)	2013-08-01	0.286579	0.999996	0	0	1.61044	2.01263	DDX3X;FAM161A;KAT5;MAGEA2;TERF2IP;PARK7;CAMK1;SIRT1
protein complex oligomerization (GO:0051259)	48/90	0.288616	0.999996	0	0	1.15069	1.42992	TRIM72;KCNC2;KCNC3;ATL1;ATL2;PRF1;PKD2;NOL3;IKZF4;ALAD;PYCARD;RNF135;RS1;GLRA3;RNF213;SPAST;MAT2A;ZNHIT6;ZC3H12A;TIFA;BEND3;LRRC8D;TP53BP1;DNM1L;BOK;SNCA;GSDMD;MPP2;POLQ;TMEM120B;CPSF6;PNPT1;HOMER1;PRMT1;CARD9;JMJD6;EHD1;OXA1L;ARC;EHD3;EHD4;ALS2;CHMP2A;YME1L1;AQP11;MS4A1;RBMX;CARD11
renal system development (GO:0072001)	31/57	0.28995	0.999996	0	0	1.20035	1.48608	FOXC1;TRAF3IP1;PCSK9;TCF21;LRP4;PKD1;SALL1;SOX17;HYAL2;HAS2;CEP290;WNT4;TFAP2A;TFAP2B;ACE;WFS1;C1GALT1;HNF1B;PROX1;SULF1;PAX2;TGFBR1;SULF2;VEGFA;BMP4;PYGO2;PAX8;WT1;LHX1;AGTR1;ITGA8
positive regulation of transmembrane receptor protein serine/threonine kinase signaling pathway (GO:0090100)	49/92	0.290467	0.999996	0	0	1.14735	1.41843	CDKN1C;CITED1;NUMA1;CITED2;HFE;RBPJ;FLCN;ING2;STK11;EP300;JAK2;MEN1;ACVR1;LEFTY1;FOXD1;SLC2A10;SOX11;TGFBR1;NUP93;ADAM17;TWSG1;ENG;TTK;ACVR1B;THBS1;TBX20;KIAA0319;HES5;SH2B1;CDKN2B;RBPMS;TGFB3;GDF2;FBXL15;INHBB;GDF3;INHBA;SULF1;ACVR2B;GDF5;BMP5;GDF7;HIPK2;INHBE;BMP4;BMP2;GIPC1;BMPR1B;BMPR1A
negative regulation of macromolecule metabolic process (GO:0010605)	101/194	0.291739	0.999996	0	0	1.09373	1.34736	RB1;ANKRD13D;PARK7;YY1;ZC3H12A;DIP2A;LGALS9;ANKRD13A;MEF2C;FBXW7;SOX11;DICER1;RUNX1;FOXP1;CLDN5;SFRP1;CLDN3;SMO;SUB1;APLNR;ERP29;MYADM;OPTN;NOTCH2;LRPAP1;PDGFB;GATA5;PLA2G3;PSEN1;HIF1A;TERT;PDCD10;DDRGK1;STC2;WNT4;CCR1;MSR1;NDFIP1;TIPARP;VDR;SETDB2;IGF1;PARP14;NR0B2;ESR1;NFKB1;PARP10;BMP4;OCLN;BMP2;CNOT7;CILP;ID2;FGF19;CD28;REL;LGMN;BMPR1A;PICALM;CITED2;SNX12;PCSK9;PTPN22;CD3E;ROBO1;MECP2;FLCN;AN…
activation of phospholipase C activity (GO:0007202)	18/32	0.292058	0.999996	0	0	1.29424	1.59295	P2RY12;NTRK2;BDNF;C5AR1;HTR2B;LPAR1;LPAR2;PHB;AVPR1A;PHB2;SELE;RASGRP4;NTF4;GNA15;P2RY6;ANG;PLCG1;S1PR4
chromatin remodeling at centromere (GO:0031055)	18/32	0.292058	0.999996	0	0	1.29424	1.59295	CENPT;HELLS;CENPV;HJURP;RBBP4;CENPH;CENPI;RUVBL1;CENPK;CENPL;CENPM;OIP5;CENPN;RBBP7;CENPO;CENPP;CENPQ;ITGB3BP
DNA damage checkpoint signaling (GO:0000077)	18/32	0.292058	0.999996	0	0	1.29424	1.59295	DONSON;CDC5L;USP28;HINFP;BRIP1;CHEK2;CHEK1;RPA4;E2F1;RAD17;FBXO6;RAD1;CLSPN;TP53BP1;CEP63;ERCC6;ATRIP;ATR
modulation by host of symbiont process (GO:0051851)	18/32	0.292058	0.999996	0	0	1.29424	1.59295	CX3CR1;JUN;CTDP1;SMARCB1;CCNT1;LRRC19;LEF1;CARD9;CHD1;POU2F3;AQP1;SAP30;TFAP4;SP1;CCL5;CCL3;NAPEPLD;EP300
regulation of intracellular estrogen receptor signaling pathway (GO:0033146)	18/32	0.292058	0.999996	0	0	1.29424	1.59295	KANK2;YAP1;CBFB;WBP2;AXIN1;UFSP2;BRCA1;ESR1;ISL1;KCTD6;STRN3;RUNX1;PAK1;GPAM;DDRGK1;CNOT1;VPS11;ZNF366
negative regulation of DNA-binding transcription factor activity (GO:0043433)	75/143	0.294392	0.999996	0	0	1.11063	1.35813	RB1;SETD6;KEAP1;TNFAIP3;PKD2;PHB2;PKD1;PYCARD;ADORA3;SUFU;ZC3H12A;PIM1;BTRC;TRIM21;CDK5RAP3;MEN1;EOMES;HES6;PRMT2;ANXA4;CTNNBIP1;IRAK3;PROX1;COMMD6;FOXP3;COMMD7;SIRT1;SIGIRR;SFRP4;TRAF3;PLA2G10;HAND1;TLR9;XCL1;SIK1;NUPR1;RBCK1;TRIB1;GAS6;ZNF675;PSMD10;HDAC4;LRRC14;NLRC3;RNF2;NWD1;IRAK2;NLRP2;HES1;MAP2K5;PRNP;TCF7L2;RWDD3;TRIM40;WFS1;CDKN2A;PTCH1;DAB2IP;TBX6;KLF4;ESR1;NR0B2;PEX14;SMAD7;NFKBIA;PARP…
regulation of endocytosis (GO:0030100)	33/61	0.295722	0.999996	0	0	1.18652	1.44558	LRPAP1;LRSAM1;RAB5B;HIP1;CD151;ROCK1;SRC;SNX12;STON1;STON2;SNX33;ABL1;AP2S1;PACSIN2;ABL2;CCL19;CD177;SNCA;PTPN1;RAB4A;RAB4B;SPHK1;HIP1R;ABCA7;LILRB1;CALY;SNX17;SYT11;CDH13;PRKD1;RAB17;RAB5A;PICALM
DNA metabolic process (GO:0006259)	143/277	0.296003	0.999996	0	0	1.07488	1.30854	DCLRE1B;SMARCAL1;SMARCB1;RIF1;MPG;GMNN;NUDT1;PARK7;BACH1;HELB;KAT5;ALKBH1;CHEK1;FBXO6;ZNF445;MEN1;RAG1;GEN1;WDHD1;LIG1;LIG4;LIG3;CSNK1E;CHD1L;NEIL3;CDC34;MSH2;MSH3;TIMELESS;NEIL1;ASF1A;EXD2;RNASEH2A;PRKDC;XPA;RAD51AP1;RNASEH1;TERT;RAD21;UBC;ATRIP;BARD1;SRPK2;ZRANB3;CDT1;UVRAG;UBE2B;GADD45A;FANCL;XRCC3;FANCA;XRCC1;CDC7;FANCC;UBE2A;FANCG;POLA2;TDP1;UBE2T;CDK2;RAD17;RAD9B;RAD18;ATR;RPAIN;TOP2A;TOP2B…
organic cyclic compound biosynthetic process (GO:1901362)	19/34	0.297303	0.999996	0	0	1.27507	1.54666	MOCS2;DHRS11;MOCS3;SRD5A1;HDC;HSD3B1;HSD17B3;LIAS;CYP19A1;LSS;PRLR;NFS1;SCP2;STAR;CYP21A2;ALOX5;FDXR;MOCS1;FDFT1
phosphatidylserine metabolic process (GO:0006658)	19/34	0.297303	0.999996	0	0	1.27507	1.54666	PLA2G2F;OSBPL8;PLA2G12A;PLA2G2D;PLA2G4F;OSBPL5;PLA2G1B;PLA2G4B;MBOAT1;PLA2G3;ABHD12B;ABHD12;PLA2G15;PTDSS1;PLSCR1;LPCAT4;LPCAT3;PLA2G10;SERINC5
positive regulation of epidermal growth factor receptor signaling pathway (GO:0045742)	19/34	0.297303	0.999996	0	0	1.27507	1.54666	BCAR3;AFAP1L2;HIP1;FBXW7;PDE6G;HIP1R;PLAUR;PTK6;ARAP1;MMP9;EREG;BTC;NEU3;CCDC88A;ADAM17;SHKBP1;NUP62;HAP1;HBEGF
positive regulation of interleukin-12 production (GO:0032735)	19/34	0.297303	0.999996	0	0	1.27507	1.54666	CD40;SYK;RIPK2;LAPTM5;IL16;HLA-G;ISL1;TIRAP;HSPD1;CD40LG;CLEC7A;TLR9;CCR7;CCL19;LGALS9;LTB;PLCB1;TLR3;TLR2
positive regulation of pri-miRNA transcription by RNA polymerase II (GO:1902895)	19/34	0.297303	0.999996	0	0	1.27507	1.54666	IL10;EGR1;NGFR;JUN;SMAD3;SRF;STAT3;PDGFB;PRL;FOS;FOXO3;NR3C1;KLF4;HIF1A;GNL3;FOSL1;KLF5;TERT;WT1
secondary alcohol biosynthetic process (GO:1902653)	19/34	0.297303	0.999996	0	0	1.27507	1.54666	IDI1;G6PD;MVK;HMGCS1;IDI2;INSIG1;APOA5;LSS;TM7SF2;ACLY;SQLE;ARV1;EBP;NSDHL;NPC1L1;PMVK;MVD;DHCR7;FDFT1
tRNA export from nucleus (GO:0006409)	19/34	0.297303	0.999996	0	0	1.27507	1.54666	RANBP2;NUP205;POM121;SEC13;NUP107;SEH1L;NUP188;NUP153;NUP160;NOL6;NUP93;POM121C;NUP50;NUP62;NUP35;NUP43;NUP98;RAE1;NUP37
tRNA-containing ribonucleoprotein complex export from nucleus (GO:0071431)	19/34	0.297303	0.999996	0	0	1.27507	1.54666	RANBP2;NUP205;POM121;SEC13;NUP107;SEH1L;NUP188;NUP153;NUP160;NOL6;NUP93;POM121C;NUP50;NUP62;NUP35;NUP43;NUP98;RAE1;NUP37
cell cycle G1/S phase transition (GO:0044843)	34/63	0.298411	0.999996	0	0	1.18032	1.42734	RB1;CDKN1A;USP37;CDKN1B;CUL5;CCNH;MAX;ACVR1B;PHF8;GPR132;MYC;E2F1;EIF4EBP1;RCC1;PIM2;EIF4E;ACVR1;CDKN2D;CDKN2C;CDKN2A;CDC7;INHBA;CDC25A;HINFP;CCNA2;CDC34;LATS2;CDK6;CCNE2;CCNE1;CDK2;SPDYA;CRLF3;CDKN3
positive regulation of Ras protein signal transduction (GO:0046579)	34/63	0.298411	0.999996	0	0	1.18032	1.42734	NOTCH2;RTN4R;EPO;SHC1;GPR65;LPAR1;IRS2;STK19;RASGRP1;ABRA;PIK3CG;RASGRP4;ROBO1;GPR174;AKAP13;RAC1;JAK2;MAP4K4;NTRK1;GPR17;P2RY10;F2R;GPR4;IGF1;NGF;EPOR;NET1;ALS2;SYNPO2L;RAPGEF1;GRB2;GPR18;F2RL3;FGF10
mitotic sister chromatid segregation (GO:0000070)	54/102	0.298924	0.999996	0	0	1.13272	1.36783	RB1;NCAPG2;PINX1;KIF14;SMC4;SMC2;PHF8;CDC23;CHMP1A;NUP62;NUSAP1;DLGAP5;NUDC;CSNK2A1;CSNK2A2;KIF25;KIF23;TEX14;KIF22;TUBG2;TUBG1;EML3;PSRC1;ESPL1;KIFC1;CHMP4A;KIF2C;CHMP6;KPNB1;CHMP5;SEH1L;DCTN2;VPS4B;VPS4A;NCAPG;NSL1;TTN;DSN1;RAD21;RRS1;PIBF1;SPAG5;NCAPH2;KLHL22;NDC80;ZWINT;REC8;CENPE;KIF18A;KIF18B;PRC1;CENPK;CHMP2A;NCAPD2
positive regulation of cellular protein metabolic process (GO:0032270)	54/102	0.298924	0.999996	0	0	1.13272	1.36783	CYFIP2;PIWIL2;DDX3X;CSF1;FAF1;EIF4A3;RBM3;METTL14;CASP8;VPS35;BTRC;TBC1D10A;DACT1;HSP90AA1;FBXW11;METTL3;ATG10;ASPH;PLA2G10;AGTR1;PRR16;PRKDC;POLDIP3;UHRF1;RPS27L;PLD1;THBS1;CLN6;FXR1;ERBB2;VPS11;ATG7;BAD;RDX;ASPSCR1;UPF3B;NR1H3;WNT7A;UPF3A;INHBA;KLF4;LARP6;NFKBIA;IL6;EIF6;BCL3;CD28;HNRNPD;STUB1;VIM;CPEB3;FGFR4;EIF3C;TRIM32
androgen receptor signaling pathway (GO:0030521)	2015-09-01	0.2993	0.999996	0	0	1.50979	1.82127	DDX17;AR;DAXX;DDX5;RNF14;ZMIZ1;PMEPA1;SCGB2A2;ARID1A
cardiac myofibril assembly (GO:0055003)	2015-09-01	0.2993	0.999996	0	0	1.50979	1.82127	FHOD3;MEF2A;PDGFRB;PDGFRA;NEBL;TCAP;NEB;PROX1;TTN
catecholamine metabolic process (GO:0006584)	2015-09-01	0.2993	0.999996	0	0	1.50979	1.82127	DDC;LRTOMT;TH;DBH;DRD1;COMT;SNCAIP;ATP7A;DRD3
clathrin coat assembly (GO:0048268)	2015-09-01	0.2993	0.999996	0	0	1.50979	1.82127	HIP1;CALY;FCHO1;SGIP1;CLTB;HIP1R;AP2S1;CLTA;PICALM
electron transport chain (GO:0022900)	2015-09-01	0.2993	0.999996	0	0	1.50979	1.82127	ENOX2;POR;NDOR1;ETFDH;ETFA;ETFB;SDHB;CYB561;PPARGC1A
endoderm development (GO:0007492)	2015-09-01	0.2993	0.999996	0	0	1.50979	1.82127	EOMES;DUSP5;SOX17;DUSP1;KIF16B;LHX1;TBX20;SOX7;MIXL1
engulfment of apoptotic cell (GO:0043652)	2015-09-01	0.2993	0.999996	0	0	1.50979	1.82127	XKR8;RHOH;RAC1;XKR4;THBS1;RHOBTB1;XKR6;RHOBTB2;XKR5
establishment of spindle localization (GO:0051293)	2015-09-01	0.2993	0.999996	0	0	1.50979	1.82127	ESPL1;NLRP5;KIF25;NUSAP1;MAP4;OOEP;KPNB1;LLGL1;CLASP2
fatty acid beta-oxidation using acyl-CoA oxidase (GO:0033540)	2015-09-01	0.2993	0.999996	0	0	1.50979	1.82127	ACOT8;ACOXL;AMACR;ACOX2;SCP2;ACOX1;EHHADH;ACAA1;CRAT
interleukin-27-mediated signaling pathway (GO:0070106)	2015-09-01	0.2993	0.999996	0	0	1.50979	1.82127	OAS1;OAS2;EBI3;STAT3;CANX;IL27;IL6ST;JAK2;OASL
intracellular cholesterol transport (GO:0032367)	2015-09-01	0.2993	0.999996	0	0	1.50979	1.82127	ABCA1;NPC1;STAR;OSBPL2;VPS4A;SERAC1;LDLRAP1;LDLR;ABCG1
macrophage differentiation (GO:0030225)	2015-09-01	0.2993	0.999996	0	0	1.50979	1.82127	BMP4;CDC42;CSF1R;CASP8;CSF1;IL15;MMP9;SIRT1;VEGFA
mammary gland epithelium development (GO:0061180)	2015-09-01	0.2993	0.999996	0	0	1.50979	1.82127	CSF1R;AKT2;ID2;SCRIB;JAK2;WNT2;WNT3;EPHA2;WNT4
mitotic recombination (GO:0006312)	2015-09-01	0.2993	0.999996	0	0	1.50979	1.82127	GEN1;RAD51;MSH3;ERCC1;NSMCE2;XRCC3;DMC1;TPRKB;SMC6
nucleobase-containing small molecule catabolic process (GO:0034656)	2015-09-01	0.2993	0.999996	0	0	1.50979	1.82127	NUDT9;ENTPD3;ENTPD5;ENTPD6;ENTPD7;NUDT1;ENTPD8;NUDT16;NUDT5
phosphatidylethanolamine biosynthetic process (GO:0006646)	2015-09-01	0.2993	0.999996	0	0	1.50979	1.82127	PHOSPHO1;PCYT2;CHKA;ETNK2;ETNK1;CEPT1;LPIN2;LPIN3;PISD
positive regulation of chromosome organization (GO:2001252)	2015-09-01	0.2993	0.999996	0	0	1.50979	1.82127	FEN1;PPP1R10;DDX11;RAD21;ATRX;DHX36;LIG4;PML;GNL3
positive regulation of heterotypic cell-cell adhesion (GO:0034116)	2015-09-01	0.2993	0.999996	0	0	1.50979	1.82127	FGB;IL10;FGA;LCK;IL1B;FGG;THY1;CD44;SKAP1
positive regulation of nuclear-transcribed mRNA catabolic process, deadenylation-dependent decay (GO:1900153)	2015-09-01	0.2993	0.999996	0	0	1.50979	1.82127	NANOS1;NANOS2;ZFP36;CNOT7;CNOT1;DHX36;CPEB3;TOB1;ZFP36L2
protein localization to cell-cell junction (GO:0150105)	2015-09-01	0.2993	0.999996	0	0	1.50979	1.82127	TJP1;ARHGEF18;LSR;SCRIB;PAK2;MPP7;CGNL1;TJP3;TJP2
regulation of amyloid fibril formation (GO:1905906)	2015-09-01	0.2993	0.999996	0	0	1.50979	1.82127	VBP1;CHRNA7;PFDN1;TREM2;IAPP;PSEN1;CRYAB;LDLR;PFDN5
regulation of clathrin-dependent endocytosis (GO:2000369)	2015-09-01	0.2993	0.999996	0	0	1.50979	1.82127	NEU3;TNK2;HIP1R;AAK1;BMP2K;UNC119;SMAP1;SCYL2;PROM2
regulation of establishment of protein localization (GO:0070201)	2015-09-01	0.2993	0.999996	0	0	1.50979	1.82127	PTP4A3;CEP135;CEP120;TREM2;GAPVD1;CORO2B;CEP290;CTSD;OOEP
regulation of nuclear-transcribed mRNA catabolic process, deadenylation-dependent decay (GO:1900151)	2015-09-01	0.2993	0.999996	0	0	1.50979	1.82127	NANOS1;NANOS2;ZFP36;CNOT7;CNOT1;DHX36;CPEB3;TOB1;ZFP36L2
regulation of sequestering of triglyceride (GO:0010889)	2015-09-01	0.2993	0.999996	0	0	1.50979	1.82127	OSBPL8;CIDEA;LPL;TREM2;PLIN2;ABHD5;OSBPL11;PPARA;PLIN5
regulation of superoxide anion generation (GO:0032928)	2015-09-01	0.2993	0.999996	0	0	1.50979	1.82127	CRP;SYK;CLEC7A;ITGB2;PRKCD;FPR2;MAPT;AATF;CD177
regulation of synaptic transmission, GABAergic (GO:0032228)	2015-09-01	0.2993	0.999996	0	0	1.50979	1.82127	USP46;NPS;CLN3;NLGN1;STXBP1;ZDHHC12;HAP1;SYN3;ZDHHC3
T cell proliferation (GO:0042098)	2015-09-01	0.2993	0.999996	0	0	1.50979	1.82127	PPP3CB;BTN3A1;CADM1;TNFSF14;DOCK8;SLC11A1;LILRB1;RASGRP1;PIK3CG
positive regulation of Wnt signaling pathway (GO:0030177)	80/153	0.29969	0.999996	0	0	1.10354	1.32977	DDX3X;LRRK1;ILK;TNFAIP3;NRARP;FRAT1;HHEX;CDH3;PSMD7;SALL1;PSMD4;PSMD2;RUVBL1;RSPO2;SPIN1;PSMD1;RSPO1;DACT1;USP47;CSNK2A1;WNT5B;ATP6AP2;AXIN1;CSNK1D;CSNK1E;AXIN2;PSMA5;SFRP4;PPM1A;DEPDC1B;SFRP1;GPRC5B;PPM1B;PSMA4;PSMA1;PSMA2;PSME1;PSME2;TMEM9;TLR2;PSMD10;MACF1;PSMB11;PSMD14;PSMD13;TNKS;PRDM15;PSMB10;PSMB6;PSMB7;PSMB5;TERT;PSMB2;UBR5;GPC5;PSMF1;TRPM4;UBE2B;CAV1;FZD9;PLEKHA4;SULF1;NFKB1;PSMB8;PSMB9;…
mitotic spindle organization (GO:0007052)	82/157	0.301669	0.999996	0	0	1.10096	1.31942	GPSM2;AHCTF1;NUP107;ZWILCH;BUB1B;KIF11;CDC20;GOLGA2;MECP2;PPP1CC;XPO1;CHEK2;STMN1;NUF2;RCC1;KNTC1;DLGAP5;NDEL1;NUDC;SEC13;KIF23;TUBG2;DYNLL1;RANGAP1;TUBG1;EML1;DYNLL2;INCENP;KIFC1;BIRC5;KIF2C;NUP98;EFHC2;MAPRE1;KPNB1;MAD1L1;ITGB3BP;PAFAH1B1;DYNC1I2;SEH1L;DCTN2;TNKS;TTK;WDR62;AURKC;NUP160;SKA1;AURKB;NSL1;SKA2;AURKA;DSN1;SPAST;KIF3B;CEP192;NUP43;MAP4;BUB3;PIBF1;BUB1;CLASP2;CENPT;RANBP2;RCC2;NDC80;Z…
regulation of protein import into nucleus (GO:0042306)	20/36	0.302132	0.999996	0	0	1.25829	1.50604	HDAC3;SMAD3;PRKCD;PIK3R2;CABP1;PIK3R1;PSEN1;EFCAB7;BMP4;MDFIC;BAG3;CDH1;HYAL2;RAB23;SUFU;UBR5;ZC3H12A;HCLS1;APOD;RBM22
MAPK cascade (GO:0000165)	156/303	0.302427	0.999996	0	0	1.0689	1.27832	KLB;PLVAP;IRS1;IRS2;FGF1;FGF4;FGF6;PPP1CC;ZFP36;PSMD7;FGF8;PSMD4;FGF9;MYC;PSMD2;PSMD1;MAP3K8;LGALS9;SOX9;BTRC;GOLGA7;MEN1;MEF2A;PDGFRB;PDGFRA;MEF2C;FBXW11;FLT3LG;FRS2;EREG;RBX1;BTC;MAPKAPK2;PSME1;PSME2;TNIK;PSMD10;SPTBN4;SHC3;PSMD14;PSMD13;SHC1;PDGFB;PDGFA;ARL2;PIK3R2;CSF2RB;RASAL1;PIK3R1;RASAL2;RASAL3;CSF2RA;RASGRP1;RASGRP4;ZFP36L2;RASGRP3;UBC;MBP;PSMF1;RCE1;RALGDS;MARK3;SPTBN1;SULT1A3;KL;ICMT;B…
response to tumor necrosis factor (GO:0034612)	58/110	0.304871	0.999996	0	0	1.12304	1.33402	CD40;CCL4L1;ZFAND6;TRADD;BRCA1;AFF3;CXCL16;PYCARD;IKBKB;ZFP36;CASP8;HYAL1;CASP3;HYAL2;ZC3H12A;HYAL3;GGT1;JAK2;SPHK1;ADIPOQ;SIRT1;SFRP1;CHI3L1;XCL1;TNFRSF21;CCL14;CCL11;CCL3L1;YTHDC2;TNFRSF11A;TANK;ZFP36L2;BAG4;CCL8;CCL7;UBD;CCL5;CCL3;CCL2;HAS2;CCL19;CD58;CCL18;GBP1;MAP4K3;CCL15;CCL25;IGBP1;GGT7;CCL22;CCL20;DAB2IP;NR1D1;SELE;TDGF1;TRIM32;NFE2L2;CCL26
peptidyl-tyrosine phosphorylation (GO:0018108)	37/69	0.305795	0.999996	0	0	1.16405	1.37921	CSF1R;SRC;PDGFB;AATK;GHR;RELN;ERBB2;ABL1;ABL2;JAK2;JAK3;PIBF1;MAPK3;PDGFRB;NTRK1;PDGFRA;SYK;IL15;DYRK1A;PTK6;PRLR;FGR;IL4;ZAP70;ABI2;LCK;ABI3;LEP;KIT;BTK;PTPN6;EPHA1;FGFR4;FGFR3;FGFR2;DDR2;FGFR1
ncRNA export from nucleus (GO:0097064)	21/38	0.306596	0.999996	0	0	1.24349	1.47008	RANBP2;NUP205;POM121;SEC13;NUP107;SEH1L;NUP188;PHAX;NUP153;TSC1;NUP160;NOL6;NUP93;POM121C;NUP50;NUP62;NUP35;NUP43;NUP98;RAE1;NUP37
response to estradiol (GO:0032355)	21/38	0.306596	0.999996	0	0	1.24349	1.47008	GGT7;RAMP3;ANXA1;LOC400499;NCOA3;STAT3;SSTR1;SSTR2;CYP19A1;ESR1;POU4F1;STRN3;SOCS2;GH1;SFRP1;KAT5;RUVBL2;CTNNB1;LCOR;GGT1;CCDC62
sterol biosynthetic process (GO:0016126)	21/38	0.306596	0.999996	0	0	1.24349	1.47008	IDI1;G6PD;MVK;HMGCS1;IDI2;INSIG1;PRKAG2;APOA5;LSS;TM7SF2;ACLY;CH25H;SQLE;ARV1;EBP;NSDHL;NPC1L1;PMVK;MVD;DHCR7;FDFT1
regulation of glycolytic process (GO:0006110)	38/71	0.308054	0.999996	0	0	1.15928	1.36503	HDAC4;PFKFB2;NUP205;POM121;NUP107;PFKFB3;PRKAA2;SEH1L;NUP188;PRKAG1;PRKAG2;ZBTB20;PSEN1;HIF1A;NUP160;POM121C;NUP62;EP300;NUP43;RAE1;RANBP2;SEC13;ENTPD5;PGAM1;ARNT;NUP153;IGF1;CBFA2T3;GCK;NUP93;NCOR1;EIF6;NUP50;NUP35;NUP98;NUPR1;PPARA;NUP37
cellular biogenic amine biosynthetic process (GO:0042401)	2017-10-01	0.309868	0.999996	0	0	1.4379	1.68465	DDC;AANAT;TH;SMOX;HDC;ASMT;SAT2;DBH;SRM;PAOX
cellular response to fatty acid (GO:0071398)	2017-10-01	0.309868	0.999996	0	0	1.4379	1.68465	DGAT2;IRS1;ZC3H12A;NR1H4;UCP1;LPL;FFAR3;PDK3;FFAR2;AKR1C4
mesenchyme morphogenesis (GO:0072132)	2017-10-01	0.309868	0.999996	0	0	1.4379	1.68465	ACVR1;BMP2;NOS3;NOG;TBX20;MDM4;SOX9;ISL1;BMPR1A;ENG
muscle tissue morphogenesis (GO:0060415)	2017-10-01	0.309868	0.999996	0	0	1.4379	1.68465	TBX1;BMP4;TGFBR3;BMP2;TBX20;TCAP;PROX1;ZFPM1;MYLK;TTN
negative regulation of chemokine production (GO:0032682)	2017-10-01	0.309868	0.999996	0	0	1.4379	1.68465	IL10;SIGIRR;IL6;OAS1;OAS3;SIRPA;APOD;LGALS9;KLF4;MAP2K5
negative regulation of vascular associated smooth muscle cell proliferation (GO:1904706)	2017-10-01	0.309868	0.999996	0	0	1.4379	1.68465	IL10;CNN1;CDKN1A;MEF2C;CDKN1B;TGFB3;ADIPOQ;TPM1;PTEN;SOD2
phosphate ion transport (GO:0006817)	2017-10-01	0.309868	0.999996	0	0	1.4379	1.68465	SLC34A3;SLC37A1;SLC20A1;SLC25A10;SLC17A1;SLC37A4;SLC25A11;SLC37A3;SLC17A3;XPR1
positive regulation of cyclin-dependent protein serine/threonine kinase activity (GO:0045737)	2017-10-01	0.309868	0.999996	0	0	1.4379	1.68465	PSMD10;ADAM17;PSRC1;CCNY;PDGFB;SPDYA;CCNYL1;PROX1;PKD2;PKD1
positive regulation of stem cell differentiation (GO:2000738)	2017-10-01	0.309868	0.999996	0	0	1.4379	1.68465	FOXC1;TCF15;DHX36;TACSTD2;HOXB4;LTBP3;SOX9;TBX5;RBM24;SOX5
protein heterooligomerization (GO:0051291)	2017-10-01	0.309868	0.999996	0	0	1.4379	1.68465	TMEM120B;CPSF6;MAT2A;KCNC2;KRT10;PKD2;FARSA;PKD1;CBR4;FARSB
purine ribonucleotide transport (GO:0015868)	2017-10-01	0.309868	0.999996	0	0	1.4379	1.68465	ABCC4;SLC35B2;SLC25A17;ABCC5;ABCC6;LRRC8D;SLC25A42;LRRC8E;SLC19A1;SLC25A24
regulation of leukocyte migration (GO:0002685)	2017-10-01	0.309868	0.999996	0	0	1.4379	1.68465	ANXA1;TNFRSF18;RHOH;HMOX1;MIA3;MADCAM1;NCKAP1L;RAC1;ZP3;VEGFA
insulin receptor signaling pathway (GO:0008286)	39/73	0.310223	0.999996	0	0	1.1548	1.35165	BCAR3;ATP6V1A;FOXC2;GRB7;IRS1;SHC1;IRS2;PIK3R2;TCIRG1;FOXO4;PIK3R1;FOXO1;GRB14;AKT2;NAMPT;GRB10;ATP6V0A2;ATP6V1H;AP3S1;ATP6V0E2;ATP6V1E2;ATP6V1D;ATP6V1C1;ATP6V1F;ATP6V0E1;CAV2;RARRES2;GAB1;SORBS1;BAIAP2;SLC39A14;APC;ATP6V1B2;GRB2;ATP6V0D1;SOS1;GPLD1;PTPN2;ATP6V1B1
positive regulation of synaptic transmission (GO:0050806)	39/73	0.310223	0.999996	0	0	1.1548	1.35165	NLGN3;SLC24A2;SLC24A1;NLGN1;CLSTN2;TSHZ3;CHRNA7;NRXN1;CLSTN1;GRIK2;ADCY1;ZDHHC2;PRKCZ;ZDHHC3;SLC8A2;CRHR2;NPS;CACNG7;CACNG8;RIMS3;RELN;NPTN;CCL2;DRD1;CACNG2;CACNG3;CCR2;CACNG5;LGI1;MPP2;ZDHHC12;DTNBP1;GRIN2D;NFATC4;SLC8A3;ARC;KCTD13;HAP1;LGMN
response to molecule of bacterial origin (GO:0002237)	39/73	0.310223	0.999996	0	0	1.1548	1.35165	CITED1;TNFAIP3;PTPN22;TNFRSF11A;LIAS;CXCL2;PRDX3;CYP27B1;SRR;LGALS9;NOS1;CD14;S100A14;GGT1;JAK2;SNCA;IL10;GGT7;NOS3;SLC11A1;F2R;IRAK3;SMAD6;SELE;SIRT2;TIRAP;FOXP1;ADAM17;IL6;MAPKAPK3;SLPI;IL1B;MAPKAPK2;PELI1;TLR9;TRIB1;CD24;S100A9;S100A8
regulation of microtubule polymerization (GO:0031113)	22/40	0.310737	0.999996	0	0	1.23033	1.43802	NUMA1;DCTN1;STMN2;DYRK1A;ARL2;SLAIN2;GBA2;EML2;PAK1;OCLN;PSRC1;MAP2;STMN1;ABL1;DRG1;RAC1;MAPT;MAPRE1;MET;CDK5RAP2;SNCA;CDK5R1
sulfur compound catabolic process (GO:0044273)	22/40	0.310737	0.999996	0	0	1.23033	1.43802	MPST;GGT7;HEXB;HEXA;PRELP;TXN2;ACAN;BCAN;NUDT7;VCAN;TST;HYAL1;GLB1;OGN;IDS;CSPG5;DPEP1;CSPG4;CHAC1;MLYCD;GGT1;ARSB
calcium ion transmembrane import into cytosol (GO:0097553)	23/42	0.314593	0.999996	0	0	1.21856	1.40923	SLC24A2;RYR2;SLC24A1;F2R;HTR2B;ITPR1;ATP2B4;HTR2C;ITPR2;TRPV3;TRPV1;PKD2;SLC8A2;CHERP;GRIN2D;SLC8A3;TRPM2;TRPV6;LCK;TRPV4;XCL1;CCR7;CCL19
positive regulation of ATPase activity (GO:0032781)	23/42	0.314593	0.999996	0	0	1.21856	1.40923	RYR2;GABARAPL2;UHRF1;TPM1;HNRNPU;DNAJC24;ATP1B3;DYNLL1;DYNLL2;DNAJB2;MYL4;DNAJB1;PLSCR1;MSH2;MSH3;FXYD2;TNNT2;RGN;POT1;DNAJC9;DNAL4;FGF10;PFN2
synapse organization (GO:0050808)	66/126	0.31505	0.999996	0	0	1.10755	1.27925	CYFIP1;LRRC4;PTEN;ELFN1;PTPRF;SLC8A2;CDH1;PPFIA1;NRCAM;PPFIA3;PPFIA2;UNC13B;DBNL;DSCAM;F2R;DKK1;CACNB1;CACNB2;CACNB3;MYOT;DOK7;MAPT;CHRNA1;CX3CR1;NLGN3;C1QA;NLGN1;DCTN1;CHRNA7;ZC4H2;NRXN1;C5AR1;LRP4;NRXN2;PSEN1;CDC42;SLITRK2;FLRT3;SLITRK1;SPOCK2;DVL1;SLITRK3;SLITRK6;APBB2;DRD1;SNCB;GPC6;SNCA;FARP1;BDNF;CHCHD10;RAB39B;L1CAM;POU4F1;SLC8A3;SDK1;PPFIBP1;PPFIBP2;CDK5;NEDD4;PIN1;PCDHB4;AGRN;PCDHB9;SDK2…
positive regulation of tumor necrosis factor superfamily cytokine production (GO:1903557)	43/81	0.318101	0.999996	0	0	1.13922	1.30484	SETD4;LPL;PTPRJ;NOD2;PSEN1;RASGRP1;THBS1;LILRA5;IFIH1;PYCARD;SPN;CLEC7A;CCL3;TNFRSF8;LGALS9;CCL19;CD14;JAK2;CCR2;ARFGEF2;SYK;DDX58;IFNGR1;SPHK2;WNT5A;STAT3;AZU1;ISL1;TIRAP;HLA-E;TLR1;CD2;IL1A;IL6;OAS1;FRMD8;OAS2;OAS3;TLR9;ADAM8;TLR3;TMEM106A;TLR2
cation transmembrane transport (GO:0098655)	24/44	0.318193	0.999996	0	0	1.20796	1.38324	SLC22A5;SLC44A4;KCNJ8;ABCC8;ATP1A2;SLC3A2;ABCC9;PKD2;SLC6A20;SLC7A1;CACNA1H;SLC7A2;TRPM1;SLC25A38;SLC6A5;TRPM2;SLC25A29;SLC7A8;ATP13A2;SLC25A20;TRPM8;SLC36A4;TRPM6;TRPM4
embryonic organ morphogenesis (GO:0048562)	24/44	0.318193	0.999996	0	0	1.20796	1.38324	ACVR1;TBX1;MESP1;RYR2;PDGFRA;FOXE1;TCF21;SOX11;ALDH1A3;HOXA9;HOXB9;SOX17;ID2;TBX20;HOXA3;HOXB4;HOXC4;HOXB3;HES1;HOXC9;MEGF8;DSCAML1;FGFR2;HOXA4
metal ion homeostasis (GO:0055065)	24/44	0.318193	0.999996	0	0	1.20796	1.38324	KCNH2;SLC12A3;TFAP2B;SLC12A4;WFS1;CAV1;CYP4F2;SLC12A1;CYP27B1;SCNN1G;JPH2;SLC7A8;TRPV6;SCNN1B;SCNN1A;COX11;S100A14;CLDN16;CNNM2;SLC12A6;SLC12A7;SLC12A8;SNCA;ATP6V1B1
neurotransmitter secretion (GO:0007269)	24/44	0.318193	0.999996	0	0	1.20796	1.38324	SNAP25;RAB3A;PTPRN2;SNAPIN;STXBP3;SLC32A1;NRXN1;STXBP1;GAD1;NRXN2;GAD2;LIN7A;SYN3;LIN7B;SYN2;SYN1;GRM4;CDK5;PDZD11;DVL1;PIP5K1C;PPFIA3;STX1A;SNCA
positive regulation of mRNA catabolic process (GO:0061014)	24/44	0.318193	0.999996	0	0	1.20796	1.38324	FTO;NANOS1;NANOS2;BTG2;PNPT1;ROCK1;ROCK2;METTL3;ZC3HAV1;MEX3D;TOB1;ZFP36L2;METTL14;ZFP36;CNOT7;CNOT1;KHSRP;DHX36;ZC3H12A;POLR2G;CNOT8;CPEB3;RBM24;TNRC6A
protein K63-linked ubiquitination (GO:0070534)	24/44	0.318193	0.999996	0	0	1.20796	1.38324	TRAF3IP2;UBE2D4;UBE2B;UBE2E3;RNF8;BFAR;UBE2G1;RNF4;RNF5;RNF135;RNF168;RNF126;TRIM5;TRAF3;NEDD4;UBE2T;TRAF5;PELI1;STUB1;UBE2V1;RNF186;RNF152;TRIM21;TRIM56
response to amyloid-beta (GO:1904645)	24/44	0.318193	0.999996	0	0	1.20796	1.38324	NTRK1;NGFR;PRNP;ABCC1;RAMP3;ITGA4;CHRNA7;MMP2;MMP3;TREM2;ADRB2;FPR2;PSEN1;IGF1;MMP9;ICAM1;CACNB1;GJA1;CDK5;CASP4;CD36;TLR6;SNX6;LGMN
carbohydrate derivative catabolic process (GO:1901136)	2019-11-01	0.31882	0.999996	0	0	1.38398	1.58206	MANBA;NEU4;FBXO2;FBXO27;FUCA1;FBXO17;FBXO6;AOAH;BPGM;ADAMTS9;DERA
DNA alkylation (GO:0006305)	2019-11-01	0.31882	0.999996	0	0	1.38398	1.58206	ATF7IP;HELLS;DNMT3L;EHMT2;ATRX;DNMT3A;BEND3;DNMT3B;BAZ2A;FOS;GATAD2A
DNA methylation or demethylation (GO:0044728)	2019-11-01	0.31882	0.999996	0	0	1.38398	1.58206	ATF7IP;HELLS;DNMT3L;EHMT2;ATRX;DNMT3A;BEND3;DNMT3B;BAZ2A;FOS;GATAD2A
dopamine metabolic process (GO:0042417)	2019-11-01	0.31882	0.999996	0	0	1.38398	1.58206	DAO;LRTOMT;TH;DBH;DRD1;COMT;SNCAIP;ATP7A;DRD3;SULT1A3;SNCA
negative regulation of protein localization to nucleus (GO:1900181)	2019-11-01	0.31882	0.999996	0	0	1.38398	1.58206	FLCN;MFHAS1;TRIM40;LATS2;MDFIC;SIN3A;RAB23;SUFU;OTUD7B;APOD;CABP1
neural crest cell differentiation (GO:0014033)	2019-11-01	0.31882	0.999996	0	0	1.38398	1.58206	MEF2C;FAM172A;PDCD6;FBXL17;HTR2B;NOLC1;SNAI2;KLHL12;NRG1;SOX11;SOX8
positive regulation of focal adhesion assembly (GO:0051894)	2019-11-01	0.31882	0.999996	0	0	1.38398	1.58206	NRP1;SFRP1;ROCK1;ABL1;PTPRJ;TSC1;THY1;RAC1;FERMT2;VEGFA;MAP4K4
prostaglandin biosynthetic process (GO:0001516)	2019-11-01	0.31882	0.999996	0	0	1.38398	1.58206	CBR1;CD74;EDN1;HPGDS;EDN2;PNPLA8;PTGES2;PTGS2;DAGLB;PTGS1;PTGES
Rac protein signal transduction (GO:0016601)	2019-11-01	0.31882	0.999996	0	0	1.38398	1.58206	FARP2;CYFIP1;NCKAP1;DBNL;HACE1;ABI2;RHOH;CDH13;RAC1;WASF1;AIF1
regulation of glucose transmembrane transport (GO:0010827)	2019-11-01	0.31882	0.999996	0	0	1.38398	1.58206	RTN2;RSC1A1;GH1;OCLN;NR4A3;PLA2G1B;PRKCB;IL1B;SLC2A1;PRKAG2;BRAF
regulation of nervous system process (GO:0031644)	2019-11-01	0.31882	0.999996	0	0	1.38398	1.58206	SLC8A3;NOS3;ROCK2;CHRNA7;TMEM108;HTR2C;NPTX1;SLC8A2;TYMP;CACNG5;DLGAP4
striated muscle cell differentiation (GO:0051146)	2019-11-01	0.31882	0.999996	0	0	1.38398	1.58206	KDM6B;MESP1;AKAP13;MEF2C;BMP2;CBY1;SDC1;NRG1;SIK1;BVES;PLD3
ureteric bud development (GO:0001657)	2019-11-01	0.31882	0.999996	0	0	1.38398	1.58206	ROBO2;BMP4;FOXC1;BMP2;SALL1;WT1;OSR1;LHX1;TCF21;PKD2;FGFR2
ureteric bud morphogenesis (GO:0060675)	2019-11-01	0.31882	0.999996	0	0	1.38398	1.58206	BMP4;BMP2;SALL1;CITED1;GDNF;PAX8;WT1;MYC;TCF21;PKD2;PAX2
vesicle transport along actin filament (GO:0030050)	2019-11-01	0.31882	0.999996	0	0	1.38398	1.58206	MYO1D;MYO1B;MYO1C;MYO5B;MYO5C;MYO7B;MYO5A;ACTN4;MYO7A;FNBP1L;MYO19
positive regulation of supramolecular fiber organization (GO:1902905)	48/91	0.326474	0.999996	0	0	1.12382	1.25801	RB1;NCKAP1;CSF3;CCL11;NUMA1;WDR1;DCTN1;SYNPO2;LMOD1;STMN2;ARL2;KATNB1;PDXP;SLAIN2;PSEN1;PYCARD;BAIAP2L2;PAK1;BAIAP2L1;CFL2;CCR7;NCKAP1L;SNX9;RAC1;SYNPO;CDK5RAP2;EDN1;GPX1;PRKCE;PROX1;BAIAP2;VIL1;OCLN;PSRC1;CTTN;SYNPO2L;BIN1;TRPV4;CDC42EP3;CDC42EP2;DRG1;CDC42EP1;MAPT;MAPRE1;MET;PFN2;CCL26;CDK5R1
positive regulation of transport (GO:0051050)	48/91	0.326474	0.999996	0	0	1.12382	1.25801	CHRM1;CD151;NUMA1;PON1;MLC1;TREM2;DOC2B;FPR2;IL2RG;SIRPB1;PYCARD;CDH3;CLEC7A;AKT2;LMAN2;SIRPA;ZNF205;CCL19;BID;LYAR;BOK;SNCA;IL15RA;ANXA1;CAMK1D;ANXA2;SPAG5;AHSG;IL15;SLC11A1;HIP1R;CHCHD10;NR1H3;RAB27A;ABCA7;ACSL3;AZU1;SYNGR3;KCTD7;CALY;CAPN10;IL1B;IL2RB;DOCK2;GAS6;SGK1;SGK2;GPLD1
acetylcholine receptor signaling pathway (GO:0095500)	2021-12-01	0.326527	0.999996	0	0	1.34204	1.50207	CHRM2;CHRNB2;CHRM1;CHRNA7;GNA11;CHRM5;LYPD1;RGS10;AGRN;LY6H;PLCB1;CDK5R1
actin filament-based transport (GO:0099515)	2021-12-01	0.326527	0.999996	0	0	1.34204	1.50207	MYO1D;MYO1B;MYO1C;MYO5B;MYO5C;MYO7B;MYO5A;ACTN4;MYO7A;FNBP1L;MYO19;SYNE2
autonomic nervous system development (GO:0048483)	2021-12-01	0.326527	0.999996	0	0	1.34204	1.50207	NTRK1;NRP1;TFAP2B;EDNRB;GDNF;SEMA3A;ARX;SOX11;SOX8;SOX10;PHOX2B;PHACTR4
cellular response to inorganic substance (GO:0071241)	2021-12-01	0.326527	0.999996	0	0	1.34204	1.50207	ADCY10;KCNC2;DDX11;DDI2;ATRX;MMP3;CDK2;TIMELESS;DPEP1;MTR;FOXO1;AQP1
endocardial cushion development (GO:0003197)	2021-12-01	0.326527	0.999996	0	0	1.34204	1.50207	ACVR1;BMP4;BMP2;NOS3;NOG;TBX20;MDM4;CRELD1;SOX9;ISL1;BMPR1A;ENG
intracellular lipid transport (GO:0032365)	2021-12-01	0.326527	0.999996	0	0	1.34204	1.50207	ABCD2;PRKAB2;ARV1;PRKAA2;CPT2;MID1IP1;PRKAG2;THRSP;SLC25A20;ACACB;CPT1B;ACACA
linoleic acid metabolic process (GO:0043651)	2021-12-01	0.326527	0.999996	0	0	1.34204	1.50207	CYP2J2;ELOVL1;FADS2;ELOVL5;PNPLA8;ELOVL2;ALOX5;GSTA1;ALOX12;ALOX12B;ALOX15B;FADS1
long-term synaptic potentiation (GO:0060291)	2021-12-01	0.326527	0.999996	0	0	1.34204	1.50207	SLC24A2;SLC8A3;MPP2;SLC24A1;ARC;TSHZ3;NPTN;PRKCZ;CRHR2;GRIN2D;NFATC4;SLC8A2
melanosome localization (GO:0032400)	2021-12-01	0.326527	0.999996	0	0	1.34204	1.50207	BBS2;MKKS;GPR143;MREG;ARL6;BLOC1S3;MYO5A;RAB27A;RAB27B;BBS7;RAB17;BBS4
negative regulation of cell communication (GO:0010648)	2021-12-01	0.326527	0.999996	0	0	1.34204	1.50207	ACVR1;IL11;PTPN1;GLRA1;NLRP12;ERBB3;IL1B;ADIPOQ;LIF;OSM;PTK6;OPRM1
positive regulation of transcription from RNA polymerase II promoter involved in cellular response to chemical stimulus (GO:1901522)	2021-12-01	0.326527	0.999996	0	0	1.34204	1.50207	SMAD1;BMP2;SESN2;SMAD9;EP300;RBPJ;HIF1A;SMAD5;RUNX2;VEGFA;ATF4;NFE2L2
regulation of transcription by RNA polymerase III (GO:0006359)	2021-12-01	0.326527	0.999996	0	0	1.34204	1.50207	RPTOR;CEBPA;ZNF143;AR;PRDX5;BRF2;ELL;POLR3C;CHD8;DHX36;ZC3H8;POLR3G
positive regulation of ion transport (GO:0043270)	27/50	0.327707	0.999996	0	0	1.18171	1.31835	AHCYL1;CHRM1;FHL1;PLA2G3;MYLK;LILRA5;KIF5B;CCL5;CCL3;PRSS8;SCN5A;DRD1;SCN3B;SCN1B;CHRNB2;CCR1;WFS1;F2R;ANK2;ATP2B1;CACNB2;DLG1;GDNF;STIM2;CNKSR3;WNK3;ORAI1
peptidyl-serine phosphorylation (GO:0018105)	81/156	0.329734	0.999996	0	0	1.08743	1.20647	DYRK3;SMG1;DYRK2;MAST4;PKD1;IKBKB;RPS6KA6;RPS6KA5;AKT2;RPS6KA2;RPS6KA1;PDK3;TLK1;PRKACA;MAP4K1;CAMK1D;CSNK2A1;PRKCB;PDPK1;PRKCE;CSNK2A2;PRKCD;DYRK1A;CSNK1D;VRK1;CSNK1E;VRK3;TGFBR1;UHMK1;TGFBR2;ERN1;LATS2;MAPKAPK3;MAPKAPK2;PRKD2;ULK1;PRKD1;GAS6;SGK1;SGK2;PNCK;ROCK1;PRKDC;TNKS;PKN3;ROCK2;PDGFB;PRKX;TTK;PRKCZ;AURKA;MAPK9;STK38;MKNK2;MAPK1;CLSPN;PCK1;MARK3;PAK2;MARK2;MARK1;SRPK2;DMPK;CDC7;HIPK1;HIPK3…
glycolipid metabolic process (GO:0006664)	28/52	0.330516	0.999996	0	0	1.17441	1.30019	GLTP;CERK;HEXB;HEXA;PIGW;GBA2;SMPD3;NEU3;UGCG;UGT8;NEU4;STS;GM2A;NEU1;ST3GAL4;ST3GAL6;ENPP7;CTSA;ARSA;ABCA2;FUCA1;SUMF2;SUMF1;SCCPDH;GLB1;ESYT1;ST6GALNAC3;ST6GALNAC6
organic anion transport (GO:0015711)	52/99	0.332243	0.999996	0	0	1.11386	1.22735	SLC35B2;SLC35B4;SLC44A4;SLC23A1;HBB;SLC4A1;SLC4A2;SLC4A5;AQP1;SLC2A8;SLC22A12;CA3;CA4;CA9;SLC25A42;SLC16A2;CA13;SLC22A11;ABCC4;SLC2A10;SLC35C2;ABCC5;ABCC6;SLCO1C1;SLC22A25;SLC25A17;SLCO4A1;SLCO2A1;CFTR;MGST1;CYB5R2;CYB5R1;SLCO1B1;CYB5R4;LRRC8D;SLC17A1;SLC19A1;LRRC8E;SLC17A3;SLC25A24;CA12;SLC35A2;SLC35A1;SLC35A3;SLC4A7;SLC4A8;SLC4A9;SLCO1A2;SLC26A7;CYB5RL;SLC26A6;SLC22A9
artery development (GO:0060840)	13/23	0.333248	0.999996	0	0	1.30849	1.43785	ROBO2;TBX1;NRP1;SLC2A10;PKD2;ACVR2B;TGFBR1;ROBO1;SMAD7;VEGFA;APLNR;HES1;ENG
hexose transmembrane transport (GO:0008645)	13/23	0.333248	0.999996	0	0	1.30849	1.43785	SLC45A3;SLC2A11;SLC2A10;SLC2A12;SLC2A1;SLC2A3;SLC5A1;SLC5A10;SLC5A2;SLC2A8;SLC2A9;SLC5A9;PPARD
hyaluronan metabolic process (GO:0030212)	13/23	0.333248	0.999996	0	0	1.30849	1.43785	ABCC5;HEXB;HEXA;HMMR;LYVE1;HYAL1;HAS1;HYAL2;IL1B;HYAL3;HAS3;HAS2;CD44
negative regulation of G protein-coupled receptor signaling pathway (GO:0045744)	13/23	0.333248	0.999996	0	0	1.30849	1.43785	MGRN1;APLP1;KLK14;RPGRIP1L;BICD1;MRAP;RNF157;RGS2;CCL5;STMN1;CRY1;MET;SNCA
negative regulation of intracellular protein transport (GO:0090317)	13/23	0.333248	0.999996	0	0	1.30849	1.43785	BARD1;SIAH3;INSIG1;ADIPOQ;CABP1;PARK7;RANGAP1;BAG4;MDFIC;RAB23;SUFU;APOD;ITGB1BP1
negative regulation of reactive oxygen species metabolic process (GO:2000378)	13/23	0.333248	0.999996	0	0	1.30849	1.43785	PAGE4;TFAP2A;ABCD2;MMP3;SIRT5;BRCA1;PARK7;AATF;PAX2;SIRT2;PINK1;PPARA;PLIN5
positive regulation of cell cycle G2/M phase transition (GO:1902751)	13/23	0.333248	0.999996	0	0	1.30849	1.43785	DYRK3;RCC2;VPS4B;CDC7;DBF4B;CDC25C;CDC25A;PHOX2B;CDC25B;MECP2;RAD51C;FBXO5;DTL
positive regulation of cholesterol efflux (GO:0010875)	13/23	0.333248	0.999996	0	0	1.30849	1.43785	ABCA3;CAV1;PTCH1;ADIPOQ;PON1;NR1H3;ABCA7;TREM2;ABCA8;SIRT1;NFKBIA;EEPD1;PLTP
positive regulation of histone acetylation (GO:0035066)	13/23	0.333248	0.999996	0	0	1.30849	1.43785	SMARCB1;SPHK2;WBP2;LIF;BRCA1;FOXP3;MUC1;RPS6KA5;IL1B;RUVBL2;NOS1;PPARGC1A;MAPK3
positive regulation of interleukin-17 production (GO:0032740)	13/23	0.333248	0.999996	0	0	1.30849	1.43785	IL15;SPHK1;CARD9;RFTN1;NR1H4;OSM;NOD2;PHB;LY9;IL6;SLAMF6;ZBTB7B;MYD88
positive regulation of transcription by RNA polymerase I (GO:0045943)	13/23	0.333248	0.999996	0	0	1.30849	1.43785	IPPK;UTP15;SMARCB1;BNC1;DDX11;HEATR1;RASL11A;PHF8;NCL;ERBB2;UBTF;LYAR;ATF4
protein deacylation (GO:0035601)	13/23	0.333248	0.999996	0	0	1.30849	1.43785	HDAC4;LYPLA1;HDAC3;SIRT5;SIRT1;SIRT2;HDAC7;SIRT3;ABHD10;SIN3A;PPT1;NOTUM;LYPLAL1
response to nutrient levels (GO:0031667)	13/23	0.333248	0.999996	0	0	1.30849	1.43785	PRKAA2;CSH2;SCT;FAM107A;SCTR;UCP1;PRL;GH2;RPTOR;GH1;UCN3;ULK1;ATF4
vesicle transport along microtubule (GO:0047496)	13/23	0.333248	0.999996	0	0	1.30849	1.43785	FBXW11;TRAK1;CLN3;FYCO1;KIF3B;KIF5B;KIF13A;KIF5A;KIF1C;HAP1;KIFAP3;NDEL1;PAFAH1B1
chemokine-mediated signaling pathway (GO:0070098)	30/56	0.335683	0.999996	0	0	1.16151	1.26789	CCL14;CXCL9;FOXC1;CCL11;CCL3L1;CCL4L1;CXCL1;CXCL13;CXCL2;CXCL5;CCL8;CCL7;THPO;CCL5;CCL3;CCL2;CCL19;CCL18;CCR2;CCL15;CCL25;CCR1;RBM15;CCL22;CCL20;CXCL10;CXCL11;CXCL12;XCL1;CCL26
glycosaminoglycan catabolic process (GO:0006027)	30/56	0.335683	0.999996	0	0	1.16151	1.26789	SDC4;HEXB;SDC2;HEXA;SDC3;PRELP;HMMR;SGSH;ACAN;HYAL1;HYAL2;GPC1;HYAL3;IDS;GPC5;GPC6;ARSB;FUCA1;HSPG2;LYVE1;BCAN;VCAN;GLB1;OGN;CSPG5;SDC1;CSPG4;HPSE;AGRN;CD44
regulation of ATP metabolic process (GO:1903578)	30/56	0.335683	0.999996	0	0	1.16151	1.26789	NUP205;POM121;NUP107;SEH1L;NUP188;PRKAG1;PRKAG2;HIF1A;NUP160;POM121C;NUP62;BEND3;EP300;NUP43;ATP7A;RAE1;RANBP2;SEC13;SPHK2;PGAM1;NUP153;GCK;NUP93;COX7A2L;PINK1;EIF6;NUP50;NUP35;NUP98;NUP37
positive regulation of ERK1 and ERK2 cascade (GO:0070374)	89/172	0.335917	0.999996	0	0	1.07967	1.1778	NRP1;ARHGAP8;CCL4L1;HTR2B;HTR2C;PTPN22;TREM2;PHB2;FGF4;ICAM1;PYCARD;DSTYK;GLIPR2;CCR7;TNFAIP8L3;LGALS9;CD36;PDE8A;HRAS;PDGFRB;FGB;PDGFRA;FGA;FBXW7;F2R;FGG;OPRM1;TIRAP;ADCYAP1;FSHR;HAND2;CHI3L1;XCL1;PRKD2;GAS6;CD44;NOTCH2;CCL14;CSF1R;CCL11;RAMP3;CCL3L1;SHC1;CHRNA7;C5AR1;PDGFB;PDGFA;FPR2;PHB;TNFRSF11A;NOD2;PRKCZ;RASGRP1;P2RY6;CCL8;THPO;CCL7;GPNMB;CCL5;P2RY1;CCL3;CCL2;CCL19;CCL18;FGF21;CCL15;MAPK3;C…
positive regulation of mitochondrion organization (GO:0010822)	31/58	0.338066	0.999996	0	0	1.15577	1.25345	HRK;HTRA2;TREM2;PARK7;PLD6;MFF;BBC3;AURKA;CAMKK2;PYCARD;BCL2L11;FAM162A;TNFSF10;PMAIP1;VPS35;ZNF205;BMF;DNM1L;BID;FBXO7;PPARGC1A;BOK;BAD;BIK;PLAUR;HIP1R;CHCHD10;DDHD1;MMP9;PINK1;PPIF
positive regulation of protein binding (GO:0032092)	31/58	0.338066	0.999996	0	0	1.15577	1.25345	CSF3;EPB41;HFE;USP33;PSEN1;PKD1;ADD1;PPP2CA;TERT;ABL1;TRIM21;MARK3;DACT1;MEN1;TCF7L2;RIPK2;BDNF;AKTIP;AMFR;CAV1;HIP1R;MMP9;HIPK2;BMP4;FKBP1A;CLDN5;BMP2;BAMBI;CAPRIN2;PIN1;TAF1
positive regulation of cellular biosynthetic process (GO:0031328)	93/180	0.338684	0.999996	0	0	1.07633	1.16533	BCAR3;PIWIL2;DDX3X;DYRK2;IRS1;FAF1;EIF4A3;HBB;IRS2;PARK7;PKD2;RBM3;METTL14;CDH3;AKT2;MYC;ZNF205;CD36;ATP7A;PDGFRB;SREBF1;EDN1;HSP90AA1;ELOVL5;PRMT1;METTL3;ARNT;APOA5;SIRT1;EREG;DDAH2;IL1B;NOS1AP;PRR16;PRKD2;TLR6;GPLD1;PAOX;PLIN5;NNMT;SLC45A3;PCNA;PRKDC;POLDIP3;ASIP;PDGFB;RPS27L;PLD1;PTGS2;HIF1A;THBS1;FXR1;CLEC7A;CCL5;ERBB2;CCL19;PPARGC1A;LDLR;SNCA;CDT1;EGR1;OPN3;SMAD3;NPM2;AGXT2;MID1IP1;UPF3B;NR1…
in utero embryonic development (GO:0001701)	14/25	0.339175	0.999996	0	0	1.28104	1.38511	TGFB3;CHD7;LIG4;PKD1;TGFBR1;HINFP;VEGFA;FLCN;FUT8;BMP2;SOX8;ZNF568;LMX1B;FGFR2
negative regulation of sequestering of calcium ion (GO:0051283)	14/25	0.339175	0.999996	0	0	1.28104	1.38511	RYR2;F2R;HTR2B;ITPR1;HTR2C;ITPR2;PKD2;CHERP;TRPM2;LCK;ANXA6;XCL1;CCR7;CCL19
negative regulation of cytokine production (GO:0001818)	94/182	0.339345	0.999996	0	0	1.07554	1.16237	CD84;ABCD2;CUEDC2;TRAF3IP1;OTUD7B;TNFAIP3;UBE2L6;PTPN22;TREM2;PYCARD;IFIH1;ZFP36;RPS6KA5;KAT5;DHX58;ZC3H12A;NPTN;SIRPA;TRIM25;CCR7;LGALS9;RAC1;LGALS7;JAK3;CD33;CHID1;IL10;SRGN;GHSR;ANXA1;DDX58;SLC2A10;SLC11A1;ANXA4;IRAK3;F2;FOXP3;LGALS9C;LGALS9B;SIGIRR;TWSG1;CD200R1;CEACAM1;TLR9;TLR8;XCL1;TLR6;GAS6;PPARA;TRIB2;ZFPM1;TNFRSF21;CD274;NLRX1;UBA7;LEF1;NLRC3;ADCY7;HDAC9;THBS1;HDAC7;LILRA5;RNF135;GPNMB;…
sulfur compound biosynthetic process (GO:0044272)	59/113	0.340816	0.999996	0	0	1.09998	1.18403	SLC35B3;B4GALT2;SLC35B2;B4GALT1;OPLAH;GGTLC1;HPGDS;DSE;CHAC1;GGT1;CSGALNACT1;GSTK1;CHST9;CHST6;GSTO2;GSTO1;GLCE;AKR1A1;MAT1A;BCAN;VCAN;B3GNT7;B3GNT2;HAGH;B4GALT4;B4GALT5;CHST3;SLC26A1;MGST3;MGST1;PRELP;MAT2B;LIAS;PAPSS1;ACAN;CHSY1;MAT2A;DSEL;ESD;ST3GAL4;CHST13;ST3GAL6;CHSY3;ST3GAL3;GSTM4;MPST;GGT7;SLC10A7;ANGPT1;GSS;GSTZ1;GSTA4;OGN;UST;GSTA1;CSPG5;CSPG4;GCLM;GSTM5
3'-phosphoadenosine 5'-phosphosulfate biosynthetic process (GO:0050428)	2021-06-04	0.340824	0.999996	0	0	2.01284	2.1666	SLC35B3;SLC35B2;SLC26A1;PAPSS1
adherens junction maintenance (GO:0034334)	2021-06-04	0.340824	0.999996	0	0	2.01284	2.1666	TJP1;KIFC3;FERMT2;PLEKHA7
amylin receptor signaling pathway (GO:0097647)	2021-06-04	0.340824	0.999996	0	0	2.01284	2.1666	RAMP3;ADM;IAPP;RAMP1
aromatic amino acid transport (GO:0015801)	2021-06-04	0.340824	0.999996	0	0	2.01284	2.1666	SLC25A29;SLC7A8;SLC3A2;SLC36A4
aspartate metabolic process (GO:0006531)	2021-06-04	0.340824	0.999996	0	0	2.01284	2.1666	GOT1;ASPA;ASS1;DDO
cellular hyperosmotic response (GO:0071474)	2021-06-04	0.340824	0.999996	0	0	2.01284	2.1666	EPO;AKR1B1;RCSD1;AQP1
chondrocyte development (GO:0002063)	2021-06-04	0.340824	0.999996	0	0	2.01284	2.1666	SOX9;BMPR1B;SULF1;SULF2
double-strand break repair via classical nonhomologous end joining (GO:0097680)	2021-06-04	0.340824	0.999996	0	0	2.01284	2.1666	UVRAG;ERCC8;LIG4;ERCC6
equilibrioception (GO:0050957)	2021-06-04	0.340824	0.999996	0	0	2.01284	2.1666	USH1G;CDH23;MYO7A;CLRN1
establishment of lymphocyte polarity (GO:0001767)	2021-06-04	0.340824	0.999996	0	0	2.01284	2.1666	SNX27;CCR7;SCRIB;CCL19
galactose catabolic process (GO:0019388)	2021-06-04	0.340824	0.999996	0	0	2.01284	2.1666	GALE;GALT;PGM2;GALM
glomerular epithelial cell differentiation (GO:0072311)	2021-06-04	0.340824	0.999996	0	0	2.01284	2.1666	BASP1;WT1;PTPRO;CD24
growth hormone secretion (GO:0030252)	2021-06-04	0.340824	0.999996	0	0	2.01284	2.1666	GHSR;GHRH;LTBP4;GHRL
heparan sulfate proteoglycan biosynthetic process, enzymatic modification (GO:0015015)	2021-06-04	0.340824	0.999996	0	0	2.01284	2.1666	HS3ST3B1;HS6ST1;HS2ST1;HS6ST3
indolalkylamine metabolic process (GO:0006586)	2021-06-04	0.340824	0.999996	0	0	2.01284	2.1666	DDC;AANAT;ASMT;ATP7A
intracellular pH elevation (GO:0051454)	2021-06-04	0.340824	0.999996	0	0	2.01284	2.1666	CLN3;CFTR;NOX1;SLC26A6
ISG15-protein conjugation (GO:0032020)	2021-06-04	0.340824	0.999996	0	0	2.01284	2.1666	UBA7;UBE2E1;ISG15;UBE2L6
L-ornithine transmembrane transport (GO:1903352)	2021-06-04	0.340824	0.999996	0	0	2.01284	2.1666	SLC25A29;SLC25A2;SLC7A1;SLC7A2
maintenance of DNA methylation (GO:0010216)	2021-06-04	0.340824	0.999996	0	0	2.01284	2.1666	HELLS;UHRF2;UHRF1;ZNF445
maintenance of DNA repeat elements (GO:0043570)	2021-06-04	0.340824	0.999996	0	0	2.01284	2.1666	TCF7L2;MSH2;MSH3;AXIN2
melanosome assembly (GO:1903232)	2021-06-04	0.340824	0.999996	0	0	2.01284	2.1666	RAB32;TRAPPC6A;HPS1;HPS4
mesenchymal cell differentiation involved in kidney development (GO:0072161)	2021-06-04	0.340824	0.999996	0	0	2.01284	2.1666	OSR1;TCF21;PAX2;WNT4
mesodermal cell fate commitment (GO:0001710)	2021-06-04	0.340824	0.999996	0	0	2.01284	2.1666	EYA2;TRIM15;KLF4;PAX2
metanephric collecting duct development (GO:0072205)	2021-06-04	0.340824	0.999996	0	0	2.01284	2.1666	BMP4;PTCH1;PKD1;PAX2
mineralocorticoid biosynthetic process (GO:0006705)	2021-06-04	0.340824	0.999996	0	0	2.01284	2.1666	CYP21A2;CYP11B1;HSD3B1;CACNA1H
mitochondrial protein catabolic process (GO:0035694)	2021-06-04	0.340824	0.999996	0	0	2.01284	2.1666	BNIP3L;YME1L1;SPATA18;PISD
molybdopterin cofactor biosynthetic process (GO:0032324)	2021-06-04	0.340824	0.999996	0	0	2.01284	2.1666	MOCS2;NFS1;MOCS3;MOCS1
negative regulation of anion transport (GO:1903792)	2021-06-04	0.340824	0.999996	0	0	2.01284	2.1666	SFRP4;CYP4F2;TRH;GABRE
negative regulation of cardiac muscle cell differentiation (GO:2000726)	2021-06-04	0.340824	0.999996	0	0	2.01284	2.1666	BMP2;FZD7;FRS2;DKK1
negative regulation of cellular extravasation (GO:0002692)	2021-06-04	0.340824	0.999996	0	0	2.01284	2.1666	CCL25;CXCL12;PLCB1;CCL28
negative regulation of cytokinesis (GO:0032466)	2021-06-04	0.340824	0.999996	0	0	2.01284	2.1666	ZFYVE19;VPS4A;AURKB;E2F7
negative regulation of cytosolic calcium ion concentration (GO:0051481)	2021-06-04	0.340824	0.999996	0	0	2.01284	2.1666	SMAD3;ATP1A2;ATP2B1;DRD3
negative regulation of fibroblast migration (GO:0010764)	2021-06-04	0.340824	0.999996	0	0	2.01284	2.1666	HAS1;HYAL2;ITGB1BP1;RAC1
negative regulation of lipoprotein particle clearance (GO:0010985)	2021-06-04	0.340824	0.999996	0	0	2.01284	2.1666	LRPAP1;APOC2;KHSRP;PCSK9
negative regulation of myeloid leukocyte mediated immunity (GO:0002887)	2021-06-04	0.340824	0.999996	0	0	2.01284	2.1666	CX3CR1;CD84;LGALS9;CCR2
negative regulation of sequestering of triglyceride (GO:0010891)	2021-06-04	0.340824	0.999996	0	0	2.01284	2.1666	OSBPL8;TREM2;ABHD5;PPARA
negative regulation of SMAD protein signal transduction (GO:0060392)	2021-06-04	0.340824	0.999996	0	0	2.01284	2.1666	FAM89B;CILP;SLC2A10;PBLD
negative regulation of toll-like receptor 2 signaling pathway (GO:0034136)	2021-06-04	0.340824	0.999996	0	0	2.01284	2.1666	MFHAS1;TNFAIP3;TREM2;TLR6
negative regulation of transporter activity (GO:0032410)	2021-06-04	0.340824	0.999996	0	0	2.01284	2.1666	NDFIP1;PPIF;CTTNBP2NL;SNCA
negative regulation of triglyceride metabolic process (GO:0090209)	2021-06-04	0.340824	0.999996	0	0	2.01284	2.1666	FBXW7;SIK1;GPLD1;PLIN5
neuroblast proliferation (GO:0007405)	2021-06-04	0.340824	0.999996	0	0	2.01284	2.1666	RACGAP1;ARTN;EML1;PAFAH1B1
pentose-phosphate shunt, non-oxidative branch (GO:0009052)	2021-06-04	0.340824	0.999996	0	0	2.01284	2.1666	RPE;SHPK;TALDO1;TKT
polyphosphate metabolic process (GO:0006797)	2021-06-04	0.340824	0.999996	0	0	2.01284	2.1666	MINPP1;ATCAY;PRUNE2;BNIP2
positive regulation of antigen processing and presentation (GO:0002579)	2021-06-04	0.340824	0.999996	0	0	2.01284	2.1666	SLC11A1;CCR7;CCL19;NOD2
positive regulation of autophagosome maturation (GO:1901098)	2021-06-04	0.340824	0.999996	0	0	2.01284	2.1666	FYCO1;UVRAG;SMCR8;ADRB2
positive regulation of centriole replication (GO:0046601)	2021-06-04	0.340824	0.999996	0	0	2.01284	2.1666	PLK4;VPS4B;CEP120;NUP62
positive regulation of cholesterol storage (GO:0010886)	2021-06-04	0.340824	0.999996	0	0	2.01284	2.1666	EHD1;MSR1;LPL;SREBF2
positive regulation of dendritic cell antigen processing and presentation (GO:0002606)	2021-06-04	0.340824	0.999996	0	0	2.01284	2.1666	SLC11A1;CCR7;CCL19;NOD2
positive regulation of fever generation (GO:0031622)	2021-06-04	0.340824	0.999996	0	0	2.01284	2.1666	IL1B;PTGER3;TNFRSF11A;PTGS2
positive regulation of gluconeogenesis (GO:0045722)	2021-06-04	0.340824	0.999996	0	0	2.01284	2.1666	NNMT;PPARGC1A;SIRT1;PTPN2
positive regulation of gonad development (GO:1905941)	2021-06-04	0.340824	0.999996	0	0	2.01284	2.1666	CITED2;WT1;DHX37;SOX9
positive regulation of granulocyte differentiation (GO:0030854)	2021-06-04	0.340824	0.999996	0	0	2.01284	2.1666	HAX1;LEF1;HCLS1;RUNX1
positive regulation of growth hormone secretion (GO:0060124)	2021-06-04	0.340824	0.999996	0	0	2.01284	2.1666	ADCYAP1;GHRHR;GHRH;GHRL
positive regulation of histone phosphorylation (GO:0033129)	2021-06-04	0.340824	0.999996	0	0	2.01284	2.1666	CDK9;RPS6KA5;IL1B;MAPK3
positive regulation of lipoprotein particle clearance (GO:0010986)	2021-06-04	0.340824	0.999996	0	0	2.01284	2.1666	ANXA2;TREM2;LDLRAP1;GPLD1
positive regulation of male gonad development (GO:2000020)	2021-06-04	0.340824	0.999996	0	0	2.01284	2.1666	CITED2;WT1;DHX37;SOX9
positive regulation of microglial cell migration (GO:1904141)	2021-06-04	0.340824	0.999996	0	0	2.01284	2.1666	P2RY12;CSF1;CCL3;TREM2
positive regulation of nuclear cell cycle DNA replication (GO:0010571)	2021-06-04	0.340824	0.999996	0	0	2.01284	2.1666	ATRX;WIZ;CDC7;DBF4B
postsynaptic density assembly (GO:0097107)	2021-06-04	0.340824	0.999996	0	0	2.01284	2.1666	NRXN1;PTEN;ZDHHC12;NRXN2
presynaptic active zone organization (GO:1990709)	2021-06-04	0.340824	0.999996	0	0	2.01284	2.1666	RAB3A;ERC1;BSN;ERC2
proline transport (GO:0015824)	2021-06-04	0.340824	0.999996	0	0	2.01284	2.1666	SLC6A17;SLC1A4;SLC6A20;SLC36A4
protein insertion into mitochondrial membrane involved in apoptotic signaling pathway (GO:0001844)	2021-06-04	0.340824	0.999996	0	0	2.01284	2.1666	BCL2L11;BAD;PMAIP1;BMF
protein localization to nucleolus (GO:1902570)	2021-06-04	0.340824	0.999996	0	0	2.01284	2.1666	WRN;PINX1;RRS1;RPF2
purine nucleobase transport (GO:0006863)	2021-06-04	0.340824	0.999996	0	0	2.01284	2.1666	VDAC3;SLC28A2;SLC28A1;SLC28A3
purine ribonucleoside bisphosphate biosynthetic process (GO:0034036)	2021-06-04	0.340824	0.999996	0	0	2.01284	2.1666	SLC35B3;SLC35B2;SLC26A1;PAPSS1
regulation of cell cycle checkpoint (GO:1901976)	2021-06-04	0.340824	0.999996	0	0	2.01284	2.1666	ETAA1;CRY1;RPA2;WDR76
regulation of digestive system process (GO:0044058)	2021-06-04	0.340824	0.999996	0	0	2.01284	2.1666	EPB41;SGK1;FGF10;TYMP
regulation of glomerular filtration (GO:0003093)	2021-06-04	0.340824	0.999996	0	0	2.01284	2.1666	F2R;PTPRO;PDGFB;GAS6
regulation of interleukin-1-mediated signaling pathway (GO:2000659)	2021-06-04	0.340824	0.999996	0	0	2.01284	2.1666	OTUD4;IL1RN;IL6;ZNF675
regulation of long-chain fatty acid import across plasma membrane (GO:0010746)	2021-06-04	0.340824	0.999996	0	0	2.01284	2.1666	AKT2;ACSL5;IRS2;THBS1
regulation of macrophage apoptotic process (GO:2000109)	2021-06-04	0.340824	0.999996	0	0	2.01284	2.1666	MEF2C;CDKN2A;NOD2;SIRT1
regulation of mast cell chemotaxis (GO:0060753)	2021-06-04	0.340824	0.999996	0	0	2.01284	2.1666	VEGFB;VEGFC;PGF;VEGFA
regulation of nitric oxide mediated signal transduction (GO:0010749)	2021-06-04	0.340824	0.999996	0	0	2.01284	2.1666	NOS1AP;ATP2B4;THBS1;VEGFA
regulation of nucleotide-binding oligomerization domain containing 2 signaling pathway (GO:0070432)	2021-06-04	0.340824	0.999996	0	0	2.01284	2.1666	PTPN22;SLC15A3;HSPA1B;HSPA1A
regulation of protein localization to cilium (GO:1903564)	2021-06-04	0.340824	0.999996	0	0	2.01284	2.1666	CCDC88A;CROCC;CCDC66;GAS8
regulation of protein targeting (GO:1903533)	2021-06-04	0.340824	0.999996	0	0	2.01284	2.1666	SREBF1;PINK1;HAX1;PARL
regulation of resting membrane potential (GO:0060075)	2021-06-04	0.340824	0.999996	0	0	2.01284	2.1666	KCNK5;TREM2;KCNK1;NALCN
regulation of thymocyte apoptotic process (GO:0070243)	2021-06-04	0.340824	0.999996	0	0	2.01284	2.1666	BMP4;ZC3H8;ADAM8;JAK3
regulation of transmission of nerve impulse (GO:0051969)	2021-06-04	0.340824	0.999996	0	0	2.01284	2.1666	GLRA1;CARTPT;FGF12;TYMP
renal filtration cell differentiation (GO:0061318)	2021-06-04	0.340824	0.999996	0	0	2.01284	2.1666	BASP1;WT1;PTPRO;CD24
replication-born double-strand break repair via sister chromatid exchange (GO:1990414)	2021-06-04	0.340824	0.999996	0	0	2.01284	2.1666	RAD21;XRCC1;FANCB;REC8
response to angiotensin (GO:1990776)	2021-06-04	0.340824	0.999996	0	0	2.01284	2.1666	ROCK1;ROCK2;PRKCD;NFKB1
response to gonadotropin (GO:0034698)	2021-06-04	0.340824	0.999996	0	0	2.01284	2.1666	TGFBR3;PAX8;WT1;SLC5A5
striated muscle hypertrophy (GO:0014897)	2021-06-04	0.340824	0.999996	0	0	2.01284	2.1666	RYR2;HTR2B;TCAP;TTN
TORC2 signaling (GO:0038203)	2021-06-04	0.340824	0.999996	0	0	2.01284	2.1666	PRR5;PINK1;MAPKAP1;SYAP1
tRNA pseudouridine synthesis (GO:0031119)	2021-06-04	0.340824	0.999996	0	0	2.01284	2.1666	PUS10;PUS1;PUS7;PUSL1
vacuole organization (GO:0007033)	2021-06-04	0.340824	0.999996	0	0	2.01284	2.1666	VPS4A;VPS11;ATP13A2;NDP
acute inflammatory response (GO:0002526)	15/27	0.344449	0.999996	0	0	1.25816	1.34096	CRP;IL22;ITIH4;CEBPB;AHSG;CTNNBIP1;C2CD4A;C2CD4B;F3;SIGIRR;IL6;PLSCR1;SAA1;APOL2;MBL2
bile acid biosynthetic process (GO:0006699)	15/27	0.344449	0.999996	0	0	1.25816	1.34096	OSBPL9;ACOT8;OSBPL6;OSBPL3;AKR1D1;OSBPL2;AKR1C4;BAAT;CYP7A1;HSD17B10;CYP39A1;CH25H;AMACR;SCP2;ACOX2
cellular response to unfolded protein (GO:0034620)	15/27	0.344449	0.999996	0	0	1.25816	1.34096	PTPN1;DAXX;PACRG;RHBDD1;DAB2IP;HSPA2;HSPA14;HSPA13;HSPD1;ERN1;ABCB10;BAG3;HSPA1B;OPTN;HSPA1A
negative regulation of insulin receptor signaling pathway (GO:0046627)	15/27	0.344449	0.999996	0	0	1.25816	1.34096	GRB7;PTPN1;IRS1;AHSG;PRKCB;PRKCD;PRKCZ;PTPRE;SOCS1;GRB14;IL1B;GRB10;PIP4K2B;PIP4K2C;PTPN2
nucleobase-containing small molecule interconversion (GO:0015949)	15/27	0.344449	0.999996	0	0	1.25816	1.34096	DTYMK;DUT;RRM1;GSR;AK2;NME2;CTPS2;NME3;GLRX;NME4;TYMS;DCTD;RRM2B;GUK1;CMPK1
peptide hormone secretion (GO:0030072)	15/27	0.344449	0.999996	0	0	1.25816	1.34096	GHSR;EDN1;ANXA1;EDN3;PTPRN;LTBP4;PARK7;MAFA;ADCYAP1;CYB5R4;IL6;GHRH;FAM3B;GHRL;CAMK2G
regulation of blood coagulation (GO:0030193)	15/27	0.344449	0.999996	0	0	1.25816	1.34096	EDN1;CAV1;SERPINE1;F2R;GP1BA;TFPI;F2;THBS1;THBD;FAP;APOH;ST3GAL4;ENPP4;HPSE;FOXA2
regulation of cardiac muscle cell contraction (GO:0086004)	15/27	0.344449	0.999996	0	0	1.25816	1.34096	HCN4;RYR2;CAV1;PDE4D;ATP2A2;STC1;ANK2;SRI;DLG1;PDE4B;RANGRF;DSG2;SCN5A;DSC2;TRPM4
positive regulation of cell population proliferation (GO:0008284)	241/474	0.346902	0.999996	0	0	1.04178	1.10294	CNTF;HNRNPU;RBPJ;AQP1;GJA1;CAPNS1;AKT2;MYC;SOX15;NAMPT;PROK2;SOX8;FBXO5;SOX9;PROK1;MEF2C;CSNK2A1;FLT3LG;SOX11;ZNF16;EREG;BTC;AR;CLDN5;SFRP1;EPHA1;PTGFR;PDGFB;PDGFA;MST1R;CIAO1;PRDX3;GHRHR;TERT;PDCD10;S100A13;HMOX1;ZNF268;TRPM4;MCTS1;SRPK2;FZD9;LIF;CDC7;IGF1;FOSL1;ACER2;BST2;ID2;SPDYA;NANOG;TDGF1;NOX1;EZH2;LGMN;CDKN1A;KIF14;ASH2L;PRL;BMI1;MECP2;ESM1;HYAL1;CTSH;TIMP1;HRAS;IL11;EDN1;EDN2;EDN3;IL15;P…
negative regulation of inflammatory response (GO:0050728)	109/212	0.348064	0.999996	0	0	1.06555	1.12455	RB1;VIPR2;SCT;CXCL17;RORA;HTR4;METRNL;CYSLTR1;SIRPA;VPS35;PRKACA;GGT1;PRKACB;PTGDR;GHSR;PRKCD;ADIPOQ;ISL1;TAAR1;ADCYAP1;ADAM17;ADCY9;FNDC4;DPEP1;IAPP;CALCA;CALCB;GIPR;ADRB1;GPR83;FPR2;ADRB2;CRHR2;GHRHR;SHARPIN;HRH2;PRKAR2A;SLAMF8;PLCG1;DRD1;DRD5;YES1;SIGLEC10;IGF1;NR1D1;IL4;MFHAS1;IL6;CD200;GPR27;TNFAIP6;TNFAIP3;ADM;CD3G;TREM2;TNFAIP8L2;INSL3;IL10;SYK;GPR32;GPBAR1;PTH2R;TNFRSF1B;GIP;TNFRSF1A;FGR;…
canonical Wnt signaling pathway (GO:0060070)	36/68	0.348368	0.999996	0	0	1.13248	1.19419	LEF1;TCF7;DIXDC1;PTEN;FRAT1;CDH3;DVL1;DVL2;WNT2;SCYL2;WNT3;BCL9L;WNT4;FZD1;TCF7L2;WNT10B;TCF7L1;WNT5B;FZD4;CAV1;FZD7;WNT5A;AXIN1;FZD9;FZD8;WNT7A;CSNK1E;WNT9A;PPP1CA;NR4A2;SFRP4;BCL9;SFRP1;APC;CTNNB1;RAB5A
negative regulation of multicellular organismal process (GO:0051241)	110/214	0.348575	0.999996	0	0	1.06499	1.12239	RB1;WWC1;RBPJ;GJA1;RPS6KA6;RGS2;STK11;RPS6KA5;WWC3;SOX9;TLE3;MEF2C;SFMBT1;SLC11A1;ARRDC3;ACOT11;ADIPOQ;F2R;DKK1;FOXP3;SFRP1;TWSG1;ADAM17;ALPK2;ATF4;PFN2;LRPAP1;NPR3;TACSTD2;STC1;ABHD6;ADIPOR1;CORO1C;RAB11FIP1;ZNF706;NKX2-1;SLAMF8;RAB11FIP3;MAP2K6;BBS2;WNT10B;BTN2A2;PTCH1;CIDEA;TRPV3;LNPEP;NR1D1;SMAD6;VASN;BMP5;SMAD7;BMP4;EFNA1;IL4;BMP2;ID1;FOXE3;PTPRO;PTEN;ADM;PCTP;ROBO1;SLC6A4;SPRED3;ADAMTS5;FLC…
positive regulation of protein modification process (GO:0031401)	110/214	0.348575	0.999996	0	0	1.06499	1.12239	TFRC;FGF1;FGF4;GOLGA2;FGF6;FGF8;KAT5;FGF9;AKT2;LEPR;SOX9;PDE8A;DAXX;LIMCH1;PRKCD;ADIPOQ;ATG10;DYRK1A;CSNK1D;PGF;ADAM17;CLDN3;FAM161A;ERP29;TNIK;ALG10B;CSF1R;NNMT;CHRNA7;FPR2;TXN;EFNA5;RASGRP1;FXR1;THPO;ABL1;DVL2;SYMPK;CAMTA1;ATG7;PROM2;FGF21;ACE;RARRES2;ASPSCR1;BMP4;EFNA1;FGF17;BMP2;FGF19;FGF18;PIN1;CALM3;FGF10;CD40;DDX3X;ILK;TREM2;FLCN;PTBP1;RB1CC1;NPTN;RAC1;RSPO1;HRAS;HSP90AA1;AKTIP;AXIN1;PLAUR…
regulation of DNA biosynthetic process (GO:2000278)	16/29	0.349179	0.999996	0	0	1.23881	1.30344	PDGFRB;CDKN1A;TNKS;PINX1;ADIPOQ;PDGFB;GDF2;PDGFA;SMG5;SMG6;TOM1L1;DACH1;MYC;POT1;PRKD2;FGFR4
response to cadmium ion (GO:0046686)	16/29	0.349179	0.999996	0	0	1.23881	1.30344	DAXX;JUN;MT1M;MT1X;FOS;MMP9;MAPK9;MT2A;MT1A;MT1F;MAPK1;MT1G;MT1H;MT1B;MAPK3;MT1E
cellular response to hypoxia (GO:0071456)	68/131	0.34971	0.999996	0	0	1.08667	1.14171	EPO;SUV39H1;RORA;HIF3A;LIMD1;BACH1;AQP1;NPEPPS;PSMD7;PSMD4;FAM162A;MYC;PSMD2;EP300;PSMD1;CA9;HIF1AN;BNIP3L;ARNT;SIRT1;SIRT2;RBX1;PSMA5;SFRP1;PSMA4;PSMA1;PSMA2;PSME1;PSME2;ADAM8;CARD16;PSMD10;PSMB11;PSMD14;EPAS1;PSMD13;GATA6;PTGS2;HIF1A;PSMB10;PSMB6;PSMB7;PSMB5;TERT;PSMB2;UBC;LMNA;HMOX1;PMAIP1;PSMF1;ANGPT4;EGLN2;BAD;PSMB8;HIPK2;PSMB9;VEGFA;SLC8A3;PINK1;TBL2;PSMC6;PSMC4;PSMC1;MDM2;MDM4;STUB1;SCN2A;…
regulation of cellular component organization (GO:0051128)	72/139	0.353077	0.999996	0	0	1.0819	1.12633	OGFR;HIP1;TFRC;FAM107A;HJURP;KIF14;SNX12;STON1;HNRNPU;PARK7;TMEM97;STON2;RPTOR;STK11;ALKBH4;CD36;CD177;ARHGEF11;HSP90AA1;CISH;SLC2A10;SPHK1;WNT5A;TMC8;IRAK3;CEACAM1;BBS10;ANGPTL7;AGTR1;RAPGEF1;CDH13;ANKRA2;SGK1;SGK2;RAB5B;ROCK1;ROCK2;LTBP4;RASGRP2;MLLT3;KLK8;AURKA;RAP1B;SOCS2;BAG5;SLITRK2;ABL1;PACSIN2;AP2S1;ABL2;PAK4;PTPN1;RAB4A;RAB4B;EGLN2;PTCH2;SETD1A;DAB2IP;HIP1R;SNCAIP;NET1;MAD2L2;TJP1;PINK1;…
aminoglycan catabolic process (GO:0006026)	17/31	0.353452	0.999996	0	0	1.22222	1.27111	SDC4;SDC2;FUCA1;SDC3;HSPG2;SGSH;CHIT1;GLB1;GPC1;HYAL2;IDS;CHI3L1;SDC1;GPC5;HPSE;AGRN;GPC6
cellular nitrogen compound biosynthetic process (GO:0044271)	17/31	0.353452	0.999996	0	0	1.22222	1.27111	CYB5B;ABCA2;NQO1;ARG2;ASAH2;NOS3;SPHK2;SPHK1;ACER2;ACER1;ASAH2B;CYB5R3;SPTLC2;SPTLC3;DDAH2;NOS1;SULT1A2
negative regulation of DNA binding (GO:0043392)	17/31	0.353452	0.999996	0	0	1.22222	1.27111	JUN;TNKS;GZMA;LEF1;SOX11;MAD2L2;NFKBIA;PER2;TFAP4;IFI16;SMO;SIN3A;SUMO3;E2F1;HABP4;JAK2;ZNF675
negative regulation of interleukin-6 production (GO:0032715)	17/31	0.353452	0.999996	0	0	1.22222	1.27111	IL10;GHSR;TNFAIP3;NLRC3;PTPN22;IRAK3;CD200R1;NLRP12;SYT11;ZC3H12A;TLR9;SIRPA;NCKAP1L;GHRL;PTPN6;GAS6;CD200
organelle transport along microtubule (GO:0072384)	17/31	0.353452	0.999996	0	0	1.22222	1.27111	FBXW11;MAP1S;TRAK1;BICD1;BICD2;PEX14;CDC42;UXT;CLN3;TMEM201;RHOT1;KIF5B;COPG2;HAP1;MAPT;NDEL1;PAFAH1B1
regulation of cellular senescence (GO:2000772)	17/31	0.353452	0.999996	0	0	1.22222	1.27111	MAP3K3;ARG2;PNPT1;CDKN2A;HMGA1;YBX1;HLA-G;SIRT1;RSL1D1;ING2;NUAK1;CDK6;RBL1;TERT;ABI3;ZKSCAN3;FBXO5
regulation of transmembrane receptor protein serine/threonine kinase signaling pathway (GO:0090092)	17/31	0.353452	0.999996	0	0	1.22222	1.27111	TFAP2B;SMAD3;FST;LTBP4;SOX11;PCSK6;FSTL1;FSTL3;SMAD7;FKBP1A;TGFBR3;BCL9;SFRP4;TWSG1;LATS2;FOLR1;ENG
vitamin transport (GO:0051180)	17/31	0.353452	0.999996	0	0	1.22222	1.27111	SLC46A1;SLC35F3;SLC2A10;SLC23A1;AFM;SLC2A8;SLC5A6;TCN2;TTPA;PDPN;SLC25A32;FOLR3;GC;FOLR2;FOLR1;SLC19A1;SLC19A2
cellular response to amino acid starvation (GO:0034198)	39/74	0.353515	0.999996	0	0	1.12169	1.16637	ATP6V1A;ATF2;CDKN1A;CEBPB;SEH1L;DAPL1;TCIRG1;WDR24;RPTOR;FLCN;SESN3;SESN2;MLST8;ATP6V1H;MAPK1;SLC38A9;ATP6V0E2;ATP6V1E2;RNF152;ATP6V1D;ATP6V1C1;ATP6V1F;MAPK3;SEC13;ATP6V0E1;MIOS;EIF2AK2;ITFG2;IMPACT;RRAGA;DAP;RRAGB;ATP6V1B2;FAS;PRKD1;ATP6V0D1;DEPDC5;ATF4;ATP6V1B1
regulation of cell division (GO:0051302)	40/76	0.355092	0.999996	0	0	1.1185	1.15807	AHCTF1;CETN2;HTR2B;PRDM15;PDXP;KLHL13;FGF1;MLLT3;AURKC;AURKB;AURKA;FLCN;ZFYVE26;MYC;KIF13A;NLRP5;SFN;FSD1;RAB11FIP3;BBS4;TP63;PLK4;UVRAG;RFPL1;NCOA3;SUSD2;ESRRB;KLHL21;MYO19;OOEP;POU5F1;SIRT2;KIF18B;PRC1;CDK2AP2;PIN1;CALM3;KIF20A;FGFR2;BCL2L1
apoptotic mitochondrial changes (GO:0008637)	18/33	0.357335	0.999996	0	0	1.20784	1.24296	BAD;BIK;IFI6;NAIF1;FZD9;MFF;SOD2;HK2;BBC3;HSPD1;IFIT2;AIFM2;SFN;VPS35;BID;DNM1L;BOK;BCL2L1
negative regulation of smooth muscle cell proliferation (GO:0048662)	18/33	0.357335	0.999996	0	0	1.20784	1.24296	IL10;CDKN1A;MEF2C;CDKN1B;IGFBP5;TGFB3;ADIPOQ;TPM1;PTEN;TNFAIP3;SOD2;AIF1;CNN1;OGN;HMOX1;APOD;ANG;TRIB1
positive regulation of cholesterol transport (GO:0032376)	18/33	0.357335	0.999996	0	0	1.20784	1.24296	ABCA5;ABCB4;ABCA3;CAV1;PTCH1;PON1;ADIPOQ;NR1H3;TREM2;ABCA7;ABCA8;SIRT1;NFKBIA;EEPD1;SCP2;LPCAT3;PLTP;ENPP7
lipid biosynthetic process (GO:0008610)	42/80	0.358064	0.999996	0	0	1.11261	1.1427	DHRS11;ACSS2;MVK;PRKAA2;ACSM3;PLA2G1B;ACSM1;IDI2;LPCAT1;HSD17B3;LPL;CYP19A1;ACACA;AGPAT3;AGPAT4;SCP2;ALOX5;FDXR;PDSS2;MLYCD;FADS1;CBR4;FDFT1;SREBF1;OLAH;PCYT2;SRD5A1;HSD3B1;SCD5;ACSL6;MBOAT1;ACSL5;LSS;PRLR;ACLY;GNPAT;GPAM;STAR;CYP21A2;SCD;DOLPP1;MVD
regulation of NIK/NF-kappaB signaling (GO:1901222)	42/80	0.358064	0.999996	0	0	1.11261	1.1427	NFAT5;DDX3X;LRRC19;TRADD;ILK;PTPN22;NLRC3;IFI35;NOD2;PHB;ADIPOR1;PHB2;NR3C2;HDAC7;RASSF2;ZC3H12A;EP300;LGALS9;CCL19;CD14;SASH1;TRIM40;TNFSF14;SPHK1;LAPTM5;EIF2AK2;ACTN4;LIME1;NFKBIA;PPM1A;PPM1B;PTP4A3;DLG1;NLRP12;IL1B;BCL3;TRIP6;TLR9;TERF2IP;TLR7;TLR3;TLR2
cell-cell junction organization (GO:0045216)	43/82	0.359465	0.999996	0	0	1.1099	1.13558	CSF1R;CTNND1;PVR;CDH6;GJC1;FLCN;CDH4;ARVCF;PARD6B;CDH3;PARD6A;MARVELD2;CDH1;CDH20;MARVELD3;CSK;CD177;CADM3;SMAD3;CADM1;CADM2;TGFB3;F2R;TJP1;CLDN5;SDK1;OCLN;TRPV4;FSCN1;MYADM;CDH13;DSG1;PKP1;ANG;DSG2;PKP4;CDH15;TLN2;LIMS2;SDK2;TJP3;CDH19;TJP2
alpha-beta T cell activation (GO:0046631)	2021-08-05	0.359867	0.999996	0	0	1.67737	1.71431	ANXA1;RSAD2;CDH26;HLA-A;HLA-E
antigen processing and presentation of endogenous peptide antigen via MHC class I (GO:0019885)	2021-08-05	0.359867	0.999996	0	0	1.67737	1.71431	ERAP1;TAP2;TAP1;ABCB9;HLA-A
aspartate family amino acid biosynthetic process (GO:0009067)	2021-08-05	0.359867	0.999996	0	0	1.67737	1.71431	GOT1;ASNS;MTHFR;MTR;PLOD2
atrial cardiac muscle cell to AV node cell signaling (GO:0086026)	2021-08-05	0.359867	0.999996	0	0	1.67737	1.71431	GJC1;GJA1;ANK2;SCN5A;SCN3B
autophagosome-lysosome fusion (GO:0061909)	2021-08-05	0.359867	0.999996	0	0	1.67737	1.71431	CLN3;PLEKHM1;ATP13A2;PIP4K2B;VPS39
box C/D snoRNP assembly (GO:0000492)	2021-08-05	0.359867	0.999996	0	0	1.67737	1.71431	NUFIP1;ZNHIT3;RUVBL2;ZNHIT6;RUVBL1
brown fat cell differentiation (GO:0050873)	2021-08-05	0.359867	0.999996	0	0	1.67737	1.71431	ADIPOQ;PRDM16;UCP1;METRNL;PPARGC1A
collecting duct development (GO:0072044)	2021-08-05	0.359867	0.999996	0	0	1.67737	1.71431	BMP4;TFAP2B;PTCH1;PKD1;PAX2
commissural neuron axon guidance (GO:0071679)	2021-08-05	0.359867	0.999996	0	0	1.67737	1.71431	NRP1;GDNF;SMO;NCAM1;VEGFA
cytoplasmic sequestering of NF-kappaB (GO:0007253)	2021-08-05	0.359867	0.999996	0	0	1.67737	1.71431	IL10;NFKBIA;PSMD10;FAF1;CCDC22
depyrimidination (GO:0045008)	2021-08-05	0.359867	0.999996	0	0	1.67737	1.71431	SMUG1;NEIL2;OGG1;NEIL1;UNG
excitatory synapse assembly (GO:1904861)	2021-08-05	0.359867	0.999996	0	0	1.67737	1.71431	NLGN1;WNT5A;LRRC4;PTEN;WNT7A
hair cell differentiation (GO:0035315)	2021-08-05	0.359867	0.999996	0	0	1.67737	1.71431	ERCC2;SPINK5;CTNNB1;PITX2;USH2A
isoprenoid metabolic process (GO:0006720)	2021-08-05	0.359867	0.999996	0	0	1.67737	1.71431	PHYH;MVK;IDI2;PDSS2;MVD
mast cell activation involved in immune response (GO:0002279)	2021-08-05	0.359867	0.999996	0	0	1.67737	1.71431	CHGA;NR4A3;KIT;S100A13;PIK3CG
mast cell degranulation (GO:0043303)	2021-08-05	0.359867	0.999996	0	0	1.67737	1.71431	CHGA;NR4A3;KIT;S100A13;PIK3CG
mitochondrial RNA processing (GO:0000963)	2021-08-05	0.359867	0.999996	0	0	1.67737	1.71431	SUPV3L1;PNPT1;ELAC2;FASTKD5;TBRG4
mitotic spindle elongation (GO:0000022)	2021-08-05	0.359867	0.999996	0	0	1.67737	1.71431	RACGAP1;PRC1;KIF23;AURKC;AURKB
mitotic spindle midzone assembly (GO:0051256)	2021-08-05	0.359867	0.999996	0	0	1.67737	1.71431	RACGAP1;PRC1;KIF23;AURKC;AURKB
negative regulation by symbiont of host programmed cell death (GO:0052041)	2021-08-05	0.359867	0.999996	0	0	1.67737	1.71431	RNF213;MAPK1;CTSG;SERPINB9;MAPK3
negative regulation of alpha-beta T cell differentiation (GO:0046639)	2021-08-05	0.359867	0.999996	0	0	1.67737	1.71431	SOCS1;CBFB;ZBTB7B;GLI3;RUNX1
negative regulation of chromosome organization (GO:2001251)	2021-08-05	0.359867	0.999996	0	0	1.67737	1.71431	TOP2A;ESPL1;ERCC4;ERCC1;TERF2IP
negative regulation of lipid kinase activity (GO:0090219)	2021-08-05	0.359867	0.999996	0	0	1.67737	1.71431	PIK3IP1;DAB2IP;PPP2R5A;PIP4K2B;PIP4K2C
negative regulation of monooxygenase activity (GO:0032769)	2021-08-05	0.359867	0.999996	0	0	1.67737	1.71431	CYP27B1;ATP2B4;NOSIP;NFKB1;SNCA
negative regulation of mRNA polyadenylation (GO:1900364)	2021-08-05	0.359867	0.999996	0	0	1.67737	1.71431	CDK9;RNF20;CCNT1;SUPT5H;ZC3H14
negative regulation of muscle cell apoptotic process (GO:0010656)	2021-08-05	0.359867	0.999996	0	0	1.67737	1.71431	BAG3;APOH;ZC3H12A;ALOX12;IGF1
negative regulation of phospholipase activity (GO:0010519)	2021-08-05	0.359867	0.999996	0	0	1.67737	1.71431	ANXA8L1;RGS2;ANXA1;ABL1;BICD1
negative regulation of response to reactive oxygen species (GO:1901032)	2021-08-05	0.359867	0.999996	0	0	1.67737	1.71431	GPR37L1;PARK7;TXN;PDE8A;NFE2L2
negative regulation of T-helper 17 cell differentiation (GO:2000320)	2021-08-05	0.359867	0.999996	0	0	1.67737	1.71431	IL4;ZC3H12A;FOXP3;RC3H2;SMAD7
neurotransmitter receptor diffusion trapping (GO:0099628)	2021-08-05	0.359867	0.999996	0	0	1.67737	1.71431	CACNG7;CACNG8;CACNG2;CACNG3;CACNG5
osteoblast development (GO:0002076)	2021-08-05	0.359867	0.999996	0	0	1.67737	1.71431	TNN;CLEC5A;LIMD1;PTHLH;MEN1
peptidyl-serine autophosphorylation (GO:0036289)	2021-08-05	0.359867	0.999996	0	0	1.67737	1.71431	ERN1;PIKFYVE;PINK1;DYRK1A;MARK3
peptidyl-tyrosine dephosphorylation involved in inactivation of protein kinase activity (GO:1990264)	2021-08-05	0.359867	0.999996	0	0	1.67737	1.71431	PTPRT;PTPN1;PTPRB;DUSP10;PTPRO
platelet activating factor metabolic process (GO:0046469)	2021-08-05	0.359867	0.999996	0	0	1.67737	1.71431	LPCAT2;PLA2G10;PLA2G4C;CHPT1;PAFAH1B1
positive regulation of adaptive immune response (GO:0002821)	2021-08-05	0.359867	0.999996	0	0	1.67737	1.71431	PYCARD;SASH3;IL6ST;SIRT1;SKAP1
positive regulation of Arp2/3 complex-mediated actin nucleation (GO:2000601)	2021-08-05	0.359867	0.999996	0	0	1.67737	1.71431	CYFIP1;NCKAP1;ABI2;WASF1;WASF3
positive regulation of astrocyte differentiation (GO:0048711)	2021-08-05	0.359867	0.999996	0	0	1.67737	1.71431	BMP2;BIN1;CLCF1;ID2;HES1
positive regulation of cell migration by vascular endothelial growth factor signaling pathway (GO:0038089)	2021-08-05	0.359867	0.999996	0	0	1.67737	1.71431	MYO1C;GAB1;PRKD2;PRKD1;VEGFA
positive regulation of chromosome segregation (GO:0051984)	2021-08-05	0.359867	0.999996	0	0	1.67737	1.71431	NUMA1;RCC2;SMC6;RAD18;SIRT2
positive regulation of cysteine-type endopeptidase activity involved in apoptotic signaling pathway (GO:2001269)	2021-08-05	0.359867	0.999996	0	0	1.67737	1.71431	CASP8;FAS;HTRA2;LGALS9;JAK2
positive regulation of extracellular matrix disassembly (GO:0090091)	2021-08-05	0.359867	0.999996	0	0	1.67737	1.71431	IL6;PDPN;FSCN1;CLASP2;DDR2
positive regulation of fibroblast migration (GO:0010763)	2021-08-05	0.359867	0.999996	0	0	1.67737	1.71431	ITGB1;PRKCE;ARHGEF7;THBS1;DDR2
positive regulation of glial cell migration (GO:1903977)	2021-08-05	0.359867	0.999996	0	0	1.67737	1.71431	P2RY12;CSF1;CCL3;TREM2;CCR2
positive regulation of insulin-like growth factor receptor signaling pathway (GO:0043568)	2021-08-05	0.359867	0.999996	0	0	1.67737	1.71431	GH1;GHRHR;CDH3;GHRH;IGF1
positive regulation of isomerase activity (GO:0010912)	2021-08-05	0.359867	0.999996	0	0	1.67737	1.71431	PLSCR1;UHRF1;ITGB2;HNRNPU;NOD2
positive regulation of meiotic nuclear division (GO:0045836)	2021-08-05	0.359867	0.999996	0	0	1.67737	1.71431	RAD51AP1;PRDM7;NPM2;OOEP;SIRT2
positive regulation of melanin biosynthetic process (GO:0048023)	2021-08-05	0.359867	0.999996	0	0	1.67737	1.71431	CDH3;OPN3;GIPC1;ASIP;ATP7A
positive regulation of myeloid cell apoptotic process (GO:0033034)	2021-08-05	0.359867	0.999996	0	0	1.67737	1.71431	MEF2C;ANXA1;CDKN2A;ADIPOQ;SIRT1
positive regulation of neuron projection arborization (GO:0150012)	2021-08-05	0.359867	0.999996	0	0	1.67737	1.71431	FZD4;DVL1;WNT5A;DVL2;MAP3K13
positive regulation of peptide secretion (GO:0002793)	2021-08-05	0.359867	0.999996	0	0	1.67737	1.71431	FGB;FGA;RASL10B;HFE;FGG
positive regulation of secondary metabolite biosynthetic process (GO:1900378)	2021-08-05	0.359867	0.999996	0	0	1.67737	1.71431	CDH3;OPN3;GIPC1;ASIP;ATP7A
positive regulation of T-helper 2 cell cytokine production (GO:2000553)	2021-08-05	0.359867	0.999996	0	0	1.67737	1.71431	IL4;IL6;RSAD2;XCL1;PRKCZ
positive regulation of vascular associated smooth muscle cell migration (GO:1904754)	2021-08-05	0.359867	0.999996	0	0	1.67737	1.71431	NR4A3;FGF9;IGFBP5;ADAMTS1;PDGFB
postsynaptic neurotransmitter receptor diffusion trapping (GO:0098970)	2021-08-05	0.359867	0.999996	0	0	1.67737	1.71431	CACNG7;CACNG8;CACNG2;CACNG3;CACNG5
regulation of alpha-beta T cell proliferation (GO:0046640)	2021-08-05	0.359867	0.999996	0	0	1.67737	1.71431	SYK;IRF1;EBI3;TNFRSF14;CCR2
regulation of CD8-positive, alpha-beta T cell proliferation (GO:2000564)	2021-08-05	0.359867	0.999996	0	0	1.67737	1.71431	IRF1;XCL1;PTPN22;HLA-A;HLA-E
regulation of chaperone-mediated autophagy (GO:1904714)	2021-08-05	0.359867	0.999996	0	0	1.67737	1.71431	CTSA;SNRNP70;EEF1A2;ATP13A2;SNCA
regulation of dendritic cell chemotaxis (GO:2000508)	2021-08-05	0.359867	0.999996	0	0	1.67737	1.71431	SLAMF8;CCR7;CCR6;LGALS9;GAS6
regulation of establishment of protein localization to mitochondrion (GO:1903747)	2021-08-05	0.359867	0.999996	0	0	1.67737	1.71431	SREBF1;PINK1;HAX1;MAPT;PARL
regulation of Golgi to plasma membrane protein transport (GO:0042996)	2021-08-05	0.359867	0.999996	0	0	1.67737	1.71431	CLN3;RSC1A1;CSK;ACSL3;ATP2C1
regulation of intestinal cholesterol absorption (GO:0030300)	2021-08-05	0.359867	0.999996	0	0	1.67737	1.71431	ABCG8;ABCG5;LPCAT3;APOA5;ENPP7
regulation of lymphocyte apoptotic process (GO:0070228)	2021-08-05	0.359867	0.999996	0	0	1.67737	1.71431	CD274;BTK;CD3G;BIRC7;JAK3
regulation of meiotic nuclear division (GO:0040020)	2021-08-05	0.359867	0.999996	0	0	1.67737	1.71431	NANOS2;NPM2;FBXO5;OOEP;SIRT2
regulation of microvillus organization (GO:0032530)	2021-08-05	0.359867	0.999996	0	0	1.67737	1.71431	ATP8B1;PODXL;FSCN1;TWF2;PLD1
regulation of protein glycosylation (GO:0060049)	2021-08-05	0.359867	0.999996	0	0	1.67737	1.71431	GOLGA2;ABCA2;ALG10B;RAMP1;FKTN
regulation of protein localization to nucleolus (GO:1904749)	2021-08-05	0.359867	0.999996	0	0	1.67737	1.71431	TERT;MCRS1;PINX1;GLUL;BYSL
regulation of stem cell division (GO:2000035)	2021-08-05	0.359867	0.999996	0	0	1.67737	1.71431	NCOA3;ESRRB;CDK2AP2;PRDM15;MLLT3
regulation of toll-like receptor 3 signaling pathway (GO:0034139)	2021-08-05	0.359867	0.999996	0	0	1.67737	1.71431	CAV1;FLOT2;TNFAIP3;PTPN22;TIRAP
regulation of transcription from RNA polymerase II promoter in response to oxidative stress (GO:0043619)	2021-08-05	0.359867	0.999996	0	0	1.67737	1.71431	SESN2;ARNT;HMOX1;HIF1A;ATF4
ribosome disassembly (GO:0032790)	2021-08-05	0.359867	0.999996	0	0	1.67737	1.71431	MCTS1;GFM2;DENR;MTIF2;MTIF3
short-chain fatty acid catabolic process (GO:0019626)	2021-08-05	0.359867	0.999996	0	0	1.67737	1.71431	MCEE;PCCB;PCK1;ACADS;PCK2
skeletal myofibril assembly (GO:0014866)	2021-08-05	0.359867	0.999996	0	0	1.67737	1.71431	TCAP;MYH11;CFLAR;PROX1;TTN
spermidine metabolic process (GO:0008216)	2021-08-05	0.359867	0.999996	0	0	1.67737	1.71431	AMD1;DHPS;SAT2;PAOX;SRM
spleen development (GO:0048536)	2021-08-05	0.359867	0.999996	0	0	1.67737	1.71431	ADAM17;RIPK3;CITED2;TCF21;PITX2
store-operated calcium entry (GO:0002115)	2021-08-05	0.359867	0.999996	0	0	1.67737	1.71431	STIM2;ORAI3;ORAI2;ORAI1;MS4A1
thyroid gland development (GO:0030878)	2021-08-05	0.359867	0.999996	0	0	1.67737	1.71431	TBX1;TG;FOXE1;PAX8;NKX2-1
tRNA aminoacylation for mitochondrial protein translation (GO:0070127)	2021-08-05	0.359867	0.999996	0	0	1.67737	1.71431	AARS2;DARS2;TARS2;YARS2;EARS2
tyrosine phosphorylation of STAT protein (GO:0007260)	2021-08-05	0.359867	0.999996	0	0	1.67737	1.71431	IL15;LEP;PTK6;JAK2;JAK3
vascular associated smooth muscle cell differentiation (GO:0035886)	2021-08-05	0.359867	0.999996	0	0	1.67737	1.71431	MESP1;APLNR;GATA6;HES1;ENG
vascular associated smooth muscle contraction (GO:0014829)	2021-08-05	0.359867	0.999996	0	0	1.67737	1.71431	ACTA2;EDN1;EDN2;EDNRB;EDN3
venous blood vessel development (GO:0060841)	2021-08-05	0.359867	0.999996	0	0	1.67737	1.71431	CCBE1;APLNR;PROX1;ACVR2B;ENG
ventricular cardiac muscle cell membrane repolarization (GO:0099625)	2021-08-05	0.359867	0.999996	0	0	1.67737	1.71431	KCNH2;KCNJ5;KCNJ8;KCND3;KCNJ3
ventricular trabecula myocardium morphogenesis (GO:0003222)	2021-08-05	0.359867	0.999996	0	0	1.67737	1.71431	NRG1;RBPJ;TGFBR1;BMPR1A;ENG
vitamin K metabolic process (GO:0042373)	2021-08-05	0.359867	0.999996	0	0	1.67737	1.71431	VKORC1;CBR1;UBIAD1;CYP4F2;CYP4F11
cellular response to amyloid-beta (GO:1904646)	19/35	0.360883	0.999996	0	0	1.19526	1.21821	NTRK1;NGFR;PRNP;ABCC1;ITGA4;TREM2;ADRB2;FPR2;PSEN1;IGF1;ICAM1;CACNB1;GJA1;CDK5;CASP4;CD36;TLR6;SNX6;LGMN
cholesterol biosynthetic process (GO:0006695)	19/35	0.360883	0.999996	0	0	1.19526	1.21821	IDI1;G6PD;MVK;HMGCS1;IDI2;INSIG1;APOA5;LSS;TM7SF2;ACLY;SQLE;ARV1;EBP;NSDHL;NPC1L1;PMVK;MVD;DHCR7;FDFT1
intracellular pH reduction (GO:0051452)	19/35	0.360883	0.999996	0	0	1.19526	1.21821	ATP6V1A;ATP6V0E1;SLC11A1;TCIRG1;CLCN3;RAB20;DMXL2;ATP6V0A2;SLAMF8;ATP6V1B2;ATP6V1H;TMEM9;ATP6V0E2;ATP6V0D1;ATP6V1D;ATP6V1E2;ATP6V1C1;ATP6V1F;ATP6V1B1
positive regulation of lymphocyte activation (GO:0051251)	19/35	0.360883	0.999996	0	0	1.19526	1.21821	PRKDC;SH3KBP1;NOD2;THY1;TICAM1;SIRPB1;HSPD1;PYCARD;CCDC88B;IL6;CLEC7A;IGLL1;LCK;TLR9;CCL2;SIRPA;NCKAP1L;CCR2;FGF10
regulation of JUN kinase activity (GO:0043506)	19/35	0.360883	0.999996	0	0	1.19526	1.21821	EDN1;DUSP19;DAB2IP;PTPN22;TNFRSF11A;DKK1;HIPK3;PAK1;DUSP10;TAOK3;DVL2;TLR9;MAP3K10;AIDA;TLR6;ZNF675;MAP3K4;SASH1;ARHGEF5
regulation of mitotic spindle organization (GO:0060236)	19/35	0.360883	0.999996	0	0	1.19526	1.21821	GPSM2;PARP3;NUMA1;DCTN1;VPS4B;HNRNPU;GNAI1;EML3;PSRC1;CHMP1A;NUP62;CHMP2A;DRG1;TACC3;FSD1;RAE1;HSPA1B;CHMP5;HSPA1A
glucose homeostasis (GO:0042593)	45/86	0.362116	0.999996	0	0	1.10486	1.12231	CEBPA;PRKAA2;IRS1;FOXK2;PIK3R2;PARK7;PIK3R1;ADIPOR1;ADIPOR2;HIF1A;HK2;FOXO1;HK1;STK11;CYB5R4;HNF4A;ALOX5;LEPR;LRRC8D;FFAR2;PCK1;PPARGC1A;NGFR;TCF7L2;TFAP2B;MBD5;BAD;WFS1;ADIPOQ;STAT3;CARTPT;HNF1A;NR1D1;SIRT1;GCK;USF1;G6PC2;IL6;OAS1;HKDC1;CYP11B1;CRY1;FGFR4;FOXA3;PTPN2
negative regulation of canonical Wnt signaling pathway (GO:0090090)	85/165	0.362194	0.999996	0	0	1.0697	1.08636	INVS;MESP1;PTPRU;CHD8;CTNND1;PTPRO;LIMD1;GLI3;SOX2;STK11;PSMD7;PSMD4;SOX17;TMEM88;TNN;PSMD2;RUVBL2;PSMD1;DACT3;SOX9;LZTS2;SCYL2;ANKRD6;DACT1;IGFBP1;APC2;TLE3;TLE2;IGFBP2;WNT5A;NOG;AXIN1;KREMEN1;AXIN2;DKK1;RBX1;DKK4;PSMA5;SFRP4;SFRP1;LATS2;PSMA4;PSMA1;FRMD8;PSMA2;PSME1;PSME2;PFDN5;PSMD10;PSMB11;PSMD14;PSMD13;LRP4;KLHL12;MLLT3;PSMB10;NKD2;PSMB6;PSMB7;PSMB5;PSMB2;DVL1;DVL2;IGFBP6;PSMF1;TCF7L2;FZD4;C…
centromere complex assembly (GO:0034508)	20/37	0.364139	0.999996	0	0	1.18416	1.19626	CENPT;HELLS;CENPV;HJURP;CENPE;RBBP4;CENPH;CENPI;RUVBL1;CENPK;CENPL;CENPM;OIP5;CENPN;RBBP7;CENPO;CENPP;CENPQ;DLGAP5;ITGB3BP
nucleotide-excision repair, DNA incision, 5'-to lesion (GO:0006296)	20/37	0.364139	0.999996	0	0	1.18416	1.19626	RFC5;RFC3;PCNA;RFC4;RFC1;RFC2;XPA;RPA1;RPA2;CHD1L;GTF2H5;DDB2;RBX1;ERCC4;POLD1;ERCC1;RPA3;POLD2;UBC;ERCC2
phagosome maturation (GO:0090382)	20/37	0.364139	0.999996	0	0	1.18416	1.19626	ATP6V1A;ATP6V0E1;MREG;TCIRG1;RAB43;RAB32;PIKFYVE;RAB20;RAB31;ATP6V0A2;SLAMF8;ATP6V1B2;ATP6V1H;ATP6V0E2;ATP6V0D1;ATP6V1D;ATP6V1E2;ATP6V1C1;ATP6V1F;ATP6V1B1
phospholipid biosynthetic process (GO:0008654)	20/37	0.364139	0.999996	0	0	1.18416	1.19626	IDI1;PCYT2;SPHK2;IDI2;LPCAT1;MBOAT1;DOLK;SGMS2;ABCA8;CRLS1;AGPAT3;AGPAT4;DHDDS;CLN3;GNPAT;GPAM;DOLPP1;CPNE3;MVD;FADS1
positive regulation of binding (GO:0051099)	47/90	0.364583	0.999996	0	0	1.10029	1.1102	CSF3;FOXC1;EPB41;HFE;USP33;GMNN;PON1;PSEN1;TXN;PKD1;ADD1;CLN5;TERT;STMN1;HES1;CLIC2;TRIM21;MARK3;DACT1;MEN1;CDT1;TCF7L2;KDM4D;RIPK2;AKTIP;DDX11;AMFR;CAV1;PYHIN1;PLAUR;HIP1R;EDF1;IGF1;NGF;MMP9;SIRT2;HIPK2;BMP4;FKBP1A;CLDN5;BMP2;ZNF618;BAMBI;CAPRIN2;PIN1;MET;TAF1
retinoid metabolic process (GO:0001523)	48/92	0.365754	0.999996	0	0	1.09817	1.10453	DHRS13;RETSAT;SDC4;SDC2;SDC3;AKR1B1;LPL;LRP2;ADH7;CYP3A4;CYP2C18;CYP3A5;LRP8;RLBP1;ADH6;CYP3A7;SCPEP1;SDR16C5;ADH4;CYP2D6;OPN1LW;AWAT2;RDH11;CYP4V2;GPC1;RDH10;LRAT;GPC5;UGT1A3;UGT1A9;GPC6;UGT1A7;RARRES2;AKR1C4;HSPG2;ALDH1A3;CLPS;AKR1B10;DHRS9;ALDH1A2;APOC2;CYP2S1;RBP1;NAPEPLD;SDC1;AGRN;ALDH8A1;PNLIP
hemopoiesis (GO:0030097)	49/94	0.366885	0.999996	0	0	1.09613	1.0991	YJEFN3;ASH2L;BMI1;FLCN;LYL1;IL10;FST;ZNF160;WNT5A;FLT3LG;RUNX2;TIRAP;ETV6;RUNX1;TGFBR2;TGFBR3;SFRP1;MELK;ARMC6;LCK;KIT;ZFPM1;ATF4;NOTCH2;CEBPA;CSF1R;SELPLG;CEBPE;FUT10;PDGFB;PLD4;PRKX;RASGRP4;ZFP36L2;FSTL3;PRDX3;TPO;IFI16;MKNK2;WNT10B;ZBTB16;INHBA;HIPK1;BMP4;IL3;MEIS1;SNRK;FGFR2;MIXL1
DNA recombination (GO:0006310)	21/39	0.367141	0.999996	0	0	1.17429	1.17665	RPAIN;GEN1;XRCC3;RPA1;HMGB3;LIG4;TSN;RECQL4;SUPV3L1;WRN;RECQL5;RAD51;RAD51C;MSH2;EXO1;MSH3;RAD21;ERCC1;DMC1;RAD54L;RAG1
negative regulation of cellular metabolic process (GO:0031324)	21/39	0.367141	0.999996	0	0	1.17429	1.17665	TFAP2A;LRPAP1;ABCA2;EDN1;ANKRD13D;BTN2A2;TRAT1;PCSK9;SIRT5;BRCA1;AATF;NFKB1;PAX2;SIRT2;PINK1;EDNRB;NCOR1;PTX3;ANKRD13A;OPTN;PLIN5
nucleotide-excision repair, DNA incision (GO:0033683)	21/39	0.367141	0.999996	0	0	1.17429	1.17665	RFC5;RFC3;PCNA;RFC4;RFC1;RFC2;OGG1;XPA;RPA1;RPA2;CHD1L;GTF2H5;DDB2;RBX1;ERCC4;POLD1;ERCC1;RPA3;POLD2;UBC;ERCC2
odontogenesis (GO:0042476)	21/39	0.367141	0.999996	0	0	1.17429	1.17665	TBX1;FOXC1;TUFT1;TGFB3;ANKRD11;OSR1;ROGDI;ZNF22;AXIN2;INHBA;AQP1;BMP4;BMP2;FGF8;COL1A2;MSX1;SCN5A;BCOR;CEMP1;PITX2;FGFR2
regulation of protein targeting to mitochondrion (GO:1903214)	21/39	0.367141	0.999996	0	0	1.17429	1.17665	SREBF1;UBL4B;FBXW7;SIAH3;UBE2D3;CSNK2A2;HPS4;HTRA2;PARL;SREBF2;UBE2L3;NPEPPS;UBL5;BAG4;PINK1;HAX1;ABLIM3;MICALL2;VPS11;RHOU;SAE1
regulation of T cell differentiation (GO:0045580)	21/39	0.367141	0.999996	0	0	1.17429	1.17665	ZNF683;CBFB;TNFRSF18;TCF7;METTL3;SPINK5;FANCA;NFATC2;RHOH;PRDM1;FOXP3;RUNX1;CD2;IL4;ZAP70;ZMIZ1;IL2RA;ABL1;CLPTM1;CTLA4;CCR2
vesicle cytoskeletal trafficking (GO:0099518)	21/39	0.367141	0.999996	0	0	1.17429	1.17665	F8A1;FBXW11;MYO7B;MYO5A;ACTN4;MYO7A;FNBP1L;TRAK1;MYO19;TANC2;MYO1D;CLN3;MYO1B;MYO1C;KIF5B;MYO5B;MYO5C;HAP1;NDEL1;PPFIA2;PAFAH1B1
regulation of peptidyl-serine phosphorylation (GO:0033135)	51/98	0.369039	0.999996	0	0	1.09233	1.08889	BCAR3;CSF3;TFRC;PTEN;PARK7;RPTOR;RASSF2;NOS1;IL11;HSP90AA1;RIPK2;PDE4D;SH2D3C;AXIN1;NGF;DKK1;HAX1;DDIT4;CNKSR3;HCLS1;TERF2IP;PRKD2;PRKD1;AVP;GAS6;CD44;PFN2;SPTBN4;RAMP3;TXN;NTF4;PAK1;PDCD10;NSD1;DMD;SNCA;BDNF;CAV1;NTRK3;LIF;ATP2B4;OSM;BRAF;SMAD7;VEGFA;MAD2L2;IL6;PINK1;CAPRIN2;SPRY2;CAMK1
carbohydrate catabolic process (GO:0016052)	22/41	0.36992	0.999996	0	0	1.16546	1.15902	PFKFB2;MANBA;PKLR;PGAM1;PGAM2;ENO1;ENO3;HK2;GCK;HK1;DERA;NEU3;LDHA;NEU4;PFKL;HKDC1;NEU1;PGAM4;ALDOC;MAN2B1;MAN2C1;PFKM
endosome organization (GO:0007032)	22/41	0.36992	0.999996	0	0	1.16546	1.15902	PI4K2B;ARFGEF2;ANXA8L1;PLEKHF1;AKTIP;RNF26;RAB27A;SNX10;DNAJC13;SNX33;CLCN3;RAB22A;DNM1;CORO1C;EEA1;ALS2CL;ALS2;HOOK2;VPS11;USP50;TMEM9;PLEKHJ1
regulation of response to DNA damage stimulus (GO:2001020)	22/41	0.36992	0.999996	0	0	1.16546	1.15902	SMG1;ANKLE1;PRKCD;RPA2;WDR76;FXR1;CDK9;ETAA1;BCLAF1;ING2;NSMCE4A;MYC;ABL1;SMYD2;CRY1;USP51;FBXO5;MAPT;UBE2V1;POLH;IER3;MCL1
regulation of viral transcription (GO:0046782)	22/41	0.36992	0.999996	0	0	1.16546	1.15902	HEXIM1;TRIM62;CTDP1;CCNT1;SUPT4H1;UBP1;SUPT5H;MID2;TARBP2;CDK9;ZFP36;POLR2A;MDFIC;POLR2E;TRIM13;POLR2F;TRIM14;POLR2G;TRIM31;TRIM21;TRIM32;POLR2L
visual system development (GO:0150063)	22/41	0.36992	0.999996	0	0	1.16546	1.15902	C1QA;FOXC1;FOXE3;ABCB5;PBX3;GDF3;PBX4;HIPK1;MEIS3;ZDHHC16;CHRDL1;MEIS2;HIPK2;SOX2;MEIS1;ADAMTS18;SMOC1;BLOC1S3;SIX3;BMPR1B;ATF6;FREM2
organic acid transport (GO:0015849)	52/100	0.370065	0.999996	0	0	1.09054	1.08408	SLC23A2;SLC46A1;SLC23A1;SLC7A14;SLC7A10;NCOA1;ABCC4;SLC38A1;SLC13A3;SLC6A18;STARD5;SLC36A2;SLC6A13;SLC6A12;SLC5A6;SLCO1C1;CEACAM1;SLC25A17;SLC7A8;SLC25A10;SLC25A11;PPARD;SLC26A1;SLC3A1;SLC1A4;SLC3A2;SLC6A20;SLC7A1;SLC7A2;SLCO1B1;SLC25A29;PDPN;LRRC8D;SLC13A5;SLC38A2;SLC19A1;SLC10A5;SLC10A6;SLC16A1;ATP8B1;NR1H4;AKR1C4;SLC6A6;SLCO1A2;SLC26A8;SLC26A7;SLC25A32;FOLR3;FOLR2;FOLR1;SFXN5;SLC26A6
glutathione metabolic process (GO:0006749)	23/43	0.3725	0.999996	0	0	1.15752	1.14307	GSTM4;GSTK1;G6PD;GGT7;GPX1;GSS;GSR;CTNS;PARK7;OPLAH;GSTZ1;HPGDS;GSTA5;NAT8;GSTA4;GSTA1;DPEP1;CHAC1;HAGH;GGT1;GCLM;MMACHC;GSTM5
negative regulation of type I interferon production (GO:0032480)	23/43	0.3725	0.999996	0	0	1.15752	1.14307	IL10;NLRX1;UBA7;TRAF3IP1;DDX58;TNFAIP3;NLRC3;UBE2L6;ISG15;LILRB1;LILRA4;RELB;IFIH1;PYCARD;RNF135;YY1;PPM1B;DHX58;PCBP2;REL;SIRPA;TRIM25;PIN1
regulation of phosphatidylinositol 3-kinase signaling (GO:0014066)	55/106	0.372958	0.999996	0	0	1.08561	1.07073	CSF3;EPO;PTEN;IRS2;TREM2;PIK3CG;PIP4K2B;PIP4K2C;SOX9;JAK2;IER3;PDGFRB;PDGFRA;UNC5B;ENTPD5;F2R;GAB1;PPP2R5B;PPP2R5C;LIME1;SIRT1;FGR;CEACAM1;HAX1;FSHR;KIT;HCLS1;STAMBP;HCST;SRC;MAZ;PDGFB;PDGFA;NLRC3;PIK3R1;ERBB3;CCL5;MAPK1;PIP5K1C;MAPK3;NTRK1;NTRK2;NTRK3;DAB2IP;OSM;IGF1;PTPN13;EPOR;CRNN;GH1;PIK3IP1;LEP;NEDD4;PTPN6;FGFR1
acetyl-CoA biosynthetic process (GO:0006085)	2021-10-06	0.373112	0.999996	0	0	1.50964	1.48831	ACLY;PPCS;DIP2A;MLYCD;PDHB;ACSS1
adherens junction assembly (GO:0034333)	2021-10-06	0.373112	0.999996	0	0	1.50964	1.48831	CTNNB1;PIP5K1C;PAK2;VCL;JAM3;SMAD7
amino sugar metabolic process (GO:0006040)	2021-10-06	0.373112	0.999996	0	0	1.50964	1.48831	CSGALNACT1;FN3K;EXTL2;SLC35A3;GFPT2;B4GALNT2
arachidonate transport (GO:1903963)	2021-10-06	0.373112	0.999996	0	0	1.50964	1.48831	ACE;ANXA1;PLA2G1B;PNPLA8;BDKRB2;DRD3
arachidonic acid secretion (GO:0050482)	2021-10-06	0.373112	0.999996	0	0	1.50964	1.48831	ACE;ANXA1;PLA2G1B;PNPLA8;BDKRB2;DRD3
arginine metabolic process (GO:0006525)	2021-10-06	0.373112	0.999996	0	0	1.50964	1.48831	DDAH2;NOS3;NAGS;NOS1;ASS1;ART4
cAMP biosynthetic process (GO:0006171)	2021-10-06	0.373112	0.999996	0	0	1.50964	1.48831	ADCY10;ADCY9;ADCY1;ADCY7;ADCY6;ADCY5
cellular biogenic amine catabolic process (GO:0042402)	2021-10-06	0.373112	0.999996	0	0	1.50964	1.48831	LRTOMT;SLC44A1;SMOX;CHDH;COMT;HNMT
cellular response to acetylcholine (GO:1905145)	2021-10-06	0.373112	0.999996	0	0	1.50964	1.48831	CHRNB2;ROCK2;CHRNA7;ATP2B4;LYPD1;LY6H
cellular response to oxidised low-density lipoprotein particle stimulus (GO:0140052)	2021-10-06	0.373112	0.999996	0	0	1.50964	1.48831	MIA3;TREM2;CD36;TLR6;TICAM1;MYD88
cellular response to oxygen levels (GO:0071453)	2021-10-06	0.373112	0.999996	0	0	1.50964	1.48831	ATP6V1A;CCDC115;ATP6V0A2;NDUFS2;ATP6V0D1;CPEB4
DNA dealkylation (GO:0035510)	2021-10-06	0.373112	0.999996	0	0	1.50964	1.48831	FTO;ASCC1;MGMT;MPG;ALKBH1;ASCC3
DNA dealkylation involved in DNA repair (GO:0006307)	2021-10-06	0.373112	0.999996	0	0	1.50964	1.48831	FTO;ASCC1;MGMT;MPG;ALKBH1;ASCC3
endodermal cell fate commitment (GO:0001711)	2021-10-06	0.373112	0.999996	0	0	1.50964	1.48831	EOMES;SOX2;SOX17;LEO1;NANOG;POU5F1
endothelial tube morphogenesis (GO:0061154)	2021-10-06	0.373112	0.999996	0	0	1.50964	1.48831	BMP4;STARD13;CTNNB1;PRKD2;RBPJ;RHOB
ether lipid biosynthetic process (GO:0008611)	2021-10-06	0.373112	0.999996	0	0	1.50964	1.48831	GNPAT;PEX7;DHRS7B;LPCAT2;PLA2G4C;CHPT1
fatty acid beta-oxidation using acyl-CoA dehydrogenase (GO:0033539)	2021-10-06	0.373112	0.999996	0	0	1.50964	1.48831	IVD;ETFDH;ETFA;ACADM;ETFB;ACADS
forelimb morphogenesis (GO:0035136)	2021-10-06	0.373112	0.999996	0	0	1.50964	1.48831	TFAP2A;TFAP2B;OSR1;WNT7A;TBX5;TBX3
fructose 6-phosphate metabolic process (GO:0006002)	2021-10-06	0.373112	0.999996	0	0	1.50964	1.48831	PFKL;GFPT2;PFKM;HK2;PFKP;HK1
genetic imprinting (GO:0071514)	2021-10-06	0.373112	0.999996	0	0	1.50964	1.48831	MECP2;DNMT3L;PRMT7;DNMT3A;CTCF;CTCFL
glycosphingolipid catabolic process (GO:0046479)	2021-10-06	0.373112	0.999996	0	0	1.50964	1.48831	NEU3;NEU4;GM2A;HEXB;HEXA;NEU1
granulocyte migration (GO:0097530)	2021-10-06	0.373112	0.999996	0	0	1.50964	1.48831	ANXA1;ITGB2;CCL3;CD177;JAM3;UMODL1
histone H4 deacetylation (GO:0070933)	2021-10-06	0.373112	0.999996	0	0	1.50964	1.48831	HDAC4;HDAC3;HDAC8;HDAC9;RCOR1;SIRT2
I-kappaB phosphorylation (GO:0007252)	2021-10-06	0.373112	0.999996	0	0	1.50964	1.48831	DAB2IP;TLR9;TLR7;ERC1;TLR3;TLR2
L-glutamate transmembrane transport (GO:0015813)	2021-10-06	0.373112	0.999996	0	0	1.50964	1.48831	SLC25A18;SLC1A1;ARL6IP5;SLC1A3;SLC25A12;SLC25A22
low-density lipoprotein particle receptor catabolic process (GO:0032802)	2021-10-06	0.373112	0.999996	0	0	1.50964	1.48831	AP2S1;CLTA;PCSK9;AP2A1;AP2B1;VLDLR
low-density lipoprotein receptor particle metabolic process (GO:0032799)	2021-10-06	0.373112	0.999996	0	0	1.50964	1.48831	AP2S1;CLTA;PCSK9;AP2A1;AP2B1;VLDLR
microtubule anchoring at centrosome (GO:0034454)	2021-10-06	0.373112	0.999996	0	0	1.50964	1.48831	NIN;PCM1;CCDC68;DCTN1;NINL;BBS4
mitotic DNA replication (GO:1902969)	2021-10-06	0.373112	0.999996	0	0	1.50964	1.48831	GINS1;LIG1;GINS3;MCM4;MCM6;MCM2
negative regulation of circadian rhythm (GO:0042754)	2021-10-06	0.373112	0.999996	0	0	1.50964	1.48831	PER2;PIWIL2;SIN3A;SUV39H1;CRY1;PASD1
negative regulation of inclusion body assembly (GO:0090084)	2021-10-06	0.373112	0.999996	0	0	1.50964	1.48831	DNAJB2;DNAJB1;DNAJA4;HSPA2;HSPA1B;HSPA1A
negative regulation of peptidyl-lysine acetylation (GO:2000757)	2021-10-06	0.373112	0.999996	0	0	1.50964	1.48831	SDR16C5;CTBP1;THAP7;BRCA1;SIRT1;SNCA
negative regulation of phosphatidylinositol 3-kinase signaling (GO:0014067)	2021-10-06	0.373112	0.999996	0	0	1.50964	1.48831	PIK3IP1;DAB2IP;PTEN;NLRC3;TREM2;STAMBP
neuron remodeling (GO:0016322)	2021-10-06	0.373112	0.999996	0	0	1.50964	1.48831	FARP2;C1QA;EPHA8;ANKS1A;SCARF1;RND1
positive regulation of circadian rhythm (GO:0042753)	2021-10-06	0.373112	0.999996	0	0	1.50964	1.48831	NLGN1;FBXW11;NKX2-1;RORC;RORA;BTRC
positive regulation of protein sumoylation (GO:0033235)	2021-10-06	0.373112	0.999996	0	0	1.50964	1.48831	HDAC4;PIAS3;RWDD3;UBA2;SAE1;GNL3
positive regulation of vascular endothelial growth factor receptor signaling pathway (GO:0030949)	2021-10-06	0.373112	0.999996	0	0	1.50964	1.48831	PRKCB;IL1B;GRB10;ARNT;PRKD2;HIF1A
primary miRNA processing (GO:0031053)	2021-10-06	0.373112	0.999996	0	0	1.50964	1.48831	SMAD1;PUS10;SMAD3;HNRNPA2B1;METTL3;MRPL44
protein poly-ADP-ribosylation (GO:0070212)	2021-10-06	0.373112	0.999996	0	0	1.50964	1.48831	PARP10;PARP3;PARP2;TNKS;ZC3HAV1;PARP14
regulation of DNA damage checkpoint (GO:2000001)	2021-10-06	0.373112	0.999996	0	0	1.50964	1.48831	ETAA1;CRY1;THOC1;RPA2;THOC5;WDR76
regulation of granulocyte differentiation (GO:0030852)	2021-10-06	0.373112	0.999996	0	0	1.50964	1.48831	CEACAM1;HAX1;ADIPOQ;LEF1;HCLS1;RUNX1
regulation of high voltage-gated calcium channel activity (GO:1901841)	2021-10-06	0.373112	0.999996	0	0	1.50964	1.48831	CACNB2;CACNB3;NOS1AP;PDE4B;CALM3;SRI
regulation of macrophage migration (GO:1905521)	2021-10-06	0.373112	0.999996	0	0	1.50964	1.48831	CX3CR1;P2RY12;CD200R1;CSF1;MTUS1;CD200
regulation of neutrophil migration (GO:1902622)	2021-10-06	0.373112	0.999996	0	0	1.50964	1.48831	MPP1;SLAMF8;RHOH;NCKAP1L;RAC1;JAM3
regulation of peptidyl-lysine acetylation (GO:2000756)	2021-10-06	0.373112	0.999996	0	0	1.50964	1.48831	FLCN;PRKAA2;DIP2A;DIP2B;PARK7;SIRT1
regulation of T-helper 17 cell differentiation (GO:2000319)	2021-10-06	0.373112	0.999996	0	0	1.50964	1.48831	IL4;NFKBIZ;ZC3H12A;FOXP3;RC3H2;SMAD7
regulation of urine volume (GO:0035809)	2021-10-06	0.373112	0.999996	0	0	1.50964	1.48831	TFAP2B;HYAL2;NPR3;HAS2;ADM;ADCY6
removal of superoxide radicals (GO:0019430)	2021-10-06	0.373112	0.999996	0	0	1.50964	1.48831	PRDX2;NOS3;PRDX1;ATP7A;SOD2;SOD3
response to interleukin-4 (GO:0070670)	2021-10-06	0.373112	0.999996	0	0	1.50964	1.48831	CITED1;SHPK;LEF1;TCF7;XCL1;JAK3
serine family amino acid catabolic process (GO:0009071)	2021-10-06	0.373112	0.999996	0	0	1.50964	1.48831	GCSH;DAO;SDS;GLDC;SHMT1;DLD
smooth muscle tissue development (GO:0048745)	2021-10-06	0.373112	0.999996	0	0	1.50964	1.48831	BMP4;SMO;PTCH1;PROX1;ENG;MYLK
telomere maintenance in response to DNA damage (GO:0043247)	2021-10-06	0.373112	0.999996	0	0	1.50964	1.48831	DCLRE1B;DCLRE1A;DCLRE1C;RIF1;TERF2IP;TFIP11
urea cycle (GO:0000050)	2021-10-06	0.373112	0.999996	0	0	1.50964	1.48831	ARG2;SLC25A2;ASL;NAGS;ASS1;OTC
negative regulation of T cell activation (GO:0050868)	24/45	0.374903	0.999996	0	0	1.15033	1.12857	IL10;PLA2G2F;CD274;CEBPB;PLA2G2D;SDC4;CD80;GLMN;LAPTM5;PTPN22;LILRB1;LILRB2;FOXP3;HLA-G;SPN;IL4I1;CEACAM1;GPNMB;DLG5;NCKAP1L;TNFAIP8L2;TIGIT;JAK3;TNFRSF21
positive regulation of Notch signaling pathway (GO:0045747)	24/45	0.374903	0.999996	0	0	1.15033	1.12857	ROBO2;YAP1;MESP1;MAML1;SRC;NOS3;STAT3;GATA5;NOD2;TM2D3;RBPJ;ROBO1;EPN2;ENHO;KAT2B;ELF3;PDCD10;ZMIZ1;AAK1;BMP2K;EP300;ITGB1BP1;IL6ST;TP63
histone modification (GO:0016570)	59/114	0.376434	0.999996	0	0	1.07987	1.05505	EHMT2;HDAC11;PRDM5;PARK7;RPS6KA5;KAT5;SIN3B;SIN3A;RUVBL2;RUVBL1;EP300;RBM14;PRMT7;PRMT2;PARP2;PRMT1;PRKCD;MSL3;SIRT1;SIRT2;SUPT3H;CCNA2;PHF20L1;MORF4L1;INCENP;PADI3;PADI4;HDAC4;USP16;UHRF1;BAZ2A;PHB;AURKC;HDAC9;AURKB;MIER3;NSD1;MIER1;TBL1Y;USP51;SUDS3;BRD8;MTA2;MTA3;CPA4;ZNF541;UBE2B;EYA2;USP21;EYA4;UBE2A;TRERF1;CTCFL;CDK2;TAF6;RCOR3;RCOR1;EZH2;NEK11
regulation of cell migration (GO:0030334)	207/408	0.377002	0.999996	0	0	1.03702	1.01162	FAM89B;SERPINE1;ADARB1;MYLK;AKT2;FAM110C;DPYSL3;DAG1;CPNE3;ACVR1;LIMCH1;ACTN4;GTPBP4;CLDN5;SFRP1;CLDN3;RUFY3;SPATA13;EPHA1;GRB7;MACF1;PDGFB;PDGFA;STC1;THY1;PDCD10;NKX2-1;ZNF268;ARSB;CCR1;NGFR;ACE;HACE1;RCC2;RDX;OSGIN1;IGF1;ALOX15B;COL1A1;BST2;TRIP6;SNAI2;TDGF1;FERMT2;RET;PTPRT;PTPRU;CLIC4;CITED2;KIF14;MIA3;PTPRJ;PTPRK;ROBO1;PPP3CA;CTSH;RAC1;HRAS;EDN1;ANXA1;SPHK1;MINK1;NOG;RHOC;F3;RHOD;RHOB;F7;CEA…
embryonic heart tube morphogenesis (GO:0003143)	25/47	0.377149	0.999996	0	0	1.14379	1.11533	MESP1;RYR2;SRF;PKD2;SOX17;TBX20;HES1;BBS7;BBS4;ACVR1;EOMES;MEF2C;MKKS;SETDB2;FOXN4;TBX6;TBX3;TGFBR2;VANGL2;SMO;HAND1;APLNR;MEGF8;FOLR1;ENG
epithelial to mesenchymal transition (GO:0001837)	25/47	0.377149	0.999996	0	0	1.14379	1.11533	CUL7;DDX5;AKNA;ROCK1;ROCK2;LEF1;RBPJ;HIF1A;SOX9;FAM83D;WNT4;DDX17;EOMES;NOG;WNT5A;HNRNPAB;TBX3;TGFBR1;TGFBR3;BMP2;DLG5;CTNNB1;SNAI2;ENG;FGFR1
regulation of synapse assembly (GO:0051963)	25/47	0.377149	0.999996	0	0	1.14379	1.11533	NLGN3;ROBO2;NLGN1;BHLHB9;CLSTN2;NRXN1;CLSTN1;IL1RAP;CUX2;SLITRK2;SLITRK1;SLITRK3;VPS35;GPC6;EPHB3;SNCA;CHRNB2;MEF2C;BDNF;WNT7A;DLG5;IL1RAPL2;GHRL;RAB17;TLR2
regulation of wound healing (GO:0061041)	25/47	0.377149	0.999996	0	0	1.14379	1.11533	ITGB1;SERPINE1;TNFAIP3;MYLK;DUOX1;CLEC7A;PLAU;ALOX5;INSL3;HRAS;ANXA1;TNFRSF12A;CAV1;PRKCE;F2R;CASK;GP1BA;F2;AJAP1;VIL1;OCLN;CLDN3;CD109;FOXA2;HBEGF
ion transport (GO:0006811)	60/116	0.377243	0.999996	0	0	1.07856	1.05146	GABRB1;SLC4A1;SLC4A2;SLC8A2;PANX1;SLC26A11;CNGA3;SLC12A6;SLC12A7;CHRNB2;CHRNB1;SLC15A1;SLC36A2;SLC32A1;SLC5A8;SLC9A4;SLC25A18;SLC9A5;SLC9A6;SLC9A7;SLC9A8;SLC9A9;SLC25A10;CNGB1;HCN4;SLC24A2;SLC24A1;SLC24A4;SLC26A1;SLC20A1;CHRNA7;SLC1A1;ATP1A4;SLC1A3;SLC5A12;PKD1L3;SLC1A7;SLC5A5;GLRA1;SLC25A26;PDZD3;SLC17A5;ANO10;KCNN3;SLC15A3;SLC17A1;SLC25A22;SLC17A3;SLC17A4;SLC12A3;SLC12A4;SLC12A1;CTNS;SLC8A3;P2R…
cellular defense response (GO:0006968)	26/49	0.379252	0.999996	0	0	1.13782	1.10318	ITGB1;LGALS3BP;CX3CR1;CXCL9;C5AR1;PRF1;LSP1;TCIRG1;SPN;IL1RL2;GNLY;RAB23;CLEC5A;CCR6;KLRG1;KLRC2;KLRC3;TRAT1;DCDC2;VEZF1;KIR3DL2;LILRB2;HLA-G;NCR1;FOSL1;ADORA2A
receptor internalization (GO:0031623)	26/49	0.379252	0.999996	0	0	1.13782	1.10318	ITGB1;RAMP3;TFRC;ITGB2;ADM;CXCR1;GRK4;CD36;LDLRAP1;DRD3;SCYL2;SNCA;SYK;CAV1;LILRB1;DNM1;CEACAM1;LMBRD1;RAB31;NEDD4;SAG;CD9;GRB2;RAB5A;RAMP1;PICALM
regulation of stress-activated MAPK cascade (GO:0032872)	26/49	0.379252	0.999996	0	0	1.13782	1.10318	PAGE4;NOD2;FOXM1;RASGRP1;FOXO1;PDCD10;MYC;ARL6IP5;MAPK1;LGALS9;KLHDC10;MAP4K4;MAPK3;IGBP1;CARD9;DAB2IP;EIF2AK2;MAPK8IP2;MAPK8IP3;TGFBR3;RAP2A;COPS5;TAOK3;NBR1;TAOK2;FAS
positive regulation of phosphorylation (GO:0042327)	129/253	0.381065	0.999996	0	0	1.04741	1.01052	TFRC;ZBTB20;FGF1;FGF4;FGF6;FGF8;FGF9;AKT2;LEPR;SOX9;PDE8A;EPHB3;PDGFRB;PDGFRA;DAXX;EPHA6;DSCAM;EPHA8;LIMCH1;ENTPD5;ADIPOQ;CSNK1D;PGF;EREG;ZNF16;AR;ADAM17;CLDN3;ERP29;TNIK;EPHA1;EPHA2;PFKFB2;CSF1R;PFKFB3;EPHA10;CHRNA7;FPR2;MST1R;PSEN1;EFNA5;HIF1A;RASGRP1;FXR1;THPO;ABL1;DVL2;NCKAP1L;PROM2;FGF21;FZD7;RARRES2;GLMN;IGF1;BTBD10;BMP4;EFNA1;FGF17;BMP2;FGF19;FGF18;PIN1;FGFR4;FGFR3;FGFR2;FGF10;FGFR1;RET;AL…
gonad development (GO:0008406)	27/51	0.381228	0.999996	0	0	1.13236	1.092	NUP107;GATA6;LRP2;CYP19A1;FGF8;SALL1;FGF9;SIX4;BASP1;SOX15;SOX8;SOX9;WNT4;MKKS;TFAP2C;BIK;WNT5A;INHBA;NR2F2;AR;MSH2;WT1;CSDE1;FSHR;KIT;COL9A3;MAMLD1
positive regulation of canonical Wnt signaling pathway (GO:0090263)	67/130	0.382336	0.999996	0	0	1.07058	1.02932	DDX3X;LRRK1;ILK;NRARP;FRAT1;HHEX;CDH3;PSMD7;PSMD4;PSMD2;RUVBL1;PSMD1;RSPO1;DACT1;USP47;ATP6AP2;AXIN1;CSNK1D;CSNK1E;AXIN2;PSMA5;SFRP4;PPM1A;SFRP1;GPRC5B;PPM1B;PSMA4;PSMA1;PSMA2;PSME1;PSME2;TMEM9;PSMD10;PSMB11;PSMD14;PSMD13;TNKS;PRDM15;PSMB10;PSMB6;PSMB7;PSMB5;PSMB2;UBR5;GPC5;PSMF1;TRPM4;UBE2B;CAV1;FZD9;PLEKHA4;NFKB1;PSMB8;PSMB9;COL1A1;RNF146;PSMC6;BAMBI;PTK7;PSMC4;PSMC1;CAPRIN2;PIN1;LGR6;LGR5;FGFR…
actin crosslink formation (GO:0051764)	2021-12-07	0.382982	0.999996	0	0	1.40899	1.35231	BAIAP2L2;BAIAP2L1;DPYSL3;GAS2;BAIAP2;AIF1;GAS2L2
adipose tissue development (GO:0060612)	2021-12-07	0.382982	0.999996	0	0	1.40899	1.35231	DGAT2;PGRMC2;SPTLC2;NAMPT;RORC;ARID5B;SOX8
attachment of mitotic spindle microtubules to kinetochore (GO:0051315)	2021-12-07	0.382982	0.999996	0	0	1.40899	1.35231	CDT1;CENPE;SEH1L;NUF2;KIF2C;MAD1L1;NDC80
calcineurin-mediated signaling (GO:0097720)	2021-12-07	0.382982	0.999996	0	0	1.40899	1.35231	NFAT5;PPP3CA;PPP3CB;NFATC3;NFATC2;SULT1A3;NFATC4
carboxylic acid catabolic process (GO:0046395)	2021-12-07	0.382982	0.999996	0	0	1.40899	1.35231	BCKDK;IL4I1;ACOT8;GNPDA1;AMDHD2;PON1;NPL
chromatin assembly or disassembly (GO:0006333)	2021-12-07	0.382982	0.999996	0	0	1.40899	1.35231	SUPT16H;CDAN1;CHAF1A;HIRIP3;RBBP4;HDAC8;MTA2
dermatan sulfate biosynthetic process (GO:0030208)	2021-12-07	0.382982	0.999996	0	0	1.40899	1.35231	BCAN;VCAN;DSEL;DSE;UST;CSPG5;CSPG4
epithelial cell-cell adhesion (GO:0090136)	2021-12-07	0.382982	0.999996	0	0	1.40899	1.35231	ITGB5;KIT;KIFC3;BVES;SERPINB8;PLEKHA7;VCL
ethanol oxidation (GO:0006069)	2021-12-07	0.382982	0.999996	0	0	1.40899	1.35231	ADH4;ACSS2;ALDH1B1;ACSS1;ADH7;ADH5;ADH6
eye photoreceptor cell differentiation (GO:0001754)	2021-12-07	0.382982	0.999996	0	0	1.40899	1.35231	DSCAM;TH;STAT3;MYO7A;CEP290;SDK2;VEGFA
glutamine metabolic process (GO:0006541)	2021-12-07	0.382982	0.999996	0	0	1.40899	1.35231	GLYATL1;GLS2;LGSN;SIRT4;GLUL;NIT2;GLS
glycine metabolic process (GO:0006544)	2021-12-07	0.382982	0.999996	0	0	1.40899	1.35231	GCSH;SDS;GLDC;SHMT1;GLYAT;BAAT;DLD
mitochondrion distribution (GO:0048311)	2021-12-07	0.382982	0.999996	0	0	1.40899	1.35231	MEF2A;ATCAY;HAP1;MAPT;DNM1L;TRAK1;MTM1
mRNA transcription (GO:0009299)	2021-12-07	0.382982	0.999996	0	0	1.40899	1.35231	DDX5;FOXE3;TFCP2;C5AR1;HIPK3;ATF4;EREG
negative regulation of amyloid fibril formation (GO:1905907)	2021-12-07	0.382982	0.999996	0	0	1.40899	1.35231	VBP1;PFDN1;IAPP;TREM2;CRYAB;LDLR;PFDN5
negative regulation of cell division (GO:0051782)	2021-12-07	0.382982	0.999996	0	0	1.40899	1.35231	RFPL1;MYC;SUSD2;ZFYVE19;VPS4A;AURKB;E2F7
negative regulation of gene silencing by miRNA (GO:0060965)	2021-12-07	0.382982	0.999996	0	0	1.40899	1.35231	NCOR2;ZC3H10;NCOR1;TERT;ZC3H12A;ESR1;POU5F1
negative regulation of release of sequestered calcium ion into cytosol (GO:0051280)	2021-12-07	0.382982	0.999996	0	0	1.40899	1.35231	FKBP1A;GSTO1;CASQ2;CALM3;SRI;CLIC2;PKD2
negative regulation of ryanodine-sensitive calcium-release channel activity (GO:0060315)	2021-12-07	0.382982	0.999996	0	0	1.40899	1.35231	FKBP1A;GSTO1;CASQ2;CALM3;SRI;CLIC2;PKD2
negative regulation of vascular permeability (GO:0043116)	2021-12-07	0.382982	0.999996	0	0	1.40899	1.35231	CLDN5;CEACAM1;ANGPT1;PDE3A;PTPRJ;FERMT2;VEGFA
nuclear body organization (GO:0030575)	2021-12-07	0.382982	0.999996	0	0	1.40899	1.35231	SRPK2;DYRK3;USPL1;HABP4;USP50;PML;HIPK2
phasic smooth muscle contraction (GO:0014821)	2021-12-07	0.382982	0.999996	0	0	1.40899	1.35231	EDN1;EDN2;EDNRB;EDN3;GDNF;PTGER3;HTR2B
phosphate ion transmembrane transport (GO:0035435)	2021-12-07	0.382982	0.999996	0	0	1.40899	1.35231	SLC37A1;SLC20A1;SLC25A10;SLC37A4;SLC25A11;SLC37A3;XPR1
positive regulation of endoplasmic reticulum unfolded protein response (GO:1900103)	2021-12-07	0.382982	0.999996	0	0	1.40899	1.35231	ERN1;PTPN1;BCL2L11;DAB2IP;PIK3R1;ATF6;BOK
positive regulation of protein depolymerization (GO:1901881)	2021-12-07	0.382982	0.999996	0	0	1.40899	1.35231	VIL1;WDR1;CFL2;TRPV4;STMN2;KATNB1;PDXP
presynapse organization (GO:0099172)	2021-12-07	0.382982	0.999996	0	0	1.40899	1.35231	FZD1;NLGN3;NLGN1;C5AR1;DVL1;WNT5A;WNT7A
protein import into peroxisome matrix (GO:0016558)	2021-12-07	0.382982	0.999996	0	0	1.40899	1.35231	PEX16;PEX7;PEX5L;PEX10;PEX1;PEX12;PEX14
protein localization to synapse (GO:0035418)	2021-12-07	0.382982	0.999996	0	0	1.40899	1.35231	NLGN1;NPHS1;NRXN1;ZDHHC12;NRXN2;BSN;SHANK1
protein mono-ADP-ribosylation (GO:0140289)	2021-12-07	0.382982	0.999996	0	0	1.40899	1.35231	PARP10;PARP11;PARP6;PARP3;TIPARP;PARP16;PARP14
regulation of chromatin binding (GO:0035561)	2021-12-07	0.382982	0.999996	0	0	1.40899	1.35231	CDT1;BTAF1;KDM4D;ZNF618;DDX11;GMNN;ZNF304
regulation of hemopoiesis (GO:1903706)	2021-12-07	0.382982	0.999996	0	0	1.40899	1.35231	PURB;GFI1B;MAFB;CBFB;PRKCB;IL17D;RUNX1
regulation of MHC class II biosynthetic process (GO:0045346)	2021-12-07	0.382982	0.999996	0	0	1.40899	1.35231	IL10;IL4;CIITA;AZU1;JAK2;SIRT1;TMEM106A
regulation of nucleobase-containing compound metabolic process (GO:0019219)	2021-12-07	0.382982	0.999996	0	0	1.40899	1.35231	DPPA3;PCBP4;NOVA2;RASA1;PCBP2;IGF2BP2;ZNF445
regulation of ventricular cardiac muscle cell action potential (GO:0098911)	2021-12-07	0.382982	0.999996	0	0	1.40899	1.35231	RYR2;DLG1;BIN1;CAV1;DSG2;DSC2;TRPM4
replicative senescence (GO:0090399)	2021-12-07	0.382982	0.999996	0	0	1.40899	1.35231	TERT;CDKN2A;CHEK2;CHEK1;SERPINE1;ROMO1;ATR
serine family amino acid biosynthetic process (GO:0009070)	2021-12-07	0.382982	0.999996	0	0	1.40899	1.35231	SRR;PSAT1;PHGDH;GGT1;SERINC3;PSPH;SERINC5
thyroid hormone generation (GO:0006590)	2021-12-07	0.382982	0.999996	0	0	1.40899	1.35231	DUOX1;TPO;TG;FOXE1;IYD;DIO1;SLC5A5
toll-like receptor 3 signaling pathway (GO:0034138)	2021-12-07	0.382982	0.999996	0	0	1.40899	1.35231	COLEC12;CASP8;OAS1;UNC93B1;RFTN1;TICAM1;TLR3
tyrosine metabolic process (GO:0006570)	2021-12-07	0.382982	0.999996	0	0	1.40899	1.35231	GSTZ1;IL4I1;DCT;TH;IYD;FAH;TYR
[truncated: 4,094 more rows]

## Sheet: KEGG_2021_Human_table
Term	Overlap	P-value	Adjusted P-value	Old P-value	Old Adjusted P-value	Odds Ratio	Combined Score	Genes
[truncated: 320 more rows]
